# Supplementary material for: Identification and characterization of the Chinese giant salamander (Andrias davidianus) miRNAs by deep sequencing and predication of their targets
Source: 3 Biotech. 2017 Jul 10;7(4):235. doi: 10.1007/s13205-017-0817-3 (PMC5503845; doi:10.1007/s13205-017-0817-3)
Supplement: Supplementary file 3 — Supplementary material 3 (XLS 22 kb) [file 13205_2017_817_MOESM3_ESM.xls]

## Sheet: Sheet1
Table S10 20 details enriched pathways in Andrias davidianus
pathway term	rich factor	qvalue	gene number
Biosynthesis of amino acids	0.550725	0.948148	38
TGF-beta signaling pathway	0.533333	0.948148	40
Ubiquitin mediated proteolysis	0.496063	0.948148	63
Glyoxylate and dicarboxylate metabolism	0.62069	0.948148	18
Spliceosome	0.487395	0.948148	58
Tight junction	0.483871	0.948148	60
Retinol metabolism	0.553191	0.948148	26
mTOR signaling pathway	0.537037	0.948148	29
Citrate cycle (TCA cycle)	0.607143	0.948148	17
Carbon metabolism	0.490196	0.948148	50
Terpenoid backbone biosynthesis	0.666667	0.948148	12
Fatty acid metabolism	0.543478	0.948148	25
Regulation of autophagy	0.592593	0.948148	16
Pyruvate metabolism	0.55	0.948148	22
Biosynthesis of unsaturated fatty acids	0.608696	0.948148	14
Glycolysis / Gluconeogenesis	0.508197	0.948148	31
FoxO signaling pathway	0.462121	0.948148	61
RNA degradation	0.492958	0.948148	35
Fatty acid elongation	0.576923	0.948148	15
Fatty acid degradation	0.52381	0.948148	22
