# Supplementary material for: Identification and characterization of the Chinese giant salamander (Andrias davidianus) miRNAs by deep sequencing and predication of their targets
Source: 3 Biotech. 2017 Jul 10;7(4):235. doi: 10.1007/s13205-017-0817-3 (PMC5503845; doi:10.1007/s13205-017-0817-3)
Supplement: Supplementary file 4 — Supplementary material 4 (XLSX 9 kb) [file 13205_2017_817_MOESM4_ESM.xlsx]

## Sheet: Sheet1
Table S2 Sequence summary of high quality small RNA filted
total reads	N% > 10%	low quality	5′adapter contamine	3′adapter null or insert null	with ployA/T/G/C	clean reads
6213146 (100.00%)	199 (0.00%)	15814 (0.25%)	1504 (0.02%)	222620 (3.58%)	10834 (0.17%)	5962175 (95.96%)
