# Supplementary material for: Identification and characterization of the Chinese giant salamander (Andrias davidianus) miRNAs by deep sequencing and predication of their targets
Source: 3 Biotech. 2017 Jul 10;7(4):235. doi: 10.1007/s13205-017-0817-3 (PMC5503845; doi:10.1007/s13205-017-0817-3)
Supplement: Supplementary file 5 — Supplementary material 5 (XLSX 9 kb) [file 13205_2017_817_MOESM5_ESM.xlsx]

## Sheet: Sheet1
Table S3 Statistics of small RNAs mapping to genome
name	Total sRNA	Mapped sRNA	Mapped sRNA（+）	Mapped sRNA（-）
Andrias davidianus	4962945 (100.00%)	2864998 (57.73%)	1426340 (28.74%)	1438658 (28.99%)
