# Supplementary material for: Identification and characterization of the Chinese giant salamander (Andrias davidianus) miRNAs by deep sequencing and predication of their targets
Source: 3 Biotech. 2017 Jul 10;7(4):235. doi: 10.1007/s13205-017-0817-3 (PMC5503845; doi:10.1007/s13205-017-0817-3)
Supplement: Supplementary file 6 — Supplementary material 6 (XLSX 10 kb) [file 13205_2017_817_MOESM6_ESM.xlsx]

## Sheet: Sheet1
Table S4 Summary of read signatures that match sRNAs
Statu	Total reads	Total bases (bp)	Uniq reads	Uniq bases (bp)
Total Mapped small RNA	2864998	78209228	285763	7138901
Total Sense Mapped small RNA	1426340	39167208	99651	2510864
Total Antisense Mapped small RNA	1438658	39042020	186112	4628037
Total small RNA	4962945	137515293	1497166	41260866
