# Supplementary material for: Identification and characterization of the Chinese giant salamander (Andrias davidianus) miRNAs by deep sequencing and predication of their targets
Source: 3 Biotech. 2017 Jul 10;7(4):235. doi: 10.1007/s13205-017-0817-3 (PMC5503845; doi:10.1007/s13205-017-0817-3)
Supplement: Supplementary file 7 — Supplementary material 7 (XLSX 20 kb) [file 13205_2017_817_MOESM7_ESM.xlsx]

## Sheet: Sheet1
Table S5 Conserved miRNAs identified from Andrias davidianus
No	miRNA	Sequence	Size	No of reads	precursor sequences
1	let-7a	UGAGGUAGUAGGUUGUAUAGUU	22	5678	GUGGGCUCCAGGCUGAGGUAGUAGGUUGUAUAGUUGAGGAUAACACCAAAGGAGAUAACUGUACAGCCUCCUAUCUUUCCCUGGGGCUU
2	let-7b	UGAGGUAGUAGUUUGUGUAGUU	22	8	CUGGCUGAGGUAGUAGUUUGUGUAGUUAGGGGGCAGUGGUGUUUGCCCAUGGAGAUAACUAGACAAACUACUGCCUUGCCAG
3	let-7c	UGAGGUAGUAGGUUGUAUGGUU	22	488	UGUGUGCAUCCAGGUUGAGGUAGUAGGUUGUAUGGUUUAGAAUGACACCCUGGGAGUUAACUGUACAACCUUCUAGCUUUCCUUGGAGCUCACU
4	let-7e	UGAGGUAGUAGGUUGUUUAGUU	22	8	GCCCUUUGGGGUGAGGUAGUAGGUUGUUUAGUUGUGGGUUGCACCCUGACGUUUGGAUAACUAUACAAUCUACUGUCUUUCCUGAAGUGGCUG
5	let-7f	UGAGGUAGUAGAUUGUAUAGUU	22	9697	UGCAGGAUGAGGUAGUAGAUUGUAUAGUUUUGGGGUCACACCCGAUCUGGGAGAUAACUAUACAGUUUACUGUCUUUCCUGCG
6	let-7g	UGAGGUAGUUGUUUGUACAGU	21	5	GGCUGAGGUAGUUGUUUGUACAGUUUAAGGGUCUGUGACACCACCCUCUGUUGGAGAUAACUGUACAGGCCACUGCCUUGCCUA
7	let-7i	UGAGGUAGUAGUUUGUGCUGU	21	2785	CUGGCUGAGGUAGUAGUUUGUGCUGUUGGUCGGGUUGUGACACUGCCCGCUGUGGAGAUAACUGCGCAAGCUACUGCCUUGCUAG
8	miR-100	AACCCGUAGAUCCGAACUUGUG	22	1358	GUUGCCAUAAACCCGUAGAUCCGAACUUGUGCUGUGCCCCUCUCACAAGCUCGAGUGUGCGGGUCUGUGUCGGCUU
9	miR-101a	UACAGUACUGUGAUAACUGAAG	22	5023	AGGCUGCCCUGGCUCAGUUAUCACAGUGCUGAUGCUGUCUACUCUAAAGGUACAGUACUGUGAUAACUGAAGGAUGGUAGCCA
10	miR-103	AGCAGCAUUGUACAGGGCUAUGA	23	302	CUCUGUGCUUUCAGCUUCUUUACAGUGCUGCCUUGUAGCAUCUAUGUCAAGCAGCAUUGUACAGGGCUAUGAAGGAGCAGAGA
11	miR-107	AGCAGCAUUGUACAGGGCUAUCA	23	56	CUGCUUUCAGCUUCUUUACAGUGUUGCCUUGUGGCAUGGAGUUCAAGCAGCAUUGUACAGGGCUAUCAAAGCA
12	miR-10a	UACCCUGUAGAUCCGAAUUUGUG	23	2538	GAUUUGCCUGUCCUCUGUAUGUACCCUGUAGAUCCGAAUUUGUGUGAGCGCAAUCAUAUCACAAAUUCGUGUCUGGGGGGAUAUGCAGUUGACACAAACG
13	miR-10b	UACCCUGUAGAACCGAAUUUGU	22	226	AACGUUGUCUAUAUGUACCCUGUAGAACCGAAUUUGUGUGGUUCGUACAGUCACAGAUUCGAUUCUAGGGGGAUAUAUGGUCGAUGCA
14	miR-10c	CACCCUGUAGAAUCGAAUUUGU	22	649	UAUAUGCACCCUGUAGAAUCGAAUUUGUGUGAGUUCUGAACCACAGAUUCGUCUCUAGGGGGGUAUAUGGG
15	miR-122	UGGAGUGUGACAAUGGUGUUUGU	23	2347	GAGCUAUGGAGUGUGACAAUGGUGUUUGUGUCAGAGCUAUCAAACGCCAUUAUCACACUAAUGAGCUAC
16	miR-125a	UCCCUGAGACCCUUAACCUGUG	22	1625	GUCCCUGAGACCCUUAACCUGUGAGGAAGACAUAUGUCACAGGUGAGGUUCUGAGGAGCUGG
17	miR-125b	UCCCUGAGACCCUAACUUGUGA	22	1172	GACUUUUCCUAGUCCCUGAGACCCUAACUUGUGAGGAUUUUUUAGCAACAAUCACAAGUUAGGCUCUUGGGACCUAGGCGGAGGG
18	miR-126-3p	UCGUACCGUGAGUAAUAAUGC	21	5365	GGCUGUGCAUUAUUACUUUUGGUACGCGCUGUGUCACAUCAAACUCGUACCGUGAGUAAUAAUGCGCAG
19	miR-126-5p	CAUUAUUACUUUUGGUACGCG	21	196	GGCUGUGCAUUAUUACUUUUGGUACGCGCUGUGUCACAUCAAACUCGUACCGUGAGUAAUAAUGCGCAG
20	miR-128	UCACAGUGAACCGGUCUCUUUU	22	163	GUGCAGCUGGAACGGGGGCCGUUACACUGUAAGAGAGUGAGUAGUAGGUCUCACAGUGAACCGGUCUCUUUUCUUACUGU
21	miR-129	CUUUUUGCGGUCUGGGCUUGC	21	22	UCUCAAAGCUUUUUGCGGUCUGGGCUUGCUGUUCUCAAUCAAAGUAUCCAGGAAGCCCUUAUCCCAAAAAGAAUUUGCGAGG
22	miR-130a	CAGUGCAAUGUUAAAAGGGCAU	22	38	CUGUCCAGUGCCCUUUUUAUGUUGUACUACUAGUGGUCACACACAAAAAAAGCAGUGCAAUGUUAAAAGGGCAUUGGCCAGGG
23	miR-130c	CAGUGCAAUAUUAAAAGGGCAU	22	13	AUCCGUGGCCCUUUUUCUGUUGUACUACUGGAAUUUGUAAUUAGCAGUGCAAUAUUAAAAGGGCAUUGGCU
24	miR-132	UAACAGUCUACAGCCAUGGUCG	22	1	CUGUCUCCAGGGCAACCGUGGCUUUAGAUUGUUACUGUAGUUCUGCAUUGGUAACAGUCUACAGCCAUGGUCGCUCGGGCAAGAUGC
25	miR-133a	UUGGUCCCCUUCAACCAGCUGU	22	3420	CAAUGCUUUGCUAAAGCUGGUAAAAUGGAACCAAAUCACCUCUUCAAUGGAUUUGGUCCCCUUCAACCAGCUGUAGGAUUGCAUUG
26	miR-133b	UUGGUCCCCUUCAACCAGCUA	21	365	CUGCUAUGGCUGGUCAAACGGAACCAAGUCCGUCUUCCUUAGAGGUUUGGUCCCCUUCAACCAGCUAUUGCAGUA
27	miR-133c	UUGGUCCCCUUCAACCAGCUGC	22	948	AAUGCUUUGCUAAAGCUGGUAAAAUGGAACCAAAUCAACUGUUGAAUGGAUUUGGUCCCCUUCAACCAGCUGCAGCUGUGCAUUGA
28	miR-133d	UUGGUCCCCUUCAACCAGCCGC	22	132	CUGGUUGCGGCUGGUGAAAAGGAACCACAUCAACCCAGAAAAAGGAUUUGGUCCCCUUCAACCAGCCGCAACUGGU
29	miR-135	UAUGGCUUUUUAUUCCUAUGUGA	23	43	CCCCCUGCUGAGGUAUAUGGCUUUUUAUUCCUAUGUGAUUGCUUUCCUAAUUCACAUAGGGCAGAAAGCCAUGUGCUGCACAGGGGAC
30	miR-137	UAUUGCUUAAGAAUACGCGUAG	22	4	GCUCUGUGGCUCUCUUCGGUGACGGGUAUUCUUGGGUGGAUAAUACGGAUUACGUUGUUAUUGCUUAAGAAUACGCGUAGUUGAGGAGAGUAUCUUCAGCA
31	miR-139	UCUACAGUGCAUGUGUCU	18	51	UGUAUUCUACAGUGCAUGUGUCUCCAGUCAUAUAGAGGCACUGGGGAUACAGCUCUGUUGGAAUAAC
32	miR-140	AGUGGUUUUACCCUAUGGUAG	21	79	CCCUCUCUGUGUCCUCCCAGUGGUUUUACCCUAUGGUAGGUUACGUCAGGCUGUUCUACCACAGGGUAGAACCACGGACAGGAUACGGGGAGCU
33	miR-142-3p	UGUAGUGUUUCCUACUUUAUGGA	23	554	CAGUGCAGCCACCCAUAAAGUAGAAAGCACUACUAGACAGGACUGAACGCUGUAGUGUUUCCUACUUUAUGGAUGAGUGUACUGGG
34	miR-142-5p	CAUAAAGUAGAAAGCACUAC	20	258	CAGUGCAGCCACCCAUAAAGUAGAAAGCACUACUAGACAGGACUGAACGCUGUAGUGUUUCCUACUUUAUGGAUGAGUGUACUGGG
35	miR-143	UGAGAUGAAGCACUGUAGCUCG	22	6206	UGUCUCCCAGCCCAAGGUGCAGUGCUGCAUCUCUGGUCAGUUGUGAGUCUGAGAUGAAGCACUGUAGCUCGGGAAGGGGGAAU
36	miR-144	UACAGUAUAGAUGAUGUACUA	21	57	UUUGGGAUAUCAUCAUAUACUGUAAGUUUGUUUUAAGACACUACAGUAUAGAUGAUGUACUA
37	miR-145	GUCCAGUUUUCCCAGGAAUCCCUU	24	5761	ACCUAUUCCUCAAGGUCCAGUUUUCCCAGGAAUCCCUUGGGUGCUGUGGUGGGGAUUCCUGGAAAUACUGUUCUUGGGGUGUAGGC
38	miR-146a	UGAGAACUGAAUUCCAUAGGUU	22	44	CAAUGAGUUCUUAGCUUUGAGAACUGAAUUCCAUAGGUUGUUAGAGGUUAGACCUAUGGUGCUUAGUUCCAUAGCUUGGAUCCCACUGGC
39	miR-146b	UGAGAACUGAAUUCCAUGGACU	22	587	CCAAUGGCAGGGCCCGGCUCUGAGAACUGAAUUCCAUGGACUGUUCCACUCACAGCACCCUCAGUCCACAGUGUUCAGUGCUCCAGUCUGGCUGCCACUA
40	miR-148a	UCAGUGCACUACAGAACUUUGU	22	33180	UAGUCUUUUAAAUCAAAGUUCUGUGACACUUAGACUCUGAAUAUGAUAGCAGUCAGUGCACUACAGAACUUUGUUUUGGGAGUCUG
41	miR-148b	UCAGUGCAUCACAGAACUUUGU	22	3211	UGAGGAACAGCGUUUGAGGUGAAGUUCUGUUAUACACUCCGGCUGUGAGUAAGUGGAAGUCAGUGCAUCACAGAACUUUGUCUCGAGGGCUUCACUA
42	miR-150	UCUCCCAACCCUUGUACCAGAG	22	47	CUCUCUCCCAACCCUUGUACCAGAGUGAUAAUGGGAACUCUGGUACAGAGGAUGGCUGAAAGGA
43	miR-153	UUGCAUAGUCACAAAAGUGA	20	2	CACGGCUGCCCUUGUCAUUUUUGUGAUUUGCAGCUUGUAAUUUUGGUCUCAGUUGCAUAGUCACAAAAGUGAUCAUGGGCAGGUGGG
44	miR-155	UUAAUGCUAAUCGUGAUAGGGG	22	220	UAUUAAUGCUAAUCGUGAUAGGGGUUUUUUAAUACAUAUUGACUCCUACAUGUUAGCAUUAUUAUCAUG
45	miR-15a	UAGCAGCACAUAAUGGUUUGUG	22	17	CCUUGACGUAAAGUAGCAGCACAUAAUGGUUUGUGGGUUACACAGAGGUGCAGGCCAUACUGUGCUGCCGCCAAAACACAAGG
46	miR-15c	UAGCAGCACAUCAUGGUUUGUA	22	319	CUUUGAGGUGAUCUAGCAGCACAUCAUGGUUUGUAGAAACAAGGAGAUACAGACCAUUCUGAGCUGCCUCUUGA
47	miR-16a	UAGCAGCACGUAAAUAUUGGUG	22	233	GCCAGCAGUCCUUUAGCAGCACGUAAAUAUUGGUGUUAAAAUGGUCCCAAUAUUAACUGUGCUGCUAGAGUAAGGUUGGCCU
48	miR-16b	UAGCAGCACGUAAAUAUUGGGU	22	39	AAUUGCUCCGCAUUAGCAGCACGUAAAUAUUGGGUGAUAUGAUAUGGAGCCCCAGUAUUAUUGUACUGCUUAAGUGUGGCAAGG
49	miR-16c	UAGCAGCACGUAAAUACUGGAG	22	7811	UUUAGCAGCACGUAAAUACUGGAGUUCAUGACCAUAUCUGCACUCUCCAGUAUUACUUUGCUGCUAUAUU
50	miR-17-3p	ACUGCAGUGAAGGCACUUGU	20	1	GUCAAGAGUAAUGUCAAAGUGCUUACAGUGCAGGUAGUGAUUUAACAGAACCUACUGCAGUGAAGGCACUUGUAGCAUUAUAUUGAC
51	miR-17-5p	CAAAGUGCUUACAGUGCAGGUAGU	24	172	GUCAAGAGUAAUGUCAAAGUGCUUACAGUGCAGGUAGUGAUUUAACAGAACCUACUGCAGUGAAGGCACUUGUAGCAUUAUAUUGAC
52	miR-181a-1-3p	ACCAUCGAUCGUUGACUGUACA	22	25	GGCUACUUUAGUGAACAUUCAACGCUGUCGGUGAGUUUGGUAUCUAAAGGCAAACCAUCGAUCGUUGACUGUACAUUACGGCAAUGCCAG
53	miR-181a-5p	AACAUUCAACGCUGUCGGUGAGU	23	2953	UUGAGGGCUUCAGAGAACAUUCAACGCUGUCGGUGAGUUUGAGAAAGUGUAAAAAUAUAAACCAUCGGCCGUUGACUGUACCCUGAGGCUUUUCA
54	miR-181b	AACAUUCAUUGCUGUCGGUGGG	22	424	AAUGGCUGCAAUAAACAUUCAUUGCUGUCGGUGGGUUGUAGUUUAGAAAAGCUCAUUGAUCAAUGAAUGCAAACUGCAGACCA
55	miR-182-5p	UUUGGCAAUGGUAGAACUCACA	22	100	AGUGGCUUCUCUGGCAGUGUUUGGCAAUGGUAGAACUCACACUGGUGAGCUAUGAAGAUCCGGUGGUUCUAGACUUGCCAACUAUGGCCUGGGAAUAAAGCAGCA
56	miR-183	UAUGGCACUGGUAGAAUUCACUG	23	3	CAUCCCUCCUGUUCUGUGUAUGGCACUGGUAGAAUUCACUGUGAAAACACAAAAUCAGUGAAUUACCAUAGGGCCAUAAACAGAGCAGAGAAAGAAC
57	miR-187	UCGUGUCUUGUGUUGCAGCCA	21	41	UGGUAUACCUUUGGUUACAACACAGGACAUGGGAGCUUACUUGGAACCCUCGUGUCUUGUGUUGCAGCCAGUGGUGGCCAAA
58	miR-18a-5p	UAAGGUGCAUCUAGUGCAGAUAG	23	10	GUGCUUUUUGUCCUAAGGUGCAUCUAGUGCAGAUAGUGAAGUAGAUUAGCAUCUACUGCCCUAAGUGCUCCUUCUGGCAUAAAAAGU
59	miR-18b	UAAGGUGCAUCUAGUGCAGUUAG	23	9	CCUUGUGUUAAGGUGCAUCUAGUGCAGUUAGUGACAUAGUGUAGCAUCUACUGCCCUAAAUGCUCCUUUUGGCACAGG
60	miR-190	UGAUAUGUUUGAUAUUAGGUU	21	9	CCGUGGUUCUGUCUGAUAUGUUUGAUAUUAGGUUGUUUUACUAAAACUCGACUAAAUAUCAUACAUAUUGCUACAGCGCCCUGGCC
61	miR-191	CAACGGAAUCCCAAAAGCAGCU	22	2526	GGCGGUAGCUCUGACAACGGAAUCCCAAAAGCAGCUGUUGUGAAAAUGUUCAGCUGCAGUUGGGACCCGUUCACGGAUCUAUUGCC
62	miR-192	AUGACCUAUGAAUUGACAGCC	21	1273	GAGUGUACGGGCCUAUGACCUAUGAAUUGACAGCCAGUGGAUGUGAAGUCUGCCUGUCAAUUCUGUAGGCCACAGGUUCGUCCACCU
63	miR-193	AACUGGCCCGCAAAGUCCCGCUUC	24	95	GUGGUUUCGGAGUCGGGAUUUUGGGGGCGAGAUGAGCUAAUGAUUUAUCCAACUGGCCCGCAAAGUCCCGCUUCUGGAAGUCA
64	miR-194	UGUAACAGCAACUCCAUGUGGA	22	715	UGAUGCUCAUAACCUGUAACAGCAACUCCAUGUGGAAGUAGAUAUAAUAUUCCGGUGGAGAUGCUGUUAUCUGUAAUGUGUAUCUA
65	miR-196a	UAGGUAGUUUCAUGUUGUUGG	21	8	UUUGUAUCCAGCUGAUCUGUGGUUUAGGUAGUUUCAUGUUGUUGGGAUUGCUUUUUCUUAACGCGGCAACAAGAAACUGCCUUAAUUACGUCAGUUCGUCUUCAUC
66	miR-199a-3p	UACAGUAGUCUGCACAUUGGUU	22	2442	AAGAACCUGCUCCGUCGCCCCAGUGUUCAGACUACCUGUUCAGGACAAUGCUGUUGUACAGUAGUCUGCACAUUGGUUAGACUGGGCAUGGGACAG
67	miR-199a-5p	CCCAGUGUUCAGACUACCUGUUC	23	1511	AAGAACCUGCUCCGUCGCCCCAGUGUUCAGACUACCUGUUCAGGACAAUGCUGUUGUACAGUAGUCUGCACAUUGGUUAGACUGGGCAUGGGACAG
68	miR-19a	UGUGCAAAUCUAUGCAAAACUGA	23	14	GCAGUCUUCUGUUAGUUUUGCAUAGUUGCACUACAAGAAAAAUGUAGUUGUGCAAAUCUAUGCAAAACUGAUGGCAGCCUG
69	miR-19b	UGUGCAAAUCCAUGCAAAACUGA	23	384	UUCAUGGUUAGUUUUGCAGGUUUGCAUCCAGUUGUUCUUCUGGCUCACUGUGCAAAUCCAUGCAAAACUGAUUAUGGCA
70	miR-1a	UGGAAUGUAAAGAAGUAUGUA	21	17438	UGGGAGACAUACUUCUUUAUAUGUCCAUAUGGAAGUGCCAAUGCUAUGGAAUGUAAAGAAGUAUGUAUCUC
71	miR-1b	UGGAAUGUUAAGAAGUAUGUA	21	626	GCACAUACUUCUUUAUAUGCCCAUACUGAAUGAAAAUGCUAUGGAAUGUUAAGAAGUAUGUA
72	miR-200a	UAACACUGUCUGGUAACGAUGU	22	11646	UGGUCCUCUAUGGACAUCUUACUAGACAGUGCUGGAUUUAUUUUAUCUUUUCUAACACUGUCUGGUAACGAUGUUUAAAGAGUGAGCCA
73	miR-200b	UAAUACUGCCUGGUAAUGAUGAU	23	5078	CUGUGGCGCUAUUGCCAUCUUACUGGGCAGCAUUGGAUUUUGUCUAUGUUUCUAAUACUGCCUGGUAAUGAUGAUUAUGGCGCCCCACA
74	miR-202-5p	UUUCCUAUGCAUAUACCUCUUU	22	4024	CUCGCUGUUCCUUUUUCCUAUGCAUAUACCUCUUUGAAAAAUAAAUGUAAAGGGGCAUAGGGCAUGGGAAAAUGGCGCAGCUGAGCC
75	miR-203	GUGAAAUGUUUAGGACCACUUG	22	1074	CCUGGCCGAGUGGUUCUUAACAGUUCAACAGUUCUCUAUCGAAAUUGUGAAAUGUUUAGGACCACUUGAUCCGG
76	miR-204	UUCCCUUUGUCAUCCUAUGCCU	22	88	AUGUGACCUGUGGGCUUCCCUUUGUCAUCCUAUGCCUGAGAAUAUAUGAAGGGGGCUGGGAAGGCAAAGGGACGUUCAGUUGUCAUCA
77	miR-205a	UCCUUCAUUCCACCGGAGUCUG	22	247	CCACGUGUCCUGCUGUCCUUCAUUCCACCGGAGUCUGUCUCAUACAUAAUCAGAUUUCAGUGGAGUGAAGCACAAGAGGCAUGUAG
78	miR-205b	UCCUUCAUUCCACCGGAUCCUG	22	20	UGCUGCUGUCCUUCAUUCCACCGGAUCCUGUGUAAAUAUAAUCCAGAUUCCCAGUGGCAUGAAGUGCAUUAG
79	miR-206	UGGAAUGUAAGGAAGUGUGUGG	22	7	GAGGUCACAUGCUUCUUUAUAUACCCAUAUGAACUACAUUGUUAUGGAAUGUAAGGAAGUGUGUGGCUUC
80	miR-208	AUAAGACGAGCAUAAAGCUUGU	22	1	UCCUUUCAACAGGCAAGCUUUUUGCUUGGAUUAUGUUUUCUGUUGUUGUAUAAGACGAGCAUAAAGCUUGUUUGUUAGAAG
81	miR-20a-5p	UAAAGUGCUUAUAGUGCAGGUAG	23	93	GCUAAAGUGGUGCUAAAGUGCUUAUAGUGCAGGUAGUUUUUCUGUAUUCUACUGCAUAAUGAGCACUUAAAGUACUCCUAGCUG
82	miR-20b	CAAAGUGCUCAUAGUGCAGGUAG	23	463	GCAGUUCCAAAGUGCUCAUAGUGCAGGUAGUUGUAUUGAUGUUCUACUGUAAUAUGGGCACUUACAGUACUGCU
83	miR-210	CUGUGCGUGUGACAGCGGCUAA	22	44	UCCAGAUGCAGGUCAGCCACUGACUAACGCACAUUGCGCUGCUCCUAAAAUGCCACUGUGCGUGUGACAGCGGCUAACCAGCAUCUAGGAA
84	miR-214	ACAGCAGGCACAGACAGGCAG	21	153	UUGGCUGGAAGGAGUUGUCAUGUGUCUGCCUGUCUACACUUGCUGUGCAGAACAUCCUCUCACCUGUACAGCAGGCACAGACAGGCAGUCACAUGACAACCCAGCCU
85	miR-215	AUGACCUAUGAAAUGACAGCC	21	1	AACUGGUAACCAGGAGGAUGACCUAUGAAAUGACAGCCACUUCCAUACCAAACAUGUCUGUCAUUUCUGUAGGCCAAUAUUCUGAUUGCUUUGUUGA
86	miR-216	UAAUCUCAGCUGGCAACUGUG	21	2781	UGGCUGUGAAUUGGCUUAAUCUCAGCUGGCAACUGUGAGCAGUUAAUAAAUUAUCUCACAGUGGUCUCUGGGAUUAUACUAAACACAGCAA
87	miR-217	UACUGCAUCAGGAACUGAUUGGAU	24	12852	UUGAUGUUGUAGAUACUGCAUCAGGAACUGAUUGGAUCCCAGGGAGCAGCCAUCAGUUCCUAAUGCACUGCCUUCGGCAUCUA
88	miR-218	UUGUGCUUGAUCUAACCAUGU	21	203	GGGGUUUUCCUUUGUGCUUGAUCUAACCAUGUGGUAGAACAAUACAUAUUGAACAUGGUUCUGUCAAGCACCAUGGAAGGCCAC
89	miR-221	AGCUACAUUGUCUGCUGGGUUUC	23	422	ACCCAGACUUUGGCGUGCACCUGGCAUACAAUGUAGAAAACUGUGUUUGCAAAGCAACAGCUACAUUGUCUGCUGGGUUUCAUGCUGAAUGGA
90	miR-222	AGCUACAUCUGGCUACUGGGUCUC	24	181	CGCUCAGUAAUCAGUGUAGAUCCUGUAUAUCUGUCAGCAGCUACAUCUGGCUACUGGGUCUCUA
91	miR-223	UGUCAGUUUGUCAAAUACCCC	21	568	AGUGUGGCACUGAGUGUAUUUGACAAGCUGAGUCCGACACUCAAUGAGACAGAGUGUCAGUUUGUCAAAUACCCCAAGUGAGGCAC
92	miR-22-3p	AAGCUGCCAGUUGAAGAACUGU	22	1846	CUGGCCCGCUAGAAGCAGUUCUUCAGUGGCAAGCUUUAUGUUGUUCCUCUGUGCUAAAGCUGCCAGUUGAAGAACUGUUGAAAGUGGCUACU
93	miR-22-5p	AGUUCUUCAGUGGCAAGCUUU	21	9	CUGGCCCGCUAGAAGCAGUUCUUCAGUGGCAAGCUUUAUGUUGUUCCUCUGUGCUAAAGCUGCCAGUUGAAGAACUGUUGAAAGUGGCUACU
94	miR-23a	AUCACAUUGCCAGGGAUUUCC	21	440	CUGUGGCUGGUAGGAUUCCUGGCAGAGUGAUUUGGAAAUGUAUGGUACAAAAUCACAUUGCCAGGGAUUUCCAAUCAGUCCCG
95	miR-23b	AUCACAUUGCCAGGGAUUACC	21	463	CCGGUGUGGCUGUUUGGGUUCCUGGCAUGCUGAUUUGUGAGUUAAGAUUAAAAUCACAUUGCCAGGGAUUACCACACAACCAUGUCCU
96	miR-24a-3p	UGGCUCAGUUCAGCAGGAACAG	22	544	CUCUUGUGCCUACUGAACUGAUAUCAGUUCUAUUUCACACACUGGCUCAGUUCAGCAGGAACAGGAG
97	miR-24b	UGGCUCAGUUCAGCAGGACAG	21	8	CUCCCGUACCUACUGGGCUGAUAAUCAGUGGUUAUAUCUUCCCCUGGCUCAGUUCAGCAGGACAGGAG
98	miR-25	CAUUGCACUUGUCUCGGUCUGA	22	1091	GCUGGUGUUGACAGGCAGAGACAGGAGCAACUGCUGGUGUGCCUUGGUAGCAUUGCACUUGUCUCGGUCUGACAGUGUCGGC
99	miR-26	UUCAAGUAAUCCAGGAUAGGC	21	7296	UGGGCGCUCGCUUCAAGUAAUCCAGGAUAGGCUGUAAUGUCUCCUGUCAGCCUUUUCUCGAUUACUUGGGACCAGAGCCA
100	miR-27a	UUCACAGUGGCUAAGUUCCGC	21	198	CGGCGGCCCAGGGCUUAGCUGUAUUGUGAGCACUGUCACUCUCGCACCUGUUCACAGUGGCUAAGUUCCGCGCCUC
101	miR-27b	UUCACAGUGGCUAAGUUCUGC	21	3900	ACCUUUCUACCAAGGUGCAGAGCUUAGCUGAUUGGUGAACAGUGAUUGAUUCCCUCUUUGUUCACAGUGGCUAAGUUCUGCACCUGAAGAGAGGGC
102	miR-27c	UUCACAGUGGCUAAGUUCCAC	21	227	CUCUAGAGAGGCAGGACUUAGCUGGCUCUGUGAACAGGUCUUGUGUGUCAAUGUUCACAGUGGCUAAGUUCCACCCCACUGG
103	miR-29a	UAGCACCAUUUGAAAUCGGUU	21	149	ACCCUUUUAAAGGAUGACUGAUUUCUUCUGGUGUUCAGAGUCUUUUGUUUUCUAGCACCAUUUGAAAUCGGUUAUAAUGAUGGGGUA
104	miR-29b	UAGCACCAUUUGAAAUCAGUGUU	23	26	UCCCGGAAGCUGGUUUCUUGUGGUGACUUAGAUUUAUCCAUCGCUGCAUCUAGCACCAUUUGAAAUCAGUGUUCUAGGAG
105	miR-29c-3p	UAGCACCAUUUGAAAUCGGU	20	149	UCCCUUACACAGGAUGACCGAUCUCUCUUGGUGUUCAGAGGCUCAGGUCUUCAUCUAGCACCAUUUGAAAUCGGUUAUAAUGUAAGGUGA
106	miR-29c-5p	UGACCGAUCUCUCUUGGUGUUC	22	1	UCCCUUACACAGGAUGACCGAUCUCUCUUGGUGUUCAGAGGCUCAGGUCUUCAUCUAGCACCAUUUGAAAUCGGUUAUAAUGUAAGGUGA
107	miR-29d	UAGCACCAUAUGAAAUCAGUGUC	23	193	UCAGGAGGCUGGUUUCAUGUGGUGGUUUAGAUUUAACUGCACAAUGUCUAGCACCAUAUGAAAUCAGUGUCCUUA
108	miR-301	CAGUGCAAUAGUAUUGUCAAAGC	23	6	GAAUUGCUCUGACAGUGUUGCACUACUGUGAUCUCAAAUGAAGCAGUGCAAUAGUAUUGUCAAAGCAUUUCAU
109	miR-30a-3p	CUUUCAGUCAGAUGUUUGCAGC	22	2	GCGACUGUAAACAUCCUCGACUGGAAGCUGUGAAGCAGUUGAAGGGCUUUCAGUCAGAUGUUUGCAGCUGC
110	miR-30a-5p	UGUAAACAUCCUCGACUGGAAG	22	7721	GCGACUGUAAACAUCCUCGACUGGAAGCUGUGAAGCAGUUGAAGGGCUUUCAGUCAGAUGUUUGCAGCUGC
111	miR-30b	UGUAAACAUCCUACACUCAGCU	22	621	GUAUUAGUCUAUGUAAACAUCCUACACUCAGCUCGUAUGUAUAACCUGACUGGGUGGGGGGUGUUUGCCUCGACUGAUCU
112	miR-30c	UGUAAACAUCCUACACUCUCAGC	23	1969	GAGAGACAGAUACUGUAAACAUCCUACACUCUCAGCUGUGGAAAUACAAAGCUGGGGGAAGGCUGUUUACUCUCUCUG
113	miR-30d	UGUAAACAUCCCCGACUGGAAG	22	4386	AGUUUGUCGCUGUAAACAUCCCCGACUGGAAGCUGUGAGGCUGCAUUUGAGCUUUCAGUCUGGUGUUUGCUGCUACCGGCU
114	miR-30e	UGUAAACAUCCUUGACUGGAAG	22	1729	GGGCAGUUACAGCCUCUGUAAACAUCCUUGACUGGAAGCUGUGAAAUAAUGAUAGUAGCUUUCAGUCGGAUGUUUACAGCUGCUAGCUGC
115	miR-31a	AGGCAAGAUGUUGGCAUAGCUG	22	32	CCUAGUUCUAGAGAGGAGGCAAGAUGUUGGCAUAGCUGUUGCAUCUGAAACCAGUUGUGCCAACCUAUUGCCAUCUUUCUUGUCUACC
116	miR-338	UCCAGCAUCAGUGAUUUUGUUG	22	12	CAACAAUAUCCUGAUGCCGUCUGAGUGUGCGGGAAAGCUCCAGCAUCAGUGAUUUUGUUG
117	miR-34a	UGGCAGUGUCUUAGCUGGUUGUU	23	99	CUGUGAGUGUUUCUUUGGCAGUGUCUUAGCUGGUUGUUGUGGCACGUUAUAGAAGUAGCAAUCAGCAAAUAUACUGCCCUAGAAGUUCUGCACAUU
118	miR-34b	CAGGCAGUGUAGUUAGCUGAUUG	23	190	UUCAGGCAGUGUAGUUAGCUGAUUGUGUUAUAUCAAAUUUGCAAUCACUAGCUAAACUACCAUAAAA
119	miR-363-3p	AAUUGCACGGUAUCCAUCUGU	21	1345	UUUUGUUGUUCGCGGGUGGAUCACGAUGCAAUUUUAUUUAGUUUGGUAGGAGAAAAAUUGCACGGUAUCCAUCUGUAAACCGCAGAA
120	miR-363-5p	CGGGUGGAUCACGAUGCAAUUU	22	11	UUUUGUUGUUCGCGGGUGGAUCACGAUGCAAUUUUAUUUAGUUUGGUAGGAGAAAAAUUGCACGGUAUCCAUCUGUAAACCGCAGAA
121	miR-365	UAAUGCCCCUAAAAAUCCUUAU	22	564	CCGCAGGGAAAAUGAGGGACUUUUGGGGGCAGAUGUGUUUCACUUACACUACCAUAAUGCCCCUAAAAAUCCUUAUUGUUCUUGCA
122	miR-375	UUUGUUCGUUCGGCUCGCGUUA	22	2108	CCUGACGCCGAGCCUGACGUGCAAUGCUUUGUGUCAACGUUUUGUUCGUUCGGCUCGCGUUAAGCAGGUG
123	miR-383	AGAUCAGAAGGUGAUUGUGGCU	22	5	CUCCUCAGAUCAGAAGGUGAUUGUGGCUUUUAGUAGAUAUUAAGCAGCCACAGCACUGCCUGGUCAGAAAGAG
124	miR-425-5p	AAUGACACGAUCACUCCCGUUGA	23	606	GCCUUGGAAUGACACGAUCACUCCCGUUGAGCCGAAACUCACAGCGCCAUCGGGAAUAUCGUGUCGCUCCAAAGCUC
125	miR-429	UAAUACUGUCUGGUAAUGCCGU	22	139	UGCCUGUUGACCAAUGUCUUACCAGACAAGGUUAGAUCUAGUUACUCUCGUCUAAUACUGUCUGGUAAUGCCGUUGGUCACAUUGGC
126	miR-451	AAACCGUUACCAUUACUGAGUU	22	17840	GAGUGGCAAUGAAACCGUUACCAUUACUGAGUUUAGUAAUGGUAAGGGUUCUGUUGCUGCUC
127	miR-455	UAUGUGCCCUUGGACUACAUCG	22	19	UCCCUGGCGUGAGGGUAUGUGCCCUUGGACUACAUCGUGGAAGCCAGCACCAUGCAGUCCAUGGGCAUAUACACUUGCCUCAAGGUU
128	miR-499	UUAAGACUUGCAGUGAUGUUUAG	23	17086	GUGAGAGCGAGGCAGUUAAGACUUGCAGUGAUGUUUAGUUAAAAUCUUUUCAUGAACAUCACUUUAAGUCUGUACUGCUUCUCCCUC
129	miR-7	UGGAAGACUAGUGAUUUUGUUG	22	7223	CUGGGUCGGUUUGGAAGACUAGUGAUUUUGUUGUUUUUAUAAAAGUUUGUCACAAACAGCAAAUCGUAGUCUCCACUCUGCCCCAGGA
130	miR-92a	UAUUGCACUUGUCCCGGCCUG	21	844	UCCUCUGUGGGUGGGGAUUUGUUGCACUACUGUAUGUAUGAAAAGUAUUGCACUUGUCCCGGCCUGUGGGUGA
131	miR-92b	UAUUGCACUCGUCCCGGCCUC	21	10	UACAGAAGGAUCGGGAUGUUGUGCACUGUUGUCCUUUCUCCUGCCAAUAUUGCACUCGUCCCGGCCUCCUGCG
132	miR-93a	AAAGUGCUGUUCGUGCAGGUAG	22	1540	AUGGGCUUCAAAGUGCUGUUCGUGCAGGUAGCUUAAUAACAGACCUACUGCAUGGGCGGCACUUCCCAAGCCC
133	miR-93b	AAGUGCUGUUCGUGCAGGUAG	21	3	CUUCAAGUGCUGUUCGUGCAGGUAGCUUAAUAACAGACCUACUGCAUGGGCGGCACUUCCCAAG
134	miR-9-5p	UCUUUGGUUAUCUAGCUGUAUG	22	99	GGAAGUGGUUGUUAUCUUUGGUUAUCUAGCUGUAUGAGUGUAUUGGUUUUCAUAAAGCUAGAUAACCGAAAGUAAAAACUCCUUC
135	miR-96	UUUGGCACUAGCACAUUUUUGCU	23	2	GGCCUGCUUUGGCACUAGCACAUUUUUGCUUUUGUACAUAUACUUUGAGCAAUUAUGUGUAGUGCCAAUAUAGGA
136	miR-98	UGAGGUAGUAAGUUGUAUUGUU	22	1080	UCUGCCCUCUUCAGGAUGAGGUAGUAAGUUGUAUUGUUGUGGGGGUUUUUAUUUCCCCAAAUUAGGAGAUAACUAUACAGCUUACUGCCUUCCCUGCAGCAUGGUAAU
137	miR-99	AACCCGUAGAUCCGAUCUUGUG	22	5448	UAACAUAAACCCGUAGAUCCGAUCUUGUGGUGAAUUCCUUUGCUCAAGCUCGUUUCUAUGGGUCUGUGUCA
138	miR-9a-3p	UAAAGCUAGAUAACCGAAAGU	21	1	GGAAGUGGUUGUUAUCUUUGGUUAUCUAGCUGUAUGAGUGUAUUGGUUUUCAUAAAGCUAGAUAACCGAAAGUAAAAACUCCUUC
139	miR-9a-5p	UCUUUGGUUAUCUAGCUGUAUGA	23	99	GGAAGUGGUUGUUAUCUUUGGUUAUCUAGCUGUAUGAGUGUAUUGGUUUUCAUAAAGCUAGAUAACCGAAAGUAAAAACUCCUUC
140	miR-9b-5p	UCUUUGGUUACCUAGCUGUAUGA	23	1	GUUUCUGUCUUUGGUUACCUAGCUGUAUGAGUAUAACUAAUGUCAUAAAGCUAGACAACCGAACGUAUAAACCA
