# Supplementary material for: Identification and characterization of the Chinese giant salamander (Andrias davidianus) miRNAs by deep sequencing and predication of their targets
Source: 3 Biotech. 2017 Jul 10;7(4):235. doi: 10.1007/s13205-017-0817-3 (PMC5503845; doi:10.1007/s13205-017-0817-3)
Supplement: Supplementary file 9 — Supplementary material 9 (XLSX 13 kb) [file 13205_2017_817_MOESM9_ESM.xlsx]

## Sheet: Sheet1
Table S7 The nucleotide bias percentage at each position in miRNAs of Andrias davidianus
position	A(%)	U(%)	C(%)	G(%)	A+U(%)	G+C(%)
1	0.1678	0.769114	0.0345159	0.0285663	0.936914	0.0630823
2	0.319047	0.202437	0.192473	0.286042	0.521484	0.478516
3	0.498584	0.105737	0.21214	0.18354	0.60432	0.39568
4	0.343175	0.104479	0.274548	0.277798	0.447654	0.552346
5	0.367757	0.239294	0.139775	0.253174	0.607051	0.392949
6	0.178919	0.262747	0.159768	0.398565	0.441667	0.558333
7	0.203945	0.250837	0.394748	0.15047	0.454782	0.545218
8	0.376945	0.321778	0.0964128	0.204865	0.698722	0.301278
9	0.224077	0.43001	0.255363	0.0905503	0.654087	0.345913
10	0.275938	0.223562	0.292844	0.207656	0.4995	0.5005
11	0.282191	0.22076	0.332397	0.164653	0.50295	0.49705
12	0.279483	0.149224	0.297066	0.274226	0.428707	0.571293
13	0.400334	0.228368	0.155303	0.215995	0.628702	0.371298
14	0.299259	0.34319	0.0689675	0.288583	0.642449	0.357551
15	0.48946	0.103021	0.082817	0.324701	0.592482	0.407518
16	0.42272	0.300827	0.216067	0.0603858	0.723547	0.276453
17	0.226277	0.373029	0.31167	0.0890241	0.599306	0.400694
18	0.139863	0.418751	0.102105	0.339282	0.558613	0.441387
19	0.228007	0.421881	0.0591139	0.290998	0.649888	0.350112
20	0.0765776	0.53915	0.054956	0.329316	0.615728	0.384272
21	0.196543	0.38407	0.117372	0.302015	0.580613	0.419387
22	0.105055	0.571888	0.034927	0.28813	0.676943	0.323057
