# Supplementary material for: Identification and characterization of the Chinese giant salamander (Andrias davidianus) miRNAs by deep sequencing and predication of their targets
Source: 3 Biotech. 2017 Jul 10;7(4):235. doi: 10.1007/s13205-017-0817-3 (PMC5503845; doi:10.1007/s13205-017-0817-3)
Supplement: Supplementary file 10 — Supplementary material 10 (XLSX 396 kb) [file 13205_2017_817_MOESM10_ESM.xlsx]

## Sheet: Sheet1
Table S8 Annotation of miRNA target genes in Andrias davidianus
geneID	miRNA	Associated Gene Name	Interpro Description
ENSXETG00000000009	miR-24a-3p,miR-27b,miR-221,miR-150,miR-27c,miR-27a,miR-204,miR-126-5p,miR-24b,miR-222,miR-17-3p,miR-128	art1	NAD:arginine ADP-ribosyltransferase, ART
ENSXETG00000000013	miR-199a-5p,miR-30a-3p	nfkb2	Rel homology domain (RHD), DNA-binding domain||Ankyrin repeat-containing domain||Ankyrin repeat||IPT domain||NF-kappa-B/Dorsal||Death domain
ENSXETG00000000021	miR-153,miR-26,miR-145,miR-16b,miR-24b,miR-15c,miR-16a,miR-16c,miR-24a-3p,miR-15a	e2f3	E2F/DP family, winged-helix DNA-binding domain
ENSXETG00000000035	miR-23a,miR-199a-3p,miR-23b,miR-203,miR-182-5p,miR-17-3p,miR-181a-5p,miR-181b,miR-18b,miR-196a,miR-18a-5p,miR-137	mdm4	Zinc finger, RING-type||Zinc finger, RanBP2-type
ENSXETG00000000040	miR-16a,miR-22-3p,miR-190,miR-98,let-7c,let-7i,let-7f,miR-1a,miR-183,miR-16c,let-7e,Novel-miR-4,miR-1b,miR-15c,miR-16b,miR-103,miR-153,miR-17-3p,let-7g,miR-15a,miR-206,miR-107,let-7a,let-7b	actn4	Calponin homology domain||Spectrin repeat||Spectrin/alpha-actinin||EF-hand domain||EF-hand, Ca insensitive
ENSXETG00000000043	miR-18b,miR-18a-5p,miR-101a,miR-139,miR-383	tmem50b	Uncharacterised protein family UPF0220
ENSXETG00000000052	miR-10b,miR-23b,miR-10a,miR-338,miR-23a,miR-142-3p,miR-99,miR-365,miR-10c,miR-34b,miR-100,miR-204,miR-200a	tyro3	RIO kinase||Immunoglobulin C1-set||Tyrosine-protein kinase, catalytic domain||Ser/Thr protein kinase, TGFB receptor||Serine-threonine/tyrosine-protein kinase catalytic domain||Protein kinase domain||Immunoglobulin||Immunoglobulin I-set||Fibronectin type III||Immunoglobulin subtype 2||Serine/threonine/dual specificity protein kinase, catalytic domain||Immunoglobulin-like domain||Immunoglobulin sub…
ENSXETG00000000053	miR-25,miR-31a,miR-92a,miR-15c,miR-145,miR-181b,miR-16c,miR-221,miR-29a,miR-214,miR-29c-3p,miR-93a,miR-181a-5p,miR-92b,miR-204,miR-194,miR-22-3p,miR-23a,miR-15a,miR-182-5p,miR-29b,miR-200a,miR-222,miR-22-5p,miR-16b,miR-202-5p,miR-143,miR-129,miR-218,miR-338,miR-199a-5p,miR-29d,miR-23b,miR-223,miR-132,miR-144,miR-139,miR-455,miR-96,miR-217,miR-425-5p,miR-16a	tmem151b	Antifreeze protein, type I
ENSXETG00000000056	miR-205b,miR-221,miR-205a,miR-455,miR-222	snap23	SNAP-25||Target SNARE coiled-coil homology domain
ENSXETG00000000057	miR-153,miR-425-5p	acot2	Acyl-CoA thioester hydrolase/bile acid-CoA amino acid N-acetyltransferase||Acyl-CoA thioesterase, long chain||BAAT/Acyl-CoA thioester hydrolase C-terminal
ENSXETG00000000060	miR-223,miR-182-5p,miR-206,miR-129,miR-214,miR-383,Novel-miR-4,miR-1b,miR-155,miR-1a,miR-153	lrrc57	Leucine-rich repeat, typical subtype||Leucine-rich repeat
ENSXETG00000000061	miR-429,miR-218,miR-221,miR-200b,miR-222,miR-193,miR-451,miR-18a-5p,miR-18b	dnal1	Leucine-rich repeat
ENSXETG00000000067	miR-34b,miR-7,miR-203	ripk4	Ankyrin repeat||Ankyrin repeat-containing domain||Tyrosine-protein kinase, catalytic domain||Serine-threonine/tyrosine-protein kinase catalytic domain||Protein kinase domain||Serine/threonine/dual specificity protein kinase, catalytic domain
ENSXETG00000000070	miR-27b,miR-1b,Novel-miR-4,miR-181b,miR-15c,miR-383,miR-29a,miR-16c,miR-205b,miR-29c-3p,miR-181a-5p,miR-93a,miR-22-3p,miR-27a,miR-196a,miR-15a,miR-206,miR-107,miR-103,miR-200a,miR-29b,miR-27c,miR-16b,miR-205a,miR-129,miR-30a-3p,miR-132,miR-223,miR-29d,miR-199a-5p,miR-217,miR-128,miR-16a,miR-425-5p	rad54l2	SNF2-related, N-terminal domain||Helicase superfamily 1/2, ATP-binding domain||Helicase, C-terminal
ENSXETG00000000074	miR-216,miR-148a,miR-200a,miR-20a-5p,miR-148b,miR-363-5p,miR-96,miR-20b,miR-128,miR-22-3p,miR-194,miR-204,miR-129,miR-338,miR-17-5p,miR-122,miR-199a-5p	dock3	SH3 domain||-
ENSXETG00000000076	miR-194,miR-192,miR-93b,miR-20b,miR-1a,miR-205b,miR-205a,miR-17-5p,miR-1b,Novel-miR-4,miR-215,miR-155,miR-206,miR-20a-5p,miR-19a,miR-101a,miR-19b	mapkapk3	Serine-threonine/tyrosine-protein kinase catalytic domain||Serine/threonine/dual specificity protein kinase, catalytic domain||Protein kinase domain||Phosphorylase kinase, gamma catalytic subunit||Tyrosine-protein kinase, catalytic domain
ENSXETG00000000078	miR-16a,miR-128,miR-20b,miR-93b,miR-16c,miR-129,miR-15c,miR-135,miR-16b,miR-155,miR-103,miR-107,miR-15a,miR-19b,miR-19a,miR-20a-5p	cish	SH2 domain||SOCS box domain
ENSXETG00000000082	miR-143,miR-93b	tmem115	Transmembrane protein DUF1751, eukaryotic
ENSXETG00000000083	miR-16a,miR-133a,miR-15c,miR-16b,miR-145,miR-133b,miR-133c,miR-15a,miR-133d,miR-214,miR-199a-3p,miR-16c	nprl2	Nitrogen permease regulator 2
ENSXETG00000000089	miR-125a,miR-125b	acy1.1	N-acyl-L-amino-acid amidohydrolase||Peptidase M20, dimerisation domain||Peptidase M20
ENSXETG00000000091	miR-425-5p,miR-203,miR-139,miR-200a,miR-338	bap1	Peptidase C12, ubiquitin carboxyl-terminal hydrolase
ENSXETG00000000104	miR-182-5p	vnn1	Biotinidase, eukaryotic||Carbon-nitrogen hydrolase
ENSXETG00000000108	miR-145,miR-23b,miR-200b,miR-338,miR-23a,miR-96,miR-429	slc18b1	Major facilitator superfamily domain||Major facilitator superfamily||Tetracycline resistance protein, TetA/multidrug resistance protein MdtG||Chloride channel, voltage gated
ENSXETG00000000114	miR-22-5p,miR-22-3p	tcf21	Myc-type, basic helix-loop-helix (bHLH) domain
ENSXETG00000000116	miR-20b,miR-30b,miR-181a-5p,miR-204,miR-30a-5p,miR-18b,miR-16a,miR-16c,miR-17-5p,miR-30e,miR-338,miR-9-5p,miR-132,miR-126-5p,miR-15c,miR-16b,miR-181b,miR-18a-5p,miR-9b-5p,miR-9a-5p,miR-20a-5p,miR-30d,miR-15a,miR-30c	tbpl1	TATA-box binding protein
ENSXETG00000000130	miR-93a	gsg1l	GSG1-like
ENSXETG00000000135	miR-191,miR-23a,miR-148b,let-7b,miR-125a,miR-182-5p,miR-34a,miR-200a,miR-17-3p,let-7g,miR-142-5p,let-7e,miR-202-5p,miR-30a-3p,miR-218,miR-338,miR-150,miR-223,miR-132,miR-122,miR-23b,miR-199a-5p,miR-144,miR-139,miR-140,miR-183,miR-100,let-7i,miR-425-5p,let-7a,miR-200b,miR-99,miR-31a,miR-125b,miR-203,miR-148a,miR-137,miR-145,miR-181b,miR-429,miR-214,miR-365,miR-181a-5p,miR-22-3p,miR-98,let-7f,miR-2…	crip2	TRASH domain||Zinc finger, LIM-type
ENSXETG00000000145	miR-218,miR-18a-5p,miR-18b	GIN1	-||Transferrin-like domain||Integrase, catalytic core
ENSXETG00000000152	miR-202-5p,miR-145,Novel-miR-67,miR-126-5p,miR-26,miR-17-3p,miR-193,miR-218,miR-199a-3p	kcnk6	Two pore domain potassium channel, TASK family||Two pore domain potassium channel||Two pore domain potassium channel, TWIK family||Two pore domain potassium channel, TWIK-1||Potassium channel domain||Potassium channel, voltage-dependent, EAG/ELK/ERG||Two pore domain potassium channel, TWIK-2
ENSXETG00000000155	miR-93b,miR-9a-3p,miR-130c,miR-93a,miR-425-5p,miR-146b,miR-34b,miR-122,miR-301,miR-17-3p,miR-148a,miR-130a,miR-216,miR-146a,miR-499,miR-148b,miR-19b,miR-19a,miR-31a	spint2	Seven cysteines, N-terminal||Pancreatic trypsin inhibitor Kunitz domain
ENSXETG00000000157	miR-365,miR-93b,miR-221,miR-222,miR-142-3p,miR-135	ppp1r14a	PKC-activated phosphatase-1 inhibitor
ENSXETG00000000170	miR-126-5p,miR-30a-5p,miR-140,miR-30d,miR-19b,miR-30e,miR-19a,miR-338	cenpn	Centromere protein Chl4/mis15/CENP-N
ENSXETG00000000172	miR-9a-5p,miR-148b,miR-499,miR-338,miR-143,miR-9-5p,miR-301,miR-200a,miR-148a,miR-130a,miR-217,miR-204,miR-9b-5p	maf	Basic-leucine zipper domain||Basic leucine zipper domain, Maf-type||Transcription factor Otx1||Maf transcription factor, N-terminal
ENSXETG00000000185	miR-101a,miR-139	cdk10	Tyrosine-protein kinase, catalytic domain||Serine/threonine/dual specificity protein kinase, catalytic domain||Protein kinase domain||Serine-threonine/tyrosine-protein kinase catalytic domain
ENSXETG00000000187	miR-146a,miR-19b,miR-19a,miR-199a-5p,miR-107,miR-217,miR-103,miR-451	gcsh	Glycine cleavage system H-protein, subgroup||Glycine cleavage system H-protein
ENSXETG00000000204	miR-135,miR-216,miR-26,miR-20b,miR-140,miR-200a,miR-132,miR-20a-5p,miR-17-5p	syt3	C2 domain||Synaptotagmin
ENSXETG00000000229	miR-132	luc7l2	Tropomyosin||Luc7-related||Voltage-dependent calcium channel, P/Q-type, alpha-1 A
ENSXETG00000000232	miR-15a,miR-206,miR-203,miR-23a,miR-20a-5p,miR-499,miR-146a,Novel-miR-4,miR-363-3p,miR-1b,miR-15c,miR-16b,miR-130a,miR-23b,miR-199a-3p,miR-16c,miR-34b,miR-17-5p,miR-146b,miR-22-3p,miR-16a,miR-20b,miR-1a,miR-130c	slc25a38	Adenine nucleotide translocator 1||Graves disease carrier protein||Mitochondrial carrier protein||Mitochondrial substrate/solute carrier
ENSXETG00000000246	miR-20a-5p,miR-205a,miR-27b,miR-17-5p,miR-205b,miR-93a,miR-153,miR-20b,miR-27c,miR-27a,miR-181b	txn2	Thioredoxin||Thioredoxin domain
ENSXETG00000000247	miR-29d,miR-29c-3p,miR-214,miR-129,miR-29a,miR-148b,miR-18b,miR-18a-5p,miR-425-5p,miR-29b,miR-148a,miR-183,miR-9a-3p	foxred2	Pyridine nucleotide-disulphide oxidoreductase, class-II
ENSXETG00000000253	miR-145,miR-155,miR-153,miR-17-3p,miR-205b,miR-205a,miR-429,miR-30a-3p,miR-200b	mcm5	DNA replication licensing factor Mcm||Mini-chromosome maintenance protein||AAA+ ATPase domain||MCM domain
ENSXETG00000000267	miR-130a,miR-148a,miR-17-3p,miR-200a,miR-301,miR-19b,miR-148b,miR-19a,miR-20a-5p,miR-93a,miR-20b,miR-140,miR-130c,miR-96,miR-223,miR-17-5p,miR-214	ccndx	Cyclin, C-terminal domain||Cyclin, N-terminal||Cyclin-like
ENSXETG00000000286	miR-214,miR-129,miR-181a-5p,miR-144,miR-130c,miR-182-5p,miR-203,miR-19a,miR-19b,miR-148b,miR-210,miR-181b,miR-130a,miR-153,miR-148a,miR-301	cdknx	Cyclin-dependent kinase inhibitor
ENSXETG00000000290	miR-16c,miR-214,miR-133d,miR-15a,miR-93b,miR-133c,miR-133b,miR-15c,miR-133a,miR-16b,miR-16a	srp14	Signal recognition particle, SRP14 subunit
ENSXETG00000000293	miR-182-5p,Novel-miR-53,miR-29c-3p,miR-29d,miR-29a,miR-144,miR-29b	mob2.2	MOB kinase activator family
ENSXETG00000000296	miR-29a,miR-34b,miR-29b,miR-29d,miR-29c-3p	med25	von Willebrand factor, type A
ENSXETG00000000301	miR-29b,miR-200a,let-7g,miR-155,miR-103,miR-135,miR-145,let-7e,let-7b,let-7a,miR-20a-5p,miR-107,miR-20b,miR-9a-3p,miR-26,miR-96,miR-98,let-7i,let-7c,let-7f,miR-451,miR-17-5p,miR-142-3p,miR-29a,miR-143,miR-199a-5p,miR-29d,miR-29c-3p	vps39	Citron homology (CNH) domain
ENSXETG00000000302	miR-15c,miR-16b,miR-16a,miR-455,miR-103,miR-107,miR-15a,miR-16c	ganc	Glycoside hydrolase family 31
ENSXETG00000000307	miR-92a,miR-25,miR-210,miR-363-3p,Novel-miR-4,miR-1b,miR-15c,miR-145,miR-181b,miR-130a,miR-301,miR-205b,miR-29c-3p,miR-29a,miR-199a-3p,miR-16c,miR-92b,miR-181a-5p,miR-1a,miR-93b,miR-15a,miR-206,miR-22-5p,miR-16b,miR-29b,miR-153,miR-200a,miR-29d,miR-205a,miR-16a,miR-425-5p,miR-183,miR-130c	nr1h2	Vitamin D receptor||Ecdysteroid receptor||Zinc finger, nuclear hormone receptor-type||Nuclear hormone receptor||Thyroid hormone receptor||Nuclear hormone receptor, ligand-binding domain||Retinoic acid receptor
ENSXETG00000000314	miR-20b,miR-144,miR-153,miR-27c,miR-196a,miR-27a,miR-20a-5p,miR-27b,miR-30a-3p,miR-17-5p,miR-203	nr5a2	Nuclear hormone receptor, ligand-binding domain||Zinc finger, nuclear hormone receptor-type||Nuclear hormone receptor||Vitamin D receptor
ENSXETG00000000320	miR-17-5p,miR-20b,miR-140,miR-96,miR-20a-5p,miR-181a-1-3p	adi1	Acireductone dioxygenase ARD family||Cupin 2, conserved barrel
ENSXETG00000000321	miR-130a,miR-93a,miR-193,miR-301,miR-181a-5p,miR-181b,miR-194,miR-196a	calm1	EH domain||Flagellar calcium-binding protein calflagin||EF-hand domain
ENSXETG00000000324	miR-128,miR-200a,miR-27a,miR-27c,miR-429,miR-27b,miR-200b,miR-146a,miR-146b	ergic2	Endoplasmic reticulum vesicle transporter, C-terminal
ENSXETG00000000340	miR-107,miR-455,miR-30a-3p,miR-103,miR-17-3p,miR-200a	abcg2	AAA+ ATPase domain||ABC-2 type transporter||ABC transporter-like
ENSXETG00000000345	miR-30a-5p,miR-22-3p,miR-128,miR-153,miR-30b,miR-30d,miR-30c,miR-200b,miR-30e,miR-429	tppp3	P25-alpha
ENSXETG00000000349	miR-29d,miR-9-5p,miR-29c-3p,miR-429,miR-29a,miR-214,miR-34b,miR-18b,miR-22-3p,miR-194,miR-26,miR-128,miR-31a,miR-203,miR-200b,miR-499,miR-9a-5p,miR-18a-5p,miR-142-5p,miR-9b-5p,miR-145,miR-155,miR-29b,miR-153,miR-17-3p	chd9	SANT/Myb domain||SNF2-related, N-terminal domain||Helicase superfamily 1/2, ATP-binding domain||Chromo/chromo shadow domain||Chromo domain||Helicase, C-terminal||BRK domain
ENSXETG00000000359	miR-182-5p,miR-425-5p	eif1b	Translation initiation factor SUI1||Eukaryotic translation initiation factor SUI1
ENSXETG00000000362	miR-205a,miR-93a,miR-205b	gzma	Peptidase S1A, chymotrypsin-type||Serine proteases, trypsin domain
ENSXETG00000000368	miR-429,miR-200b	sec31a	WD40-repeat-containing domain||WD40 repeat
ENSXETG00000000369	miR-181a-5p,miR-190,miR-92b,miR-204,miR-383,miR-29a,miR-29c-3p,miR-29d,miR-199a-5p,miR-216,miR-34a,miR-200a,miR-29b,miR-363-3p,miR-181b,miR-19a,miR-25,miR-19b,miR-92a	lin54	CRC domain
ENSXETG00000000373	miR-139	mrpl1	Ribosomal protein L1/ribosomal biogenesis protein
ENSXETG00000000375	miR-16c,miR-129,miR-22-5p,miR-15c,miR-16b,miR-15a,miR-16a	ppap2a	Phosphatidic acid phosphatase type 2/haloperoxidase
ENSXETG00000000380	miR-26,miR-142-3p,miR-214	glul	Glutamine synthetase, catalytic domain||Glutamine synthetase, beta-Grasp domain
ENSXETG00000000391	miR-218	fcn1	Collagen triple helix repeat||Fibrinogen, alpha/beta/gamma chain, C-terminal globular domain
ENSXETG00000000399	miR-190,miR-93a,miR-93b,miR-26,miR-181a-5p,miR-205b,miR-29c-3p,miR-30e,miR-29a,miR-214,miR-383,miR-199a-3p,miR-181b,miR-145,miR-137,miR-216,miR-31a,miR-203,miR-101a,miR-24a-3p,miR-24b,miR-96,miR-217,miR-29d,miR-23b,miR-146b,miR-129,miR-338,miR-22-5p,miR-202-5p,miR-29b,miR-17-3p,miR-182-5p,miR-146a,miR-23a	selo	Uncharacterised protein family UPF0061
ENSXETG00000000421	miR-183,miR-126-3p,miR-153,miR-190	smpd2	Endonuclease/exonuclease/phosphatase||Pro-islet amyloid polypeptide
ENSXETG00000000422	miR-200b,miR-153,miR-429,miR-204	tulp1	Tubby, C-terminal
ENSXETG00000000426	let-7a,let-7b,miR-206,miR-1a,let-7g,let-7e,Novel-miR-4,miR-1b,miR-98,miR-181b,miR-135,let-7i,let-7f,let-7c	srpk1	Tyrosine-protein kinase, catalytic domain||Protein kinase domain||Serine/threonine/dual specificity protein kinase, catalytic domain
ENSXETG00000000436	miR-129,miR-30a-3p,miR-143,miR-29d,miR-23b,miR-223,miR-132,miR-128,miR-183,miR-139,miR-425-5p,let-7i,miR-499,let-7b,miR-9a-5p,miR-23a,miR-206,miR-182-5p,miR-29b,miR-193,let-7g,miR-135,let-7e,miR-27c,miR-29a,miR-142-3p,miR-199a-3p,miR-9-5p,miR-29c-3p,miR-1a,miR-26,miR-98,miR-92b,let-7f,let-7c,miR-27a,miR-196a,miR-22-3p,miR-363-5p,miR-25,miR-27b,let-7a,miR-31a,miR-203,miR-92a,miR-145,miR-363-3p,Nov…	mapk12	Mitogen-activated protein (MAP) kinase, JNK||Tyrosine-protein kinase, catalytic domain||Mitogen-activated protein (MAP) kinase, p38||Serine-threonine/tyrosine-protein kinase catalytic domain||Protein kinase domain||Serine/threonine/dual specificity protein kinase, catalytic domain
ENSXETG00000000451	miR-96,miR-216,miR-135	nln	Peptidase M3A/M3B
ENSXETG00000000453	miR-365,miR-34b	trappc13	Protein of unknown function DUF974
ENSXETG00000000461	miR-145,miR-135,miR-27c,miR-142-5p,miR-27a,miR-17-3p,miR-93b,miR-153,miR-34b,miR-150,miR-29c-5p,miR-30a-3p,miR-191,miR-27b	srek1ip1	Histone H5||Zinc finger, CCHC-type
ENSXETG00000000470	miR-148b,miR-125a,miR-10c,miR-20a-5p,miR-10a,miR-125b,miR-148a,miR-130a,miR-18a-5p,miR-202-5p,miR-17-5p,miR-10b,miR-20b,miR-140,miR-130c,miR-204,miR-18b	pecr	Glucose/ribitol dehydrogenase||2,3-dihydro-2,3-dihydroxybenzoate dehydrogenase||Short-chain dehydrogenase/reductase SDR
ENSXETG00000000481	miR-16c,miR-15c,miR-16b,miR-15a,miR-16a	cdk7	Tyrosine-protein kinase, catalytic domain||Serine/threonine/dual specificity protein kinase, catalytic domain||Protein kinase domain
ENSXETG00000000487	miR-122,miR-217,miR-96,miR-34b,miR-7	sh3glb1	BAR domain||SH3 domain||Variant SH3 domain
ENSXETG00000000500	miR-217	thbs4	EGF-like domain||Thrombospondin, type 3-like repeat||EGF-like calcium-binding domain||Laminin G domain||Thrombospondin, C-terminal
ENSXETG00000000511	miR-10b,miR-10a,miR-10c	tubal3	Gamma tubulin||Delta tubulin||Beta tubulin||Alpha tubulin||Tubulin||Epsilon tubulin||Tubulin/FtsZ, 2-layer sandwich domain||Cell division protein FtsZ||Tubulin/FtsZ, GTPase domain
ENSXETG00000000516	miR-182-5p,miR-18b,miR-18a-5p,miR-202-5p,miR-455,miR-26,miR-193,miR-139	klhl20	BTB/Kelch-associated||Kelch repeat type 2||Kelch repeat type 1||BTB/POZ domain
ENSXETG00000000517	let-7i,miR-144,miR-128,miR-139,miR-455,miR-122,miR-132,miR-150,miR-129,let-7e,miR-133c,let-7g,miR-34a,miR-222,miR-133d,miR-148b,miR-9a-5p,let-7b,miR-98,let-7f,miR-92b,let-7c,miR-18b,miR-190,miR-9-5p,miR-221,miR-383,miR-133a,miR-181b,miR-145,miR-363-3p,miR-18a-5p,miR-9b-5p,miR-148a,miR-133b,miR-92a,miR-203,miR-363-5p,miR-25,let-7a	tnfrsf11a	TNFR/NGFR cysteine-rich region
ENSXETG00000000518	miR-206,miR-31a,miR-199a-3p,miR-200b,miR-30a-5p,miR-194,miR-181b,miR-216,miR-30b,miR-181a-5p,miR-130a,miR-200a,miR-301,miR-130c	papd4	PAP/25A-associated||Polymerase, nucleotidyl transferase domain
ENSXETG00000000519	miR-148b,miR-148a	homer1	WH1/EVH1 domain||Tropomyosin
ENSXETG00000000522	miR-155,miR-92b,miR-363-3p,miR-25,miR-363-5p,miR-429,miR-92a,miR-31a	clca4	von Willebrand factor, type A||Calcium-activated chloride channel protein||Chloride channel calcium-activated
ENSXETG00000000523	miR-144	bhmt	Homocysteine-binding domain
ENSXETG00000000524	miR-144,miR-199a-5p	ankrd45	Ankyrin repeat||Ankyrin repeat-containing domain
ENSXETG00000000525	miR-182-5p,miR-153,miR-19b,miR-101a,miR-19a,miR-455	prdx6	Alkyl hydroperoxide reductase subunit C/ Thiol specific antioxidant||Redoxin
ENSXETG00000000529	miR-18b,miR-181a-5p,miR-139,miR-9a-3p,miR-223,miR-218,miR-30a-3p,miR-221,miR-202-5p,miR-18a-5p,miR-181b,miR-22-5p,miR-222,miR-200a,miR-126-3p,miR-182-5p,miR-101a	faslg	Tumor necrosis factor ligand superfamily member 6||Tumour necrosis factor||Tumour necrosis factor domain
ENSXETG00000000532	miR-137,miR-301	kdm4c	Zinc finger, PHD-type||JmjN domain||JmjC domain||Zinc finger, PHD-finger||Tudor domain
ENSXETG00000000535	miR-27a,miR-204,miR-129	pigc	Phosphatidylinositol N-acetylglucosaminyltransferase subunit C
ENSXETG00000000547	miR-15a,miR-107,miR-191,miR-19a,miR-148b,miR-10c,miR-16b,miR-103,miR-17-3p,miR-200a,miR-10b,miR-338,miR-16a,miR-24b,miR-217,miR-130c,miR-24a-3p,miR-10a,miR-20a-5p,miR-19b,miR-200b,miR-18a-5p,miR-137,miR-15c,miR-216,miR-130a,miR-148a,miR-301,miR-429,miR-17-5p,miR-16c,miR-18b,miR-204,miR-194,miR-20b	scamp1	SCAMP
ENSXETG00000000548	miR-15a,miR-182-5p,miR-107,miR-200b,miR-101a,miR-202-5p,miR-15c,miR-16b,miR-135,miR-103,miR-199a-5p,miR-143,miR-429,miR-16c,miR-16a,miR-93a,miR-139	sucla2	Succinyl-CoA synthetase, beta subunit||ATP-citrate lyase/succinyl-CoA ligase||ATP-grasp fold, succinyl-CoA synthetase-type
ENSXETG00000000559	miR-218,miR-425-5p	rcbtb2	Regulator of chromosome condensation, RCC1||BTB/POZ domain
ENSXETG00000000572	miR-338,miR-30a-3p,miR-142-3p,let-7i,let-7f,let-7c,miR-98,miR-128,miR-182-5p,let-7a,miR-191,let-7b,let-7e,miR-135,miR-145,let-7g	acvr1b	Activin types I and II receptor domain||Tyrosine-protein kinase, catalytic domain||Ser/Thr protein kinase, TGFB receptor||Serine-threonine/tyrosine-protein kinase catalytic domain||Protein kinase domain||Serine/threonine/dual specificity protein kinase, catalytic domain||GS domain
ENSXETG00000000578	Novel-miR-4,miR-142-5p,miR-1b,miR-153,miR-130a,miR-301,miR-200a,miR-222,miR-206,miR-1a,miR-183,miR-93b,miR-139,miR-130c,miR-96,miR-217,miR-122,miR-150,miR-221,miR-338	grasp	PDZ domain
ENSXETG00000000579	miR-217,miR-192,miR-215	nr4a1	Orphan nuclear receptor||Orphan nuclear receptor, NURR type||Nuclear hormone receptor, ligand-binding domain||Zinc finger, nuclear hormone receptor-type||Nuclear hormone receptor||Orphan nuclear receptor, NOR1 type||Orphan nuclear receptor, HMR type||Vitamin D receptor
ENSXETG00000000582	miR-429,miR-187,miR-27b,miR-200b,miR-148b,miR-27a,miR-27c,miR-148a,miR-128,miR-130a,miR-130c,miR-301	ric1	Ribosome control protein 1
ENSXETG00000000586	miR-204,miR-30a-5p,miR-100,miR-1a,miR-96,miR-30b,miR-10b,miR-30e,miR-129,miR-429,miR-30a-3p,Novel-miR-4,miR-142-5p,miR-1b,miR-17-3p,miR-30d,miR-206,miR-30c,miR-200b,miR-499,miR-10c,miR-99,miR-10a	jak2	Tyrosine-protein kinase, catalytic domain||Tyrosine-protein kinase, non-receptor Jak2||Protein kinase domain||Serine-threonine/tyrosine-protein kinase catalytic domain||Band 4.1 domain||Tyrosine-protein kinase, non-receptor Jak/Tyk2||FERM domain||Serine/threonine/dual specificity protein kinase, catalytic domain||SH2 domain
ENSXETG00000000593	miR-34a,miR-216,miR-17-3p,miR-363-3p,miR-92b,miR-23a,miR-7,miR-25,miR-23b,miR-92a	pcolce2	Netrin module, non-TIMP type||Netrin domain||CUB domain
ENSXETG00000000595	miR-15c,miR-16b,miR-9b-5p,miR-137,miR-27c,miR-193,miR-130a,miR-301,miR-15a,miR-9a-5p,miR-27b,miR-20a-5p,miR-27a,miR-16a,miR-93a,miR-20b,miR-130c,miR-9-5p,miR-16c,miR-17-5p,miR-214,miR-338	cdc37l1	Cdc37, Hsp90 binding
ENSXETG00000000598	miR-93a,miR-20b,miR-216,miR-17-5p,miR-146b,miR-146a,miR-20a-5p,miR-223	pls1	Calponin homology domain||EH domain||EF-hand domain
ENSXETG00000000600	miR-96	gmds	NAD-dependent epimerase/dehydratase, N-terminal domain||GDP-mannose 4,6-dehydratase
ENSXETG00000000607	miR-200b,miR-148b,miR-146a,miR-15a,miR-148a,miR-216,miR-34a,miR-126-5p,miR-15c,miR-145,miR-16b,miR-16c,miR-365,miR-146b,miR-429,miR-93a,miR-183,miR-93b,miR-217,miR-204,miR-425-5p,miR-16a	rasgef1a	Ras guanine-nucleotide exchange factors catalytic domain||Ras-like guanine nucleotide exchange factor, N-terminal
ENSXETG00000000615	miR-30e,miR-17-5p,miR-218,miR-429,miR-30a-3p,miR-129,miR-10b,miR-23b,miR-183,miR-20b,miR-93a,miR-217,miR-181a-5p,miR-455,miR-30b,miR-24b,miR-30a-5p,miR-10c,miR-7,miR-200b,miR-23a,miR-24a-3p,miR-20a-5p,miR-10a,miR-203,miR-206,miR-30d,miR-30c,miR-34a,miR-145	csgalnact2	Chondroitin N-acetylgalactosaminyltransferase
ENSXETG00000000638	miR-142-5p,miR-181b,miR-133a,miR-133b,miR-216,miR-133c,miR-17-3p,miR-30c,miR-182-5p,miR-133d,miR-30d,miR-31a,miR-30a-5p,miR-217,miR-181a-5p,miR-30b,miR-139,miR-383,miR-129,miR-30e	vps4b	ATPase, AAA-type, core||Vps4 oligomerisation, C-terminal||MIT||Chromosomal replication control, initiator DnaA-like||AAA+ ATPase domain
ENSXETG00000000663	miR-101a,miR-363-5p,miR-24a-3p,let-7a,miR-27b,miR-30d,miR-148a,miR-145,miR-1b,Novel-miR-4,miR-30e,miR-365,miR-199a-3p,miR-93b,miR-1a,miR-204,miR-194,let-7f,let-7c,miR-98,miR-22-3p,miR-190,miR-27a,miR-30a-5p,let-7b,miR-148b,miR-191,miR-206,miR-30c,let-7g,miR-17-3p,miR-193,miR-135,miR-27c,let-7e,miR-338,miR-30a-3p,miR-132,miR-128,miR-144,miR-30b,miR-455,let-7i,miR-24b	tram2	TRAM1-like protein||TRAM/LAG1/CLN8 homology domain
ENSXETG00000000671	miR-23a,miR-34b,miR-7,miR-223,miR-182-5p,miR-23b,miR-107,miR-103	ctsb	Peptidase C1A, propeptide||Peptidase C1A, papain C-terminal
ENSXETG00000000673	miR-9-5p,miR-9b-5p,miR-9a-5p	gata4	Zinc finger, GATA-type||GATA-type transcription activator, N-terminal
ENSXETG00000000685	miR-338,miR-365,miR-30e,miR-122,miR-1a,miR-144,miR-183,miR-140,miR-139,miR-98,miR-204,let-7i,let-7c,let-7f,miR-19a,let-7a,miR-19b,let-7b,miR-101a,miR-206,miR-216,miR-155,let-7g,miR-200a,miR-17-3p,Novel-miR-4,let-7e,miR-1b	mtmr9	Protein-tyrosine phosphatase, catalytic||Myotubularin-like phosphatase domain
ENSXETG00000000689	miR-30e,miR-30a-5p,miR-142-5p,miR-30d	pdgfrl	Immunoglobulin subtype||Immunoglobulin||Immunoglobulin-like domain||Immunoglobulin subtype 2
ENSXETG00000000693	miR-30b,miR-222,miR-30a-5p,miR-221,miR-200b,miR-125a,miR-30e,miR-429,miR-30d,miR-125b,miR-30c	sox7	High mobility group box domain
ENSXETG00000000694	miR-23b,miR-122,miR-23a,miR-27b,miR-27c,miR-27a,miR-9a-3p,miR-140	zdhhc2	Zinc finger, DHHC-type, palmitoyltransferase
ENSXETG00000000700	miR-140,let-7g,miR-98,let-7i,let-7f,let-7c,miR-18b,let-7e,miR-18a-5p,miR-22-3p,let-7b,let-7a	msra.1	Peptide methionine sulphoxide reductase MsrA
ENSXETG00000000701	miR-200a,miR-20b,miR-153,miR-148a,miR-182-5p,miR-148b,miR-20a-5p,miR-129	cnot7	Ribonuclease CAF1
ENSXETG00000000705	miR-1a,Novel-miR-4,miR-1b,miR-10c,miR-10a,miR-383,miR-206,miR-10b	rad1	Rad1/Rec1/Rad17||Cell cycle checkpoint protein, Rad1
ENSXETG00000000715	miR-30c,miR-206,miR-30d,miR-19a,miR-9a-5p,miR-9b-5p,miR-1b,Novel-miR-4,miR-181b,miR-200a,miR-9-5p,miR-383,miR-214,miR-30e,miR-30a-5p,miR-181a-5p,miR-30b,miR-140,miR-1a	hoxa1	Homeobox protein, antennapedia type||Homeodomain, metazoa||POU domain||Helix-turn-helix motif||Homeobox domain
ENSXETG00000000716	miR-20a-5p,miR-17-5p,miR-363-5p,miR-20b,miR-101a	hoxa2	Helix-turn-helix motif||Homeobox domain||Homeobox protein, antennapedia type||Homeodomain, metazoa
ENSXETG00000000717	miR-130c,miR-301,miR-130a,miR-30a-5p,miR-10a,miR-19a,miR-10c,miR-30e,miR-19b,miR-30d,miR-10b	hoxa3	Homeobox domain||Helix-turn-helix motif||Homeodomain, metazoa||Homeobox protein, antennapedia type
ENSXETG00000000719	miR-133b,miR-17-3p,miR-200a,miR-183,miR-140,miR-133c,miR-9b-5p,miR-133a,miR-425-5p,miR-145,miR-9a-5p,miR-133d,miR-9-5p	l1cam	Immunoglobulin I-set||Fibronectin type III||Immunoglobulin subtype 2||Immunoglobulin V-set domain||Immunoglobulin||Immunoglobulin-like domain||Immunoglobulin subtype
ENSXETG00000000720	miR-30a-3p,miR-19a,miR-429,miR-200b,miR-19b,miR-196a,miR-26,miR-216	hoxa5	Helix-turn-helix motif||Homeobox domain||Homeobox protein, antennapedia type||Homeodomain, metazoa
ENSXETG00000000723	miR-363-5p,miR-29c-5p,miR-153,miR-199a-3p,miR-23a,miR-204,miR-23b	nacc2	BTB/POZ domain
ENSXETG00000000725	miR-16c,miR-383,miR-429,miR-93b,miR-93a,miR-204,miR-194,miR-22-3p,miR-190,miR-27a,miR-196a,miR-200b,miR-7,miR-19b,miR-10a,miR-27b,miR-301,miR-148a,miR-216,miR-15c,miR-210,miR-338,miR-10b,miR-23b,miR-128,miR-16a,miR-10c,miR-148b,miR-23a,miR-19a,miR-107,miR-182-5p,miR-15a,miR-103,miR-34a,miR-135,miR-16b,miR-22-5p,miR-27c	pdzd4	PDZ domain
ENSXETG00000000729	miR-26,miR-1a,miR-183,miR-196a,miR-22-3p,miR-205a,miR-214,miR-223,miR-132,miR-133b,miR-193,miR-200a,miR-133c,miR-17-3p,Novel-miR-4,miR-1b,miR-133a,miR-145,miR-133d,miR-182-5p,miR-206,miR-203	qsox2	ERV/ALR sulfhydryl oxidase domain||Thioredoxin domain
ENSXETG00000000735	miR-129,miR-30e,miR-9-5p,miR-199a-5p,miR-30b,miR-130c,miR-139,miR-30a-5p,miR-24b,miR-24a-3p,miR-9a-5p,miR-30c,miR-31a,miR-30d,miR-130a,miR-301,miR-9b-5p	srpk2	Tyrosine-protein kinase, catalytic domain||Protein kinase domain||Serine/threonine/dual specificity protein kinase, catalytic domain
ENSXETG00000000739	miR-133d,miR-22-3p,miR-133a,miR-133b,miR-144,miR-133c	dnlz	Zinc finger, DNL-type
ENSXETG00000000740	miR-17-3p,miR-200a,miR-155,miR-1b,Novel-miR-4,miR-10c,miR-101a,miR-10a,miR-30d,miR-206,miR-30c,miR-140,miR-1a,miR-30b,miR-204,miR-22-3p,miR-30a-5p,miR-30e,miR-10b	card9	CARD domain||Tropomyosin
ENSXETG00000000750	let-7e,miR-98,let-7c,let-7i,let-7f,miR-155,let-7g,miR-23b,let-7a,miR-23a,miR-338,let-7b	hibadh	3-hydroxyisobutyrate dehydrogenase||6-phosphogluconate dehydrogenase, NADP-binding||6-phosphogluconate dehydrogenase
ENSXETG00000000759	miR-199a-3p,miR-204,miR-203	rfk	Riboflavin kinase domain, bacterial/eukaryotic
ENSXETG00000000762	miR-425-5p,miR-202-5p,miR-30a-5p,miR-30b,miR-34a,miR-30d,miR-30c,miR-101a,miR-30e,miR-150,miR-338	egfl7	EGF-like calcium-binding domain||EMI domain||EGF-like domain, extracellular||EGF-like domain
ENSXETG00000000776	miR-148a,miR-130a,miR-17-3p,miR-301,miR-130c,miR-145,miR-148b,miR-7	snx5	Phox homologous domain||Sorting nexin Vps5-like, C-terminal
ENSXETG00000000783	miR-217,miR-206,miR-203,Novel-miR-4	sec23b	Gelsolin-like domain||Zinc finger, Sec23/Sec24-type||Sec23/Sec24, trunk domain||Sec23/Sec24 beta-sandwich||Sec23/Sec24, helical domain
ENSXETG00000000784	miR-16b,miR-15c,miR-16a,miR-18a-5p,miR-18b,miR-17-3p,miR-103,miR-155,miR-107,miR-182-5p,miR-15a,miR-16c,miR-363-5p,miR-19b,miR-19a	hebp2	SOUL haem-binding protein
ENSXETG00000000786	Novel-miR-4,miR-1b,miR-206,miR-204,miR-338,miR-1a	dusp12	Dual specificity phosphatase, catalytic domain||Tyrosine specific protein phosphatases domain||Protein-tyrosine phosphatase, catalytic||Dual specificity protein phosphatase domain
ENSXETG00000000790	miR-30a-5p,miR-9b-5p,miR-30d,miR-9-5p,miR-34a,miR-30e,miR-9a-5p	dtd1	D-aminoacyl-tRNA deacylase DTD
ENSXETG00000000794	miR-92b,miR-16b,miR-15c,miR-16a,miR-363-3p,miR-144,miR-128,miR-455,miR-216,miR-15a,miR-16c,miR-199a-3p,miR-30a-3p	klhl32	Kelch repeat type 2||BTB/Kelch-associated||Kelch repeat type 1||BTB/POZ domain
ENSXETG00000000800	miR-128	pnisr	Annexin, type VII
ENSXETG00000000802	miR-27c,miR-27a,miR-199a-3p,miR-27b,miR-200a	ror2	Serine/threonine/dual specificity protein kinase, catalytic domain||Immunoglobulin subtype||Kringle||Immunoglobulin-like domain||Immunoglobulin I-set||Immunoglobulin subtype 2||Protein kinase domain||Frizzled domain||Immunoglobulin V-set domain||Serine-threonine/tyrosine-protein kinase catalytic domain||Immunoglobulin||Tyrosine-protein kinase, catalytic domain
ENSXETG00000000805	miR-135,miR-23b,miR-107,miR-103,miR-23a	auh	Crotonase superfamily
ENSXETG00000000835	miR-10b,miR-429,miR-30e,miR-17-5p,miR-190,miR-30a-5p,miR-93b,miR-93a,miR-125b,miR-30d,miR-10a,miR-19a,miR-125a,miR-10c,miR-200b,miR-19b,miR-137,miR-126-5p	nfib	CTF transcription factor/nuclear factor 1, DNA-binding domain||CTF transcription factor/nuclear factor 1||MAD homology 1, Dwarfin-type
ENSXETG00000000838	miR-148b,miR-363-5p,miR-34b,miR-148a,miR-451	tsn	Translin
ENSXETG00000000849	miR-200b	erlin1	Band 7 domain
ENSXETG00000000853	miR-19b,miR-101a,miR-27b,miR-20a-5p,miR-30d,miR-181b,Novel-miR-4,miR-1b,miR-17-5p,miR-365,miR-30e,miR-1a,miR-93a,miR-20b,miR-93b,miR-26,miR-181a-5p,miR-30a-5p,miR-27a,miR-499,miR-19a,miR-206,miR-107,miR-30c,miR-155,miR-103,miR-135,miR-27c,miR-202-5p,miR-143,miR-129,miR-30a-3p,miR-218,miR-23b,miR-223,miR-122,miR-140,miR-30b,miR-217	nfatc1	IPT domain||Nuclear factor of activated T cells (NFAT)||Rel homology domain (RHD), DNA-binding domain
ENSXETG00000000869	miR-214,miR-429,miR-30a-3p,miR-30e,miR-23b,miR-30b,miR-30a-5p,miR-194,miR-24b,miR-24a-3p,miR-23a,miR-200b,miR-30c,miR-30d,miR-34a,miR-202-5p	atp6v1e1	ATPase, V1/A1 complex, subunit E
ENSXETG00000000870	miR-30c,miR-30d,miR-148b,miR-200b,miR-18a-5p,miR-200a,miR-148a,miR-153,miR-132,miR-218,miR-429,miR-30e,miR-150,miR-30a-5p,miR-18b,miR-194,miR-217,miR-30b	slc25a18	Mitochondrial carrier protein||Adenine nucleotide translocator 1||Mitochondrial substrate/solute carrier
ENSXETG00000000887	miR-128,miR-16a,miR-24b,miR-92b,miR-194,miR-34b,miR-16c,miR-363-3p,miR-15c,miR-16b,miR-24a-3p,miR-363-5p,miR-25,miR-101a,miR-15a,miR-92a	rraga	Gtr1/RagA G protein||Small GTPase superfamily, Rab type
ENSXETG00000000902	miR-34b,miR-200a,miR-30a-3p,miR-217	dstyk	Tyrosine-protein kinase, catalytic domain||Serine-threonine/tyrosine-protein kinase catalytic domain||Protein kinase domain||Serine/threonine/dual specificity protein kinase, catalytic domain
ENSXETG00000000907	miR-181a-5p,miR-96,miR-130c,miR-20b,let-7c,let-7i,let-7f,miR-98,miR-30a-3p,miR-17-5p,miR-23b,miR-199a-5p,let-7g,miR-301,miR-130a,let-7e,miR-181b,miR-22-5p,miR-23a,miR-20a-5p,miR-19a,let-7a,let-7b,miR-19b	tmem38b	TRIC channel
ENSXETG00000000933	miR-31a,miR-30d,miR-383,miR-27b,miR-30e,miR-27c,miR-27a,miR-30a-5p,miR-128	rbbp5	WD40-repeat-containing domain||G-protein beta WD-40 repeat||Chaperone tailless complex polypeptide 1 (TCP-1)||WD40 repeat
ENSXETG00000000953	miR-137,miR-9b-5p,let-7e,miR-145,miR-133a,miR-222,miR-133b,let-7g,miR-133c,miR-182-5p,miR-133d,let-7a,miR-19a,let-7b,miR-9a-5p,miR-19b,let-7i,let-7f,let-7c,miR-98,miR-9-5p,miR-199a-5p,miR-383,miR-338,miR-221	ptgr2	Alcohol dehydrogenase, C-terminal
ENSXETG00000000957	miR-218,miR-499,miR-133d,miR-107,miR-203,miR-133b,miR-103,miR-133c,miR-133a,miR-204	anapc4	WD40 repeat
ENSXETG00000000962	miR-181b,miR-19b,miR-101a,miR-19a,miR-214,miR-338,miR-181a-5p	pi4k2b	Phosphatidylinositol 3-/4-kinase, catalytic domain
ENSXETG00000000963	miR-30a-3p,miR-144	rnpep	Peptidase M1, leukotriene A4 hydrolase, aminopeptidase C-terminal||Peptidase M1, membrane alanine aminopeptidase, N-terminal
ENSXETG00000000972	miR-202-5p	dcaf6	WD40-repeat-containing domain||WD40 repeat||IQ motif, EF-hand binding site
ENSXETG00000000973	miR-17-3p,miR-202-5p,miR-22-5p,miR-181b,miR-135,miR-24a-3p,miR-203,miR-181a-5p,miR-144,miR-140,miR-190,miR-24b,miR-425-5p,miR-429,miR-383,miR-365	tmcc2	Cyclic nucleotide-binding domain
ENSXETG00000000974	miR-217,miR-20b,miR-429,miR-30a-3p,miR-34b,miR-17-5p,miR-221,miR-23b,miR-34a,miR-222,miR-130a,miR-301,miR-145,miR-20a-5p,miR-23a,miR-200b	nuak2	Tyrosine-protein kinase, catalytic domain||Serine-threonine/tyrosine-protein kinase catalytic domain||Protein kinase domain||Serine/threonine/dual specificity protein kinase, catalytic domain
ENSXETG00000000976	miR-30e,miR-148b,miR-30d,miR-30c,miR-139,miR-128,miR-148a,miR-181a-5p,miR-181b,miR-30a-5p	klhdc8a	Kelch repeat type 2||Kelch repeat type 1
ENSXETG00000000978	miR-214	tll1	CUB domain||EGF-like calcium-binding domain||Peptidase, metallopeptidase||Peptidase M12A, astacin
ENSXETG00000000982	miR-196a,miR-153,miR-148a,miR-144,miR-130a,miR-130c,miR-301,miR-148b,miR-150	zbtb8os	Archease domain
ENSXETG00000000985	miR-9b-5p,miR-96,miR-455,miR-34a,miR-155,miR-148a,miR-144,miR-203,miR-9-5p,miR-9a-5p,miR-148b	mfsd4	Major facilitator superfamily
ENSXETG00000000991	miR-31a,miR-182-5p,miR-34b,miR-221,miR-200b,miR-30a-3p,miR-429,miR-145,miR-200a,miR-17-3p,miR-222	numb	PTB/PI domain||NUMB domain
ENSXETG00000001000	miR-135	nucks1	Histone H5||Histone H3/CENP-A
ENSXETG00000001001	miR-383,miR-146b,miR-365,miR-1a,miR-128,miR-107,miR-31a,miR-206,miR-19a,miR-191,miR-19b,miR-148b,Novel-miR-4,miR-1b,miR-126-5p,miR-145,miR-34a,miR-103,miR-148a,miR-153	hpca	EF-hand domain
ENSXETG00000001008	miR-365,miR-148b,miR-375,miR-199a-5p,miR-155,miR-130c,miR-301,miR-128,miR-148a,miR-130a,miR-137,miR-22-5p	psen1	Presenilin/signal peptide peptidase||Peptidase A22A, presenilin 1||Peptidase A22A, presenilin
ENSXETG00000001016	miR-23a,miR-218,miR-23b	ccna2	Cyclin, C-terminal domain||Cyclin, N-terminal||Cyclin-like
ENSXETG00000001021	miR-181a-5p,miR-140,miR-190,miR-30a-5p,miR-27a,miR-18b,miR-194,miR-199a-3p,miR-205a,miR-143,miR-146b,miR-30e,miR-205b,miR-155,miR-202-5p,miR-27c,miR-18a-5p,miR-181b,miR-27b,miR-146a,miR-30c,miR-30d	acap3	BAR domain||Arf GTPase activating protein||Pleckstrin homology domain||Ankyrin repeat||Ankyrin repeat-containing domain
ENSXETG00000001033	miR-22-3p,miR-18b,miR-18a-5p,miR-194,miR-103,miR-128,miR-193,miR-107,miR-199a-3p,miR-129	ube2j2	Ubiquitin-conjugating enzyme E2
ENSXETG00000001037	miR-16b,miR-15c,miR-17-3p,miR-200a,miR-193,miR-153,miR-15a,miR-10a,miR-10c,miR-22-3p,miR-16a,miR-425-5p,miR-10b,miR-218,miR-129,miR-143,miR-16c	sdf4	EF-hand domain
ENSXETG00000001046	miR-125b,miR-125a	carnmt1	N2227-like
ENSXETG00000001054	miR-153,miR-29b,miR-34a,miR-155,miR-206,miR-182-5p,miR-23a,miR-144,miR-217,miR-199a-5p,miR-29d,miR-23b,miR-122,miR-34b,miR-338,miR-181b,miR-1b,Novel-miR-4,miR-208,miR-30d,miR-101a,miR-204,miR-22-3p,miR-30a-5p,miR-93a,miR-1a,miR-181a-5p,miR-26,miR-29c-3p,miR-30e,miR-29a,miR-214	rnf220.1	-||Zinc finger, RING-CH-type||Zinc finger, RING-type
ENSXETG00000001057	miR-133a,miR-27a,miR-27c,miR-128,miR-208,miR-133c,miR-133b,miR-133d,miR-27b	dmap1	SANT/Myb domain||DNA methyltransferase 1-associated 1
ENSXETG00000001058	miR-363-3p,miR-18b,miR-18a-5p,miR-92b,miR-30a-3p,miR-25,miR-182-5p,miR-92a	klf17	Zinc finger, C2H2||Zinc finger, C2H2-like
ENSXETG00000001063	miR-19a,miR-30a-3p,miR-148b,miR-130a,miR-148a,miR-301,miR-130c,miR-135	cst3	Cystatin domain
ENSXETG00000001065	miR-455,miR-218,miR-202-5p,miR-22-3p,miR-204	fhl5	Zinc finger, LIM-type
ENSXETG00000001070	miR-338	tbc1d7	Rab-GTPase-TBC domain
ENSXETG00000001071	miR-425-5p	tmem14c	Uncharacterised protein family UPF0136, Transmembrane
ENSXETG00000001073	miR-338	gcnt2	Glycosyl transferase, family 14
ENSXETG00000001074	miR-425-5p,miR-429,miR-216	tfap2a	Transcription factor AP-2 alpha, N-terminal||Transcription factor AP-2, C-terminal
ENSXETG00000001078	miR-93b,miR-96,miR-126-5p,miR-202-5p,miR-9b-5p,miR-10c,miR-9a-5p,miR-10a,miR-10b,miR-9-5p	adprh	ADP-ribosylation/Crystallin J1
ENSXETG00000001082	miR-18a-5p,miR-18b,miR-26,miR-20b,miR-199a-5p,miR-214,miR-429,miR-129,miR-19a,miR-20a-5p,miR-200b,miR-17-5p,miR-19b	mras	Small GTPase superfamily, ARF type||Small GTPase superfamily, Ras type||Small GTP-binding protein domain||Small GTPase superfamily||Small GTPase superfamily, Rho type||Guanine nucleotide binding protein (G-protein), alpha subunit||Small GTPase superfamily, Rab type||Mitochondrial Rho-like||Ran GTPase
ENSXETG00000001083	miR-181a-5p,miR-155,miR-200a,miR-17-3p,miR-193,miR-144,miR-202-5p,miR-27c,miR-27a,miR-181b,miR-22-5p,miR-27b	nme9	Thioredoxin domain||Nucleoside diphosphate kinase
ENSXETG00000001085	miR-27c,miR-27a,miR-183,miR-140,miR-217,miR-125b,miR-132,miR-125a,miR-218,miR-30a-3p,miR-27b	acadl	Acyl-CoA oxidase/dehydrogenase, central domain||Acyl-CoA dehydrogenase, C-terminal domain||Acyl-CoA dehydrogenase/oxidase, N-terminal||Acyl-CoA dehydrogenase/oxidase C-terminal
ENSXETG00000001116	miR-22-3p,miR-30a-5p,miR-96,miR-30b,miR-183,miR-128,miR-20b,miR-29c-3p,miR-29d,miR-30a-3p,miR-143,miR-29a,miR-30e,miR-34b,miR-221,miR-17-5p,miR-145,miR-200a,miR-29b,miR-30c,miR-30d,miR-20a-5p,miR-101a	scml2	Mbt repeat||Sterile alpha motif domain
ENSXETG00000001141	miR-375	hba4	Myoglobin||Haemoglobin, zeta||Globin, lamprey/hagfish type||Erythrocruorin||Haemoglobin, alpha||Haemoglobin, beta-type||Globin||Haemoglobin, pi
ENSXETG00000001142	miR-181a-5p,miR-218,miR-216,miR-155,miR-17-3p,miR-144,miR-181b	polr3k	DNA-directed RNA polymerase, M/15kDa subunit||Zinc finger, TFIIS-type
ENSXETG00000001143	miR-16c,miR-34b,miR-129,miR-107,miR-15a,miR-103,miR-216,miR-16b,miR-15c,miR-16a	snrnp25	Ubiquitin domain
ENSXETG00000001152	miR-217,miR-93a,miR-20b,miR-128,miR-9a-3p,miR-183,miR-140,miR-27a,miR-92b,miR-30a-3p,miR-338,miR-17-5p,miR-150,miR-17-3p,miR-363-3p,miR-27c,miR-27b,miR-20a-5p,miR-499,miR-25,miR-92a	slitrk3	Cysteine-rich flanking region, C-terminal||Leucine-rich repeat||Leucine-rich repeat, typical subtype||Leucine-rich repeat N-terminal domain
ENSXETG00000001154	miR-146b,miR-16c,miR-205a,miR-143,miR-205b,miR-9-5p,miR-199a-5p,miR-217,miR-204,miR-16a,miR-146a,miR-9a-5p,miR-203,miR-15a,miR-200a,miR-17-3p,miR-16b,miR-15c,miR-9b-5p	gpr153	G protein-coupled receptor, rhodopsin-like||Peptidase M29, aminopeptidase II||GPCR, rhodopsin-like, 7TM
ENSXETG00000001170	miR-181b,miR-181a-5p	gale	3-beta hydroxysteroid dehydrogenase/isomerase||NAD-dependent epimerase/dehydratase, N-terminal domain||Male sterility, NAD-binding||UDP-glucose 4-epimerase GalE||RmlD-like substrate binding domain||Nucleotide sugar epimerase
ENSXETG00000001177	miR-145	clec10a	C-type lectin||Type-2 ice-structuring protein
ENSXETG00000001184	miR-20a-5p,miR-499,miR-17-5p,miR-16c,miR-9a-5p,miR-15a,miR-9-5p,miR-93a,miR-20b,miR-128,miR-93b,miR-16a,miR-9b-5p,miR-15c,miR-16b	cap1	Histamine H3 receptor||Adenylate cyclase-associated CAP, C-terminal||Adenylate cyclase-associated CAP, N-terminal||Inhibin, beta B subunit||CARP motif
ENSXETG00000001201	miR-23a,miR-181a-5p,miR-23b,miR-181b,miR-190	allc	Allantoicase||Allantoicase domain
ENSXETG00000001212	miR-15a,miR-16a,miR-15c,miR-16b,miR-194,miR-16c,miR-193	rnaseh1	Ribonuclease H domain
ENSXETG00000001239	miR-218,miR-30a-3p,miR-34a,miR-148b,miR-148a,miR-144,miR-204	scn3b	Immunoglobulin subtype 2||Myelin P0 protein-related||Immunoglobulin subtype||Immunoglobulin-like domain||Immunoglobulin V-set domain
ENSXETG00000001242	miR-135,miR-23b,miR-200b,miR-23a,miR-429	clmp	Immunoglobulin subtype 2||Immunoglobulin I-set||Immunoglobulin-like domain||Immunoglobulin||Immunoglobulin subtype||Immunoglobulin V-set domain
ENSXETG00000001243	miR-142-5p,miR-190,miR-126-5p,miR-129,miR-101a	snrnp200	Sec63 domain||Helicase superfamily 1/2, ATP-binding domain||Helicase, C-terminal||AAA+ ATPase domain||DEAD/DEAH box helicase domain||Helicase/UvrB, N-terminal
ENSXETG00000001245	miR-375	ncaph	Condensin complex subunit 2/barren
ENSXETG00000001248	miR-9a-3p,miR-22-3p,miR-27c,miR-27a,miR-383,miR-338,miR-23a,miR-27b,miR-23b,miR-199a-5p	lman2l	Legume-like lectin
ENSXETG00000001249	miR-30a-5p,miR-16c,miR-30e,miR-429,miR-214,miR-148a,miR-15c,miR-145,miR-7,miR-200b,miR-10a,miR-30d,miR-125b,miR-203,miR-128,miR-139,miR-16a,miR-150,miR-30a-3p,miR-23b,miR-10b,miR-153,miR-17-3p,miR-200a,miR-103,miR-16b,miR-148b,miR-10c,miR-125a,miR-23a,miR-107,miR-15a	cnnm2	CBS domain||Domain of unknown function DUF21
ENSXETG00000001252	miR-27b,miR-26,miR-130a,miR-130c,miR-27a,miR-27c,miR-22-3p	kirrel2	Immunoglobulin-like domain||Immunoglobulin subtype||Immunoglobulin I-set||Immunoglobulin subtype 2||Immunoglobulin V-set domain||Immunoglobulin||CD80-like, immunoglobulin C2-set||Neuropeptide Y4 receptor||Immunoglobulin C1-set
ENSXETG00000001255	miR-133b,miR-101a,miR-139,miR-133c,miR-133d,miR-133a	cox5b.1	Cytochrome c oxidase, subunit Vb
ENSXETG00000001258	miR-101a	h2afv	Histone H2A||Histone H2A/H2B/H3
ENSXETG00000001259	miR-135,miR-222,miR-34a,miR-153,miR-148b,miR-100,miR-217,miR-455,miR-9a-3p,miR-130c,miR-128,miR-218,miR-34b,miR-150,miR-363-3p,miR-215,miR-301,miR-130a,miR-148a,miR-92a,miR-31a,miR-20a-5p,miR-25,miR-99,miR-101a,miR-363-5p,miR-92b,miR-93b,miR-93a,miR-20b,miR-214,miR-365,miR-221,miR-17-5p	polm	DNA polymerase family X, beta-like||BRCT domain||Polymerase, nucleotidyl transferase domain||DNA-directed DNA polymerase X||DNA nucleotidylexotransferase (TdT) / DNA-directed DNA/RNA polymerase mu||DNA polymerase family X
ENSXETG00000001266	miR-93a	rnf181	Zinc finger, RING-CH-type||Zinc finger, RING-type||Zinc finger, C3HC4 RING-type
ENSXETG00000001272	miR-103,miR-17-3p,miR-148a,miR-153,miR-27c,miR-27b,miR-148b,miR-30c,miR-203,miR-107,miR-30d,miR-96,miR-30b,miR-139,miR-144,miR-190,miR-27a,miR-30a-5p,miR-338,miR-205a,miR-214,miR-142-3p,miR-129,miR-30e,miR-205b	pax8	Paired domain
ENSXETG00000001289	miR-101a,miR-9a-5p,miR-30a-3p,miR-203,miR-9-5p,miR-107,miR-93b,miR-103,miR-9b-5p	trappc5	Transport protein particle (TRAPP) component
ENSXETG00000001291	miR-129	mbtd1	Zinc finger, FCS-type||Mbt repeat||TRASH domain
ENSXETG00000001293	miR-203	utp18	WD40 repeat||G-protein, beta subunit||WD40-repeat-containing domain
ENSXETG00000001302	miR-206,miR-182-5p,miR-15a,miR-9a-5p,miR-148b,miR-23a,miR-16b,miR-135,miR-17-3p,miR-200a,miR-193,miR-23b,miR-223,miR-150,miR-338,miR-30a-3p,miR-205a,miR-425-5p,miR-16a,miR-130c,miR-139,miR-144,miR-217,miR-455,miR-20a-5p,miR-145,miR-15c,miR-9b-5p,miR-301,miR-130a,miR-148a,miR-205b,miR-9-5p,miR-30e,miR-17-5p,miR-16c,miR-214,miR-204,miR-194,miR-22-3p,miR-30a-5p,miR-20b	noxred1	Pyrroline-5-carboxylate reductase, catalytic, N-terminal
ENSXETG00000001322	miR-132,miR-199a-5p,miR-200b,miR-190,miR-135,miR-96,miR-216,miR-144,miR-183	syngr2	Marvel domain
ENSXETG00000001336	miR-30b,miR-103,miR-17-3p,miR-30a-5p,miR-30e,miR-223,miR-30c,miR-107,miR-30d	dusp19	Dual specificity protein phosphatase domain||Protein-tyrosine phosphatase, catalytic||Dual specificity phosphatase, catalytic domain||Tyrosine specific protein phosphatases domain
ENSXETG00000001339	miR-182-5p,miR-218,miR-383,miR-19a,miR-130c,miR-19b,miR-130a	frzb	Netrin module, non-TIMP type||Netrin domain||Frizzled domain
ENSXETG00000001340	miR-22-3p,miR-338	exosc2	RNA-binding domain, S1
ENSXETG00000001344	Novel-miR-4,miR-1b,miR-22-5p,miR-181b,miR-204,miR-181a-5p,miR-128,miR-1a,miR-206,miR-129,miR-191	fubp3	K Homology domain, type 1||K Homology domain, type 2||K Homology domain
ENSXETG00000001347	miR-203,miR-137,miR-101a,miR-9a-3p,miR-34b,miR-218	ass1	Argininosuccinate synthase
ENSXETG00000001355	miR-22-5p	ncs1	EF-hand domain
ENSXETG00000001364	miR-203,miR-429,miR-146b,miR-146a,miR-200b,miR-22-3p,miR-18a-5p,miR-18b,miR-194,miR-145	stam	SH3 domain||Ubiquitin interacting motif||Variant SH3 domain||VHS domain||VHS subgroup||Spectrin alpha chain, SH3 domain
ENSXETG00000001379	miR-181b,miR-93b,miR-17-3p	pdgfa	Platelet-derived growth factor, N-terminal||PDGF/VEGF domain
ENSXETG00000001388	miR-199a-3p,miR-30a-3p,miR-137	dhrs3	Short-chain dehydrogenase/reductase SDR||Polyketide synthase, ketoreductase domain||Alcohol dehydrogenase, insect-type||Glucose/ribitol dehydrogenase
ENSXETG00000001397	miR-218	runx2	Runt domain||Runx, C-terminal domain||Acute myeloid leukemia 1 protein (AML1)/Runt
ENSXETG00000001399	miR-22-5p,miR-23b,miR-23a	mrps16	Ribosomal protein S16
ENSXETG00000001426	miR-181a-5p,miR-96,miR-130c,miR-1a,miR-144,miR-18b,miR-204,miR-142-3p,miR-132,miR-103,miR-301,miR-17-3p,miR-130a,miR-148a,miR-153,miR-1b,Novel-miR-4,miR-18a-5p,miR-181b,miR-19a,miR-101a,miR-148b,miR-19b,miR-182-5p,miR-107,miR-206	frs2	IRS-type PTB domain
ENSXETG00000001434	miR-223,miR-199a-5p,miR-142-3p,miR-30a-3p,miR-24b,miR-425-5p,miR-139,miR-183,miR-130c,miR-24a-3p,miR-148b,miR-101a,miR-202-5p,miR-148a,miR-130a,miR-200a,miR-301	mdm2	Zinc finger, RING-type||Zinc finger, RanBP2-type||SWIB/MDM2 domain
ENSXETG00000001438	miR-107,miR-103,miR-34b	cpm	Peptidase M14, carboxypeptidase A
ENSXETG00000001440	miR-222,miR-17-3p,miR-301,miR-29b,miR-148a,miR-130a,miR-1b,miR-9b-5p,Novel-miR-4,miR-23a,miR-24a-3p,miR-19a,miR-9a-5p,miR-148b,miR-19b,miR-183,miR-130c,miR-194,miR-24b,miR-29a,miR-221,miR-132,miR-29c-3p,miR-29d,miR-9-5p,miR-23b	cav3.1	Caveolin
ENSXETG00000001447	miR-223,miR-199a-5p,miR-34a,miR-214,miR-216,miR-93a,miR-34b	thumpd3	THUMP domain||Putative RNA methylase domain
ENSXETG00000001448	miR-30e,miR-27b,miR-30d,miR-133d,miR-30c,miR-133c,miR-30b,miR-133b,miR-133a,miR-27a,miR-30a-5p,miR-27c	vhl	von Hippel-Lindau disease tumour suppressor, beta/alpha domain
ENSXETG00000001449	miR-17-5p,let-7b,let-7a,miR-20a-5p,miR-223,miR-20b,let-7g,miR-96,miR-22-5p,miR-98,let-7i,let-7f,let-7c,let-7e	irak2	Tyrosine-protein kinase, catalytic domain||Protein kinase domain||Serine/threonine/dual specificity protein kinase, catalytic domain||Death domain
ENSXETG00000001453	miR-199a-3p,miR-19a,miR-93a,miR-19b,miR-22-5p	sec13	G-protein beta WD-40 repeat||WD40-repeat-containing domain||WD40 repeat
ENSXETG00000001465	miR-30a-3p,miR-16c,miR-125a,miR-30e,miR-15a,miR-107,miR-30d,miR-125b,miR-103,miR-30a-5p,miR-16a,miR-15c,miR-16b	rho	GPCR, rhodopsin-like, 7TM||Rhodopsin||G protein-coupled receptor, rhodopsin-like||Opsin
ENSXETG00000001466	miR-34b	h1foo	Histone H5||Linker histone H1/H5, domain H15
ENSXETG00000001479	miR-146b,miR-150,miR-17-5p,miR-218,miR-143,miR-9-5p,miR-93a,miR-20b,miR-425-5p,miR-27a,miR-146a,miR-9a-5p,miR-125a,miR-20a-5p,miR-27b,miR-125b,miR-31a,miR-200a,miR-135,miR-22-5p,miR-27c,miR-9b-5p,miR-137	ppapdc3	Phosphatidic acid phosphatase type 2/haloperoxidase
ENSXETG00000001481	miR-101a	pomt1	Glycosyl transferase family 39/83||MIR motif
ENSXETG00000001485	miR-135,miR-30a-5p,miR-200a,miR-183,miR-23b,miR-30d,miR-30c,miR-363-5p,miR-30e,miR-23a	rapgef1	Ras-like guanine nucleotide exchange factor, N-terminal||Ras guanine-nucleotide exchange factors catalytic domain
ENSXETG00000001501	miR-203	nipal4	Magnesium transporter NIPA
ENSXETG00000001502	miR-17-3p,miR-205a,miR-31a,miR-205b,miR-122	cyfip2	Cytoplasmic FMR1-interacting
ENSXETG00000001505	miR-200a,miR-181a-5p,miR-181b	med7	Mediator complex, subunit Med7
ENSXETG00000001509	miR-200b,miR-144,miR-429	tuba4	Gamma tubulin||Delta tubulin||Beta tubulin||Alpha tubulin||Epsilon tubulin||Tubulin||Tubulin/FtsZ, 2-layer sandwich domain||Cell division protein FtsZ||Tubulin/FtsZ, GTPase domain
ENSXETG00000001528	miR-135,miR-200a,miR-214	picalm.2	ENTH domain||AP180 N-terminal homology (ANTH) domain
ENSXETG00000001529	miR-23a,miR-25,miR-182-5p,miR-122,miR-23b,miR-31a,miR-107,miR-92a,miR-103,miR-144,miR-363-3p,miR-92b	vbp1	Prefoldin alpha-like
ENSXETG00000001536	miR-9a-3p,miR-455,miR-9b-5p,miR-202-5p,miR-9a-5p,miR-19b,miR-23a,miR-30a-3p,miR-9-5p,miR-23b	irf2	Interferon regulatory factor DNA-binding domain
ENSXETG00000001537	miR-30c,miR-203,miR-30d,miR-27b,miR-148b,miR-27c,miR-202-5p,miR-142-5p,miR-17-3p,miR-148a,miR-132,miR-122,miR-30e,miR-27a,miR-30a-5p,miR-425-5p,miR-204,miR-30b,miR-26,miR-9a-3p	casp3	Peptidase C14A, caspase precursor p45, core||Peptidase C14, ICE, catalytic subunit p20||Peptidase C14, caspase non-catalytic subunit p10||Peptidase C14, caspase domain
ENSXETG00000001539	miR-202-5p,miR-107,miR-218,miR-217,miR-103,miR-101a	acsl1	AMP-binding||AMP-dependent synthetase/ligase
ENSXETG00000001561	miR-128,miR-217,miR-455,miR-96,miR-16a,miR-27a,miR-146b,miR-221,miR-16c,miR-199a-5p,miR-103,miR-222,miR-16b,miR-15c,miR-27c,miR-146a,miR-27b,miR-107,miR-15a	lrp2bp	Sel1-like repeat
ENSXETG00000001563	miR-128,miR-9a-3p,miR-17-3p,miR-425-5p,miR-194,miR-202-5p,miR-101a,miR-218	pdlim3	PDZ domain||Zinc finger, LIM-type||ZASP
ENSXETG00000001564	miR-16c,miR-150,miR-214,miR-429,miR-338,miR-218,miR-181a-5p,miR-425-5p,miR-16a,miR-200b,miR-125a,miR-125b,miR-203,miR-15a,miR-182-5p,miR-17-3p,miR-15c,miR-181b,miR-135,miR-16b	sorbs2	Spectrin alpha chain, SH3 domain||Histamine H3 receptor||SoHo domain||SH3 domain||Variant SH3 domain
ENSXETG00000001587	miR-15c,miR-135,miR-16b,miR-181b,miR-202-5p,miR-17-3p,miR-215,miR-103,miR-107,miR-15a,miR-499,miR-200b,miR-146a,miR-20a-5p,miR-23a,miR-16a,miR-20b,miR-93b,miR-192,miR-181a-5p,miR-23b,miR-16c,miR-17-5p,miR-146b,miR-429,miR-199a-3p	fgf2	IL-1 family/FGF family||Fibroblast growth factor family
ENSXETG00000001594	miR-30d,miR-27b,miR-191,miR-20a-5p,miR-17-5p,miR-221,miR-27a,miR-30a-5p,miR-27c,miR-135,miR-222,miR-93a,miR-193,miR-20b,miR-144	kpna2	Armadillo||Importin-alpha, importin-beta-binding domain||HEAT repeat
ENSXETG00000001618	miR-22-3p,miR-16a,miR-16b,miR-15c,miR-15a,miR-199a-5p,miR-214,miR-143,miR-142-3p,miR-16c,miR-7	lrrc1	Leucine-rich repeat||Leucine-rich repeat, typical subtype
ENSXETG00000001624	miR-429,miR-143,miR-146a,miR-146b,miR-425-5p,miR-34a,miR-200a,miR-128,miR-93a	map2	Microtubule associated protein, tubulin-binding repeat||MAP2/Tau projection
ENSXETG00000001644	miR-19a,miR-130a,miR-19b,miR-128,miR-301,miR-93b,miR-130c	fkbp4	Tetratricopeptide repeat 1||Tetratricopeptide repeat-containing domain||Tetratricopeptide repeat||Tetratricopeptide repeat 2||FKBP-type peptidyl-prolyl cis-trans isomerase domain
ENSXETG00000001647	miR-150,miR-205a,miR-205b	itfg2	FG-GAP repeat
ENSXETG00000001650	miR-137,miR-9b-5p,miR-194,miR-9-5p,miR-143,miR-93b,miR-9a-5p	ppp2r5b	Protein phosphatase 2A, regulatory B subunit, B56
ENSXETG00000001662	miR-26,miR-146b,miR-146a,miR-128	snx15	Phox homologous domain||MIT
ENSXETG00000001671	miR-194	taldo1	Transaldolase type 1||Transaldolase
ENSXETG00000001697	miR-7,miR-365,miR-155,miR-191,miR-142-3p,miR-217	olfml3	Olfactomedin-like domain
ENSXETG00000001698	miR-200a,miR-1a,miR-194,miR-206,miR-1b,miR-132,Novel-miR-4	hipk1	Tyrosine-protein kinase, catalytic domain||Serine/threonine/dual specificity protein kinase, catalytic domain||Protein kinase domain
ENSXETG00000001699	miR-202-5p,miR-137	rab44	Small GTPase superfamily, ARF type||Small GTP-binding protein domain||Small GTPase superfamily, Ras type||Small GTPase superfamily||Small GTPase superfamily, Rho type||Small GTPase superfamily, Rab type||Small GTPase superfamily, ARF/SAR type||Mitochondrial Rho-like||Ran GTPase
ENSXETG00000001701	miR-101a,miR-23b,miR-153,miR-144,miR-130a,miR-130c,miR-301,miR-18a-5p,miR-18b	srsf3	RNA recognition motif domain
ENSXETG00000001702	miR-140	adora1	Adenosine receptor||Adenosine A1 receptor||GPCR, rhodopsin-like, 7TM||G protein-coupled receptor, rhodopsin-like||V-ATPase proteolipid subunit||Adenosine A3 receptor
ENSXETG00000001704	miR-218,miR-429,miR-200b	myog	Myogenic basic muscle-specific protein||Myc-type, basic helix-loop-helix (bHLH) domain
ENSXETG00000001731	let-7i,let-7f,let-7c,miR-98,miR-30b,miR-128,miR-144,miR-9-5p,miR-214,miR-9b-5p,let-7e,let-7g,miR-30c,let-7a,let-7b,miR-9a-5p	srd5a1	3-oxo-5-alpha-steroid 4-dehydrogenase, C-terminal
ENSXETG00000001732	miR-217	nsun2	SAM-dependent methyltransferase RsmB/NOP2-type
ENSXETG00000001734	miR-223,miR-23b,miR-199a-5p,miR-30d,miR-23a,miR-30e,miR-30a-5p,miR-216,miR-139	ube2ql1	Ubiquitin-conjugating enzyme E2
ENSXETG00000001760	miR-25,miR-101a,miR-363-3p,miR-92a,miR-92b,miR-22-5p	ptpn11	PTP type protein phosphatase||Tyrosine specific protein phosphatases domain||Protein-tyrosine phosphatase, catalytic||SH2 domain
ENSXETG00000001769	miR-191	hes4	Orange domain||Myc-type, basic helix-loop-helix (bHLH) domain
ENSXETG00000001776	miR-15a,miR-16a,miR-15c,miR-16b,miR-148b,miR-16c,miR-148a	ttpal	CRAL-TRIO lipid binding domain||Cellular retinaldehyde binding/alpha-tocopherol transport||CRAL/TRIO, N-terminal domain
ENSXETG00000001778	miR-133a,miR-133b,miR-217,miR-133c,miR-148a,miR-133d,miR-205b,miR-429,miR-205a,miR-148b,miR-200b	serinc3	Serine incorporator/TMS membrane protein
ENSXETG00000001779	miR-15a,miR-30d,miR-107,miR-200b,miR-148b,miR-9a-5p,miR-9b-5p,miR-15c,miR-16b,miR-181b,miR-34a,miR-103,miR-130a,miR-148a,miR-301,miR-9-5p,miR-214,miR-429,miR-338,miR-199a-3p,miR-16c,miR-34b,miR-30e,miR-30a-5p,miR-16a,miR-425-5p,miR-194,miR-204,miR-96,miR-181a-5p,miR-130c	timm44	Tim44-like domain
ENSXETG00000001781	miR-29b,miR-148a,miR-103,miR-126-5p,Novel-miR-4,miR-1b,miR-137,miR-148b,miR-10c,miR-125a,miR-10a,miR-125b,miR-31a,miR-107,miR-203,miR-93a,miR-144,miR-93b,miR-455,miR-217,miR-181a-1-3p,miR-194,miR-196a,miR-22-3p,miR-29a,miR-29d,miR-10b,miR-29c-3p	fbn3	EGF-like calcium-binding domain||EGF-like domain||TB domain
ENSXETG00000001783	miR-24b,miR-203,miR-24a-3p	stau1	Double-stranded RNA-binding domain
ENSXETG00000001784	miR-27b,miR-93a,miR-34b,miR-17-3p,miR-27a,miR-27c,miR-132	cse1l	CAS/CSE, C-terminal||Exportin/Importin, Cse1-like||Importin-beta, N-terminal domain
ENSXETG00000001791	miR-27b,miR-29a,miR-29c-3p,miR-29d,miR-96,miR-29b,miR-27c,miR-27a	sppl2b	Presenilin/signal peptide peptidase||PA domain||Peptidase A22B, signal peptide peptidase
ENSXETG00000001794	miR-24a-3p,miR-26,miR-182-5p,miR-194,miR-135,miR-24b	timm13	Tim10/DDP family zinc finger
ENSXETG00000001801	miR-9-5p,miR-205b,miR-191,miR-205a,miR-19a,miR-19b,miR-9a-5p,miR-9b-5p,miR-137,miR-153,miR-144,miR-130a,miR-301,miR-130c	hoxd1	Helix-turn-helix motif||Homeobox domain||Homeodomain, metazoa
ENSXETG00000001806	miR-1a,miR-17-3p,miR-200a,miR-206	hnrnpa3	RNA recognition motif domain||Prion protein
ENSXETG00000001808	miR-92b,miR-217,miR-130a,miR-93a,miR-200a,miR-139,miR-130c,miR-92a,miR-499,miR-365,miR-25,miR-101a	nfe2l2	Basic-leucine zipper domain
ENSXETG00000001813	miR-365,miR-451	alg5	Glycosyltransferase 2-like
ENSXETG00000001816	miR-20a-5p,miR-24a-3p,miR-23a,miR-9a-5p,miR-15a,miR-107,miR-103,miR-130a,miR-301,miR-137,miR-9b-5p,miR-15c,miR-145,miR-16b,miR-214,miR-16c,miR-17-5p,miR-23b,miR-9-5p,miR-26,miR-20b,miR-130c,miR-16a,miR-24b	pex11g	Peroxisomal biogenesis factor 11
ENSXETG00000001820	miR-203,miR-122,miR-365,miR-101a,miR-383,miR-425-5p,miR-190,miR-137,miR-93a,miR-144,miR-193,miR-126-3p	smad9	SMAD domain, Dwarfin-type||MAD homology 1, Dwarfin-type||MAD homology, MH1
ENSXETG00000001829	miR-34b,miR-16c,miR-214,miR-199a-5p,miR-130c,miR-217,miR-16a,miR-19b,miR-19a,miR-107,miR-15a,miR-130a,miR-103,miR-34a,miR-16b,miR-145,miR-15c	eif4b	Tropomyosin||RNA recognition motif domain
ENSXETG00000001836	miR-140,miR-128,miR-148a,miR-222,miR-194,miR-221,miR-148b,miR-383,miR-132	mnd1	Meiotic nuclear division protein 1
ENSXETG00000001837	miR-129,miR-20a-5p,miR-17-5p,miR-199a-5p,miR-375,miR-93a,miR-20b,miR-9a-3p,miR-18a-5p,miR-18b,miR-190,miR-204	trim2	Zinc finger, C3HC4 RING-type||B-box-type zinc finger||Zinc finger, RING-type||B-box, C-terminal||Filamin/ABP280 repeat||NHL repeat, subgroup||NHL repeat||Filamin/ABP280 repeat-like||Zinc finger, B-box, chordata
ENSXETG00000001861	miR-26,miR-218,miR-153	INHBA	Inhibin, alpha subunit||Transforming growth factor-beta, C-terminal||Transforming growth factor-beta, N-terminal||Inhibin, beta A subunit
ENSXETG00000001866	miR-93b,miR-27b,miR-27c,miR-27a	itih2	VIT domain||Inter-alpha-trypsin inhibitor heavy chain, C-terminal||von Willebrand factor, type A
ENSXETG00000001880	miR-16c,miR-26,miR-181a-5p,miR-140,miR-9a-3p,miR-190,miR-16a,miR-15a,miR-133d,miR-155,miR-133b,miR-133c,miR-133a,miR-15c,miR-16b,miR-135,miR-181b	arhgap26	SH3 domain||Pleckstrin homology domain||Variant SH3 domain||Rho GTPase-activating protein domain
ENSXETG00000001882	miR-137,miR-203,miR-375,miR-129,miR-214,miR-200a,miR-150	chst11	Sulfotransferase
ENSXETG00000001890	miR-217	lta4h	Peptidase M1, membrane alanine aminopeptidase, N-terminal||Leukotriene A4 hydrolase||Peptidase M1, leukotriene A4 hydrolase, aminopeptidase C-terminal||Ryanodine receptor
ENSXETG00000001891	miR-17-5p,miR-20b,miR-216,miR-20a-5p,miR-217,miR-182-5p	elk3	Ets domain
ENSXETG00000001892	miR-20a-5p,miR-23a,miR-363-5p,miR-200b,miR-15a,miR-29b,miR-126-5p,miR-15c,miR-181b,miR-16b,miR-29a,miR-429,miR-30a-3p,miR-205a,miR-199a-3p,miR-17-5p,miR-16c,miR-223,miR-29d,miR-23b,miR-205b,miR-29c-3p,miR-181a-5p,miR-20b,miR-16a	cdk17	Serine/threonine/dual specificity protein kinase, catalytic domain||Protein kinase domain||Tyrosine-protein kinase, catalytic domain
ENSXETG00000001913	miR-25,miR-101a,miR-200b,miR-203,miR-92a,miR-30d,miR-133b,miR-216,miR-9b-5p,miR-363-3p,miR-145,miR-133a,miR-429,miR-214,miR-30e,miR-365,miR-205b,miR-9-5p,miR-22-3p,miR-30a-5p,miR-92b,miR-9a-5p,miR-30c,miR-133d,miR-133c,miR-22-5p,miR-218,miR-205a,miR-199a-5p,miR-30b,miR-139,miR-425-5p	hsd3b7	3-beta hydroxysteroid dehydrogenase/isomerase||Short-chain dehydrogenase/reductase SDR||NAD-dependent epimerase/dehydratase, N-terminal domain||Male sterility, NAD-binding||Polysaccharide biosynthesis protein, CapD-like domain
ENSXETG00000001924	miR-132,miR-204	rmnd5a	CTLH, C-terminal LisH motif||CRA domain
ENSXETG00000001933	miR-1a,miR-200a,Novel-miR-4,miR-1b,miR-206	xnf7	B-box, C-terminal||Zinc finger, C3HC4 RING-type||B-box-type zinc finger||Zinc finger, RING-type||SPRY-associated||Chromo/chromo shadow domain||SPRY domain||Zinc finger, B-box, chordata||Butyrophylin-like||B30.2/SPRY domain||U box domain
ENSXETG00000001934	miR-30a-3p,miR-338	foxi4.2	Fork head domain
ENSXETG00000001935	miR-223,miR-182-5p,miR-122,miR-216,miR-96,miR-7,miR-140	foxi4.1	Fork head domain
ENSXETG00000001940	miR-16b,miR-194,miR-135,miR-15c,miR-16a,miR-202-5p,miR-125b,miR-15a,miR-125a,miR-16c	smyd1	SET domain||Zinc finger, MYND-type
ENSXETG00000001943	miR-139,miR-200a,miR-363-5p,miR-142-5p	kat8	Histone acetyltransferase domain, MYST-type||Chromo/chromo shadow domain
ENSXETG00000001949	miR-144,miR-200a,miR-27b,miR-194,miR-27a,miR-27c	krcc1	Zinc finger, C2H2-like||Zinc finger, U1-type
ENSXETG00000001951	miR-216,miR-429	fus	RNA recognition motif domain||Zinc finger, RanBP2-type
ENSXETG00000001957	miR-122,miR-9-5p,miR-129,miR-365,miR-30a-5p,miR-18b,miR-92b,miR-140,miR-139,miR-107,miR-30d,miR-92a,miR-25,miR-9a-5p,miR-363-3p,miR-18a-5p,miR-210,miR-9b-5p,miR-103	cul4a	Cullin homology||Cullin, N-terminal
ENSXETG00000001958	miR-204,miR-93a,miR-20b,miR-153,miR-148a,miR-365,miR-148b,miR-17-5p,miR-20a-5p	lamp1	Lysosome-associated membrane glycoprotein
ENSXETG00000001967	miR-155,miR-140	mdk	Midkine heparin-binding growth factor||Pleiotrophin/Midkine, N-terminal domain||Pleiotrophin/Midkine, C-terminal domain
ENSXETG00000001972	miR-1a,miR-130a,miR-148a,miR-301,miR-17-3p,miR-130c,miR-24b,Novel-miR-4,miR-1b,miR-148b,miR-101a,miR-24a-3p,miR-206,miR-132	grtp1	Rab-GTPase-TBC domain
ENSXETG00000001985	miR-199a-3p,miR-17-5p,miR-16c,miR-122,miR-181a-5p,miR-20b,miR-1a,miR-93b,miR-9a-3p,miR-183,miR-16a,miR-20a-5p,miR-101a,miR-15a,miR-206,miR-34a,Novel-miR-4,miR-1b,miR-137,miR-15c,miR-181b,miR-16b	arhgap1	Rho GTPase-activating protein domain||CRAL-TRIO lipid binding domain
ENSXETG00000001996	miR-204,miR-135,miR-96,miR-144,miR-140,miR-132,miR-129,miR-34b	taf4	Transcription initiation factor TFIID component TAF4||TAFH/NHR1
ENSXETG00000001999	miR-19b,miR-29c-5p,miR-9a-5p,miR-10c,miR-27b,miR-19a,miR-10a,miR-181b,miR-135,miR-145,miR-27c,miR-9b-5p,miR-202-5p,miR-130a,miR-301,miR-34a,miR-216,miR-10b,miR-9-5p,miR-199a-5p,miR-132,miR-34b,miR-199a-3p,miR-27a,miR-22-3p,miR-128,miR-93b,miR-96,miR-181a-5p	ss18l1	HMW glutenin||SS18 family
ENSXETG00000002000	miR-301,miR-130a,miR-215,miR-27c,miR-18a-5p,miR-19b,miR-27b,miR-19a,miR-203,miR-183,miR-130c,miR-140,miR-128,miR-192,miR-27a,miR-18b,miR-199a-5p	amigo1	Immunoglobulin||Leucine-rich repeat||Cysteine-rich flanking region, C-terminal||Immunoglobulin V-set domain||Leucine-rich repeat N-terminal domain||Immunoglobulin-like domain||Immunoglobulin subtype||Leucine-rich repeat, typical subtype||Immunoglobulin subtype 2
ENSXETG00000002001	miR-22-3p,miR-199a-5p	mtg2	Small GTP-binding protein domain||GTP binding domain||GTP-binding protein Obg/CgtA||Small GTPase superfamily, ARF type||Dynamin superfamily||GTP1/OBG domain
ENSXETG00000002003	miR-200b,miR-148b,miR-107,miR-30d,miR-206,miR-17-3p,miR-301,miR-130a,miR-148a,miR-153,miR-103,miR-1b,Novel-miR-4,miR-30e,miR-218,miR-429,miR-132,miR-183,miR-1a,miR-96,miR-194,miR-30a-5p	gnai3	Fungal G-protein, alpha subunit||G-protein alpha subunit, group I||Guanine nucleotide binding protein (G-protein), alpha subunit||Small GTPase superfamily, ARF type
ENSXETG00000002008	miR-9b-5p,miR-27c,miR-137,Novel-miR-53,miR-135,miR-22-5p,miR-200a,miR-17-3p,miR-193,miR-182-5p,miR-125b,miR-27b,miR-125a,miR-9a-5p,miR-146a,miR-7,miR-22-3p,miR-27a,miR-204,miR-217,miR-96,miR-9-5p,miR-383,miR-146b	lama5	Laminin domain II||Laminin EGF domain||Laminin G domain||Laminin, N-terminal||EGF-like domain||EGF-like domain, extracellular||Spc7 kinetochore protein domain||EGF-like calcium-binding domain||Laminin IV||Laminin alpha, domain I
ENSXETG00000002013	miR-150,miR-218,miR-30a-3p,miR-18a-5p,miR-18b,miR-142-5p,miR-140,miR-128	cables2	Cyclin-like||Cyclin, N-terminal
ENSXETG00000002017	miR-425-5p	gstm1	Glutathione S-transferase, C-terminal||Glutathione S-transferase, Mu class||Glutathione S-transferase, N-terminal
ENSXETG00000002023	miR-216,miR-181a-5p,miR-1a,Novel-miR-4,miR-142-5p,miR-1b,miR-22-3p,miR-181b,miR-194,miR-218,miR-206	ahcyl1	Alanine dehydrogenase/pyridine nucleotide transhydrogenase, NAD(H)-binding domain||S-adenosyl-L-homocysteine hydrolase, NAD binding domain||Adenosylhomocysteinase
ENSXETG00000002026	miR-1a,miR-34a,miR-455,miR-30b,miR-145,miR-1b,miR-9b-5p,miR-30a-5p,Novel-miR-4,miR-30e,miR-9a-5p,miR-206,miR-9-5p,miR-30c	mmp17	Hemopexin-like repeats||Peptidoglycan binding-like||Peptidase M10A||Peptidase, metallopeptidase||Peptidase M10, metallopeptidase
ENSXETG00000002028	miR-18a-5p,miR-15c,miR-16b,miR-181b,miR-200a,miR-17-3p,miR-15a,miR-182-5p,miR-203,miR-19a,miR-200b,miR-19b,miR-101a,miR-18b,miR-16a,miR-181a-5p,miR-139,miR-429,miR-16c	ulk1	Tyrosine-protein kinase, catalytic domain||Serine-threonine/tyrosine-protein kinase catalytic domain||Serine/threonine/dual specificity protein kinase, catalytic domain||Protein kinase domain
ENSXETG00000002030	miR-144,miR-101a,miR-23a,miR-23b,miR-194	pus1	Pseudouridine synthase I, TruA, alpha/beta domain
ENSXETG00000002040	miR-429,miR-20b,miR-1a,miR-9a-3p,miR-130c,miR-200b,miR-148b,miR-20a-5p,miR-206,miR-148a,miR-130a,miR-301,miR-200a,miR-34a,miR-126-5p,Novel-miR-4,miR-1b	myo19	AAA+ ATPase domain||Myosin head, motor domain||IQ motif, EF-hand binding site
ENSXETG00000002049	miR-122,miR-19b,miR-140,miR-19a,miR-34a	c21orf91	EURL protein
ENSXETG00000002059	miR-107,miR-132,miR-34b,miR-30a-3p,miR-129,miR-194,miR-204,miR-96,miR-103	mcm2	DNA replication licensing factor Mcm2||Magnesium chelatase ChlI domain||MCM domain||Mini-chromosome maintenance protein||AAA+ ATPase domain||Mini-chromosome maintenance complex protein 4
ENSXETG00000002061	miR-204,miR-22-5p,miR-22-3p,miR-137,miR-210,miR-9a-3p,miR-148a,miR-93a,miR-128,miR-155,miR-365,miR-148b	abtb1	Ankyrin repeat||BTB/POZ domain||Ankyrin repeat-containing domain
ENSXETG00000002062	miR-15c,miR-363-3p,miR-210,miR-18a-5p,miR-137,miR-216,miR-31a,miR-92a,miR-363-5p,miR-25,miR-20a-5p,miR-92b,miR-18b,miR-93a,miR-1a,miR-20b,miR-93b,miR-16c,miR-17-5p,miR-365,miR-214,miR-22-5p,miR-16b,miR-17-3p,miR-206,miR-15a,miR-182-5p,miR-16a,miR-140,miR-455,miR-96,miR-217,miR-34b,miR-30a-3p,miR-143,miR-218	mgll	Alpha/beta hydrolase fold-1
ENSXETG00000002072	miR-155,miR-18a-5p,miR-27a,miR-18b,miR-27c,miR-34b,miR-499,miR-101a,miR-27b,miR-218,miR-31a,miR-223	cherp	Orphan nuclear receptor, NOR1 type||Atrophin-1||SWAP/Surp||G-patch domain||CID domain
ENSXETG00000002074	miR-203,miR-181b,miR-7,miR-143,miR-181a-5p	eps15l1	EH domain||EF-hand domain||Ubiquitin interacting motif
ENSXETG00000002075	miR-23b,miR-122,miR-365,miR-34b,miR-129,miR-139,miR-1a,miR-144,miR-206,miR-148b,miR-23a,miR-181b,miR-145,miR-137,miR-1b,Novel-miR-4,miR-148a,miR-155	klf2	Zinc finger, C2H2||Zinc finger, C2H2-like
ENSXETG00000002100	miR-103,miR-144,miR-107,miR-194,miR-204	mad2l1	HORMA domain
ENSXETG00000002103	miR-222,miR-216,miR-145,miR-16b,miR-15c,miR-1b,Novel-miR-4,miR-25,miR-92a,miR-206,miR-30d,miR-30c,miR-15a,miR-1a,miR-30b,miR-92b,miR-16a,miR-30a-5p,miR-30e,miR-16c,miR-221	ndnf	Fibronectin type III
ENSXETG00000002108	miR-30e	arrdc4	Arrestin C-terminal-like domain||Arrestin-like, N-terminal
ENSXETG00000002117	miR-218,miR-129,miR-146b,miR-30e,miR-199a-5p,miR-30b,miR-130c,miR-1a,miR-128,miR-100,miR-22-3p,miR-30a-5p,miR-18b,miR-204,miR-99,miR-146a,miR-29c-5p,miR-30c,miR-30d,miR-206,miR-301,miR-130a,miR-202-5p,miR-1b,miR-18a-5p,Novel-miR-4,miR-22-5p	zbed8	Tetracycline resistance protein, TetA/multidrug resistance protein MdtG||Major facilitator superfamily||Major facilitator superfamily domain
ENSXETG00000002119	miR-301,miR-130c,miR-130a,miR-217	sepsecs	SepSecS/SepCysS family
ENSXETG00000002120	miR-205a,miR-126-5p,miR-205b	lgi2	Cysteine-rich flanking region, C-terminal||EAR||Leucine-rich repeat||Leucine-rich repeat, typical subtype||Leucine-rich glioma-inactivated , EPTP repeat
ENSXETG00000002144	miR-223,miR-199a-5p	fgf12	IL-1 family/FGF family||Fibroblast growth factor family
ENSXETG00000002160	miR-20a-5p,miR-25,miR-17-5p,miR-92a,miR-199a-5p,miR-200a,miR-140,miR-93a,miR-20b,miR-363-3p,miR-92b	ubap1	Ubiquitin-associated domain
ENSXETG00000002162	miR-148a,miR-130a,miR-301,miR-363-3p,miR-202-5p,miR-19a,miR-23a,miR-148b,miR-19b,miR-25,miR-30c,miR-30d,miR-92a,miR-26,miR-30b,miR-183,miR-130c,miR-30a-5p,miR-92b,miR-199a-3p,miR-30e,miR-365,miR-223,miR-23b	nudt2	NUDIX hydrolase||NUDIX hydrolase domain||Bis(5'-nucleosyl)-tetraphosphatase
ENSXETG00000002168	miR-130c,miR-144,miR-455,let-7i,miR-34b,miR-23b,miR-132,miR-200a,let-7g,let-7e,let-7b,miR-9a-5p,miR-148b,miR-23a,miR-19a,miR-93a,miR-181a-5p,miR-194,let-7f,let-7c,miR-98,miR-365,miR-429,miR-9-5p,miR-301,miR-130a,miR-148a,miR-181b,miR-145,miR-9b-5p,miR-101a,miR-19b,miR-200b,let-7a,miR-203	epha10	Protein kinase domain||Serine/threonine/dual specificity protein kinase, catalytic domain||Ephrin receptor ligand binding domain||Serine-threonine/tyrosine-protein kinase catalytic domain||Fibronectin type III||Sterile alpha motif domain||Tyrosine-protein kinase, catalytic domain
ENSXETG00000002171	miR-216	il11ra	Immunoglobulin-like domain||Immunoglobulin subtype||Fibronectin type III||Immunoglobulin subtype 2
ENSXETG00000002201	miR-218,miR-429,miR-214,miR-129,miR-34b,miR-16c,miR-17-5p,miR-130c,miR-20b,miR-22-3p,miR-16a,miR-204,miR-20a-5p,miR-19a,miR-200b,miR-148b,miR-19b,miR-15a,miR-107,miR-103,miR-216,miR-34a,miR-301,miR-130a,miR-148a,miR-193,miR-135,miR-16b,miR-15c	rab15	Ran GTPase||Mitochondrial Rho-like||Small GTPase superfamily, Rab type||Small GTPase superfamily, Rho type||Small GTPase superfamily||Small GTPase superfamily, Ras type||Small GTP-binding protein domain||Small GTPase superfamily, ARF type
ENSXETG00000002203	miR-22-3p,miR-30a-3p,miR-199a-3p,miR-128,miR-153	fntb	PFTB repeat
ENSXETG00000002206	miR-107,miR-92a,miR-25,miR-129,miR-191,miR-92b,miR-363-3p,miR-190,miR-103	bcl11a	Zinc finger, C2H2-like||Zinc finger, C2H2
ENSXETG00000002208	miR-29b,miR-29a,miR-29c-3p,miR-29d	papolg	Poly(A) polymerase, RNA-binding domain||Polymerase, nucleotidyl transferase domain||Poly(A) polymerase, central domain
ENSXETG00000002209	miR-9-5p,miR-30a-3p,miR-129,miR-143,miR-218,miR-17-5p,miR-146b,miR-27a,miR-22-3p,miR-425-5p,miR-194,miR-204,miR-181a-5p,miR-20b,miR-144,miR-130c,miR-31a,miR-27b,miR-20a-5p,miR-9a-5p,miR-146a,miR-101a,miR-27c,miR-9b-5p,miR-181b,miR-130a,miR-301,miR-200a	rel	IPT domain||NF-kappa-B/Dorsal||Rel homology domain (RHD), DNA-binding domain
ENSXETG00000002215	miR-130c,miR-301,miR-130a,miR-128,miR-203,miR-132	susd1	EGF-like domain||Sushi/SCR/CCP domain||EGF-like calcium-binding domain
ENSXETG00000002222	miR-223,miR-365,miR-181a-5p	med6	Mediator complex, subunit Med6
ENSXETG00000002225	miR-107,miR-103	ptbp3	HnRNP-L/PTB/hephaestus splicing factor||RNA recognition motif domain
ENSXETG00000002230	miR-199a-5p,miR-217,miR-181a-5p,miR-30b,miR-204,miR-92b,miR-27a,miR-25,miR-27b,miR-92a,miR-30d,miR-30c,miR-208,miR-181b,miR-22-5p,miR-27c,miR-363-3p	snx30	Phox homologous domain
ENSXETG00000002237	miR-101a,miR-19b,miR-7,miR-10a,miR-181b,miR-133a,miR-15c,miR-1b,Novel-miR-4,miR-301,miR-130a,miR-148a,miR-133b,miR-16c,miR-22-3p,miR-451,miR-1a,miR-181a-5p,miR-206,miR-182-5p,miR-15a,miR-133d,miR-146a,miR-10c,miR-148b,miR-19a,miR-16b,miR-133c,miR-17-3p,miR-199a-5p,miR-10b,miR-132,miR-146b,miR-218,miR-338,miR-30a-3p,miR-129,miR-16a,miR-139,miR-9a-3p,miR-130c,miR-217	b3gnt2	Glycosyl transferase, family 31
ENSXETG00000002243	miR-20a-5p,miR-191,miR-429,miR-142-3p,miR-17-5p,miR-200b,miR-31a,miR-217,miR-20b	dcaf10	G-protein beta WD-40 repeat||WD40-repeat-containing domain||G-protein, beta subunit||WD40 repeat
ENSXETG00000002253	miR-455	hyi	Xylose isomerase-like, TIM barrel domain
ENSXETG00000002260	miR-429,miR-16c,miR-365,miR-375,miR-26,miR-27a,miR-22-3p,miR-27b,miR-7,miR-29c-5p,miR-200b,miR-216,miR-148a,miR-137,miR-15c,Novel-miR-53,miR-30a-3p,miR-218,miR-150,miR-34b,miR-132,miR-96,miR-455,miR-140,miR-139,miR-16a,miR-148b,miR-15a,miR-155,miR-34a,miR-200a,miR-27c,miR-16b	tmed1	GOLD domain
ENSXETG00000002268	miR-130c,miR-9a-3p,miR-144,miR-26,miR-425-5p,miR-204,miR-24b,miR-16a,miR-16c,miR-34b,miR-221,miR-29a,miR-129,miR-29c-3p,miR-29d,miR-223,miR-17-3p,miR-301,miR-130a,miR-29b,miR-222,miR-16b,miR-15c,miR-126-5p,miR-101a,miR-19b,miR-29c-5p,miR-24a-3p,miR-19a,miR-203,miR-15a	phactr1	RPEL repeat
ENSXETG00000002270	miR-202-5p,miR-194,miR-130a,miR-19b,miR-153,miR-301,miR-365	sirt5	Sirtuin family, catalytic core domain||Sirtuin family
ENSXETG00000002271	miR-153,miR-217,miR-143	ranbp9	SPRY domain||CTLH, C-terminal LisH motif||CRA domain||LIS1 homology motif||B30.2/SPRY domain
ENSXETG00000002272	miR-29a,miR-129,miR-29d,miR-29c-3p,miR-375,miR-181a-5p,miR-128,miR-144,miR-93b,miR-183,miR-187,miR-19a,miR-19b,miR-182-5p,miR-29b,miR-135,miR-181b	mcur1	Coiled-coil domain-containing protein 90-like
ENSXETG00000002278	miR-142-5p,miR-15c,miR-22-5p,miR-145,miR-16b,miR-181b,miR-15a,miR-31a,miR-26,miR-181a-5p,miR-93a,miR-93b,miR-183,miR-16a,miR-214,miR-16c	KANK1	Ankyrin repeat-containing domain||Ankyrin repeat
ENSXETG00000002288	miR-130a,miR-148a,miR-301,miR-130c,miR-145,miR-92b,miR-204,miR-363-3p,miR-202-5p,miR-148b,miR-25,miR-92a	fkbp10	EF-hand domain||FKBP-type peptidyl-prolyl cis-trans isomerase domain
ENSXETG00000002305	miR-143,miR-206,miR-200a,miR-1a,miR-194,miR-204,miR-135,miR-1b,Novel-miR-4	rab5a	Small GTPase superfamily, Ras type||Small GTP-binding protein domain||Small GTPase superfamily, ARF type||Small GTPase superfamily, Rho type||Small GTPase superfamily||Small GTPase superfamily, Rab type||Ran GTPase||Mitochondrial Rho-like
ENSXETG00000002310	miR-29c-3p,miR-29d,miR-338,miR-429,miR-29a,miR-150,miR-27a,miR-425-5p,miR-181a-5p,miR-183,miR-144,miR-203,miR-27b,miR-101a,miR-200b,miR-27c,miR-181b,miR-145,miR-29b	asrgl1	Peptidase T2, asparaginase 2
ENSXETG00000002312	miR-222,miR-216,miR-301,miR-130a,miR-148a,miR-9b-5p,miR-19a,miR-125a,miR-9a-5p,miR-200b,miR-148b,miR-19b,miR-125b,miR-217,miR-181a-5p,miR-96,miR-9a-3p,miR-139,miR-130c,miR-93a,miR-144,miR-128,miR-425-5p,miR-383,miR-30a-3p,miR-429,miR-221,miR-223,miR-9-5p	ogfrl1	Opioid growth factor receptor (OGFr) conserved domain
ENSXETG00000002320	miR-221,miR-96,miR-222,miR-204	lars	Methionyl/Valyl/Leucyl/Isoleucyl-tRNA synthetase, anticodon-binding||Aminoacyl-tRNA synthetase, class Ia||Methionyl/Leucyl tRNA synthetase||Leucyl-tRNA synthetase, class Ia, archaeal/eukaryotic cytosolic
ENSXETG00000002324	miR-140,miR-181a-5p,miR-26,miR-181b,miR-204,miR-181a-1-3p,miR-135,miR-18b,miR-18a-5p	tcerg1	Pistil-specific extensin-like protein||FF domain||WW domain
ENSXETG00000002328	miR-140,miR-9a-5p,miR-9b-5p,miR-9-5p	aste1	XPG N-terminal
ENSXETG00000002330	miR-24b,miR-27a,miR-139,miR-128,miR-122,miR-218,miR-27c,miR-17-3p,miR-216,miR-34a,miR-203,miR-125b,miR-182-5p,miR-125a,miR-19b,miR-24a-3p,miR-27b,miR-19a	pik3r4	HEAT, type 2||G-protein beta WD-40 repeat||WD40-repeat-containing domain||Protein kinase domain||Serine/threonine/dual specificity protein kinase, catalytic domain||HEAT repeat||WD40 repeat
ENSXETG00000002336	miR-217	btbd3	BTB/POZ domain||PHR
ENSXETG00000002361	miR-93a,miR-17-5p,miR-7,miR-20a-5p,miR-30c	gpi	Phosphoglucose isomerase (PGI)
ENSXETG00000002364	miR-17-3p,miR-24a-3p,miR-383,miR-24b	pigo	Type I phosphodiesterase/nucleotide pyrophosphatase/phosphate transferase||Blood group Rhesus C/E/D polypeptide
ENSXETG00000002376	let-7g,miR-93b,miR-93a,let-7e,miR-196a,miR-142-5p,let-7i,let-7c,let-7f,miR-98,let-7a,miR-101a,let-7b	ces2	Carboxylesterase, type B
ENSXETG00000002389	miR-130c,miR-20b,miR-425-5p,miR-24b,miR-218,miR-199a-3p,miR-214,miR-17-5p,miR-223,miR-23b,miR-34a,miR-200a,miR-301,miR-148a,miR-130a,miR-142-5p,miR-145,miR-24a-3p,miR-20a-5p,miR-23a,miR-191,miR-19a,miR-148b,miR-19b	nat8l	GNAT domain
ENSXETG00000002394	miR-144,miR-29b,miR-148a,miR-183,miR-139,miR-9b-5p,miR-148b,miR-9a-5p,miR-101a,miR-30a-3p,miR-29a,miR-29d,miR-9-5p,miR-29c-3p	letm2	LETM1-like
ENSXETG00000002396	miR-96	fgfr3	Immunoglobulin||Serine-threonine/tyrosine-protein kinase catalytic domain||Protein kinase domain||Immunoglobulin V-set domain||Tyrosine-protein kinase, catalytic domain||Immunoglobulin-like domain||Immunoglobulin subtype||Interleukin-1 receptor type I/II||Serine/threonine/dual specificity protein kinase, catalytic domain||Immunoglobulin subtype 2||Immunoglobulin I-set
ENSXETG00000002410	miR-125b,miR-107,miR-191,miR-125a,miR-137,miR-18a-5p,miR-103,miR-200a,miR-29b,miR-153,miR-122,miR-223,miR-29c-3p,miR-29d,miR-383,miR-218,miR-29a,miR-214,miR-365,miR-18b,miR-9a-3p,miR-140,miR-128	gpr161	Neuropeptide Y receptor family||G protein-coupled receptor, rhodopsin-like||GPCR, rhodopsin-like, 7TM
ENSXETG00000002414	miR-135,miR-9b-5p,miR-200a,miR-29b,miR-217,miR-205b,miR-29c-3p,miR-9-5p,miR-29d,miR-9a-5p,miR-199a-3p,miR-29a,miR-205a	atp1b1	Sodium/potassium-transporting ATPase subunit beta
ENSXETG00000002419	miR-200b,miR-25,miR-429,miR-199a-5p,miR-92a,miR-200a,miR-26,miR-194,miR-92b,miR-363-3p,miR-451	blzf1	Galactokinase||DASH complex subunit Hsk3-like
ENSXETG00000002424	miR-132	atg3	Autophagy-related protein 3, N-terminal||Autophagy-related protein 3
ENSXETG00000002431	miR-125b,miR-125a,miR-29c-5p,miR-19b,miR-23a,miR-19a,miR-27b,miR-181b,miR-135,miR-27c,miR-200a,miR-216,miR-34a,miR-23b,miR-34b,miR-150,miR-199a-3p,miR-214,miR-142-3p,miR-143,miR-27a,miR-9a-3p,miR-217	prx	PDZ domain
ENSXETG00000002442	miR-363-5p,miR-217	ppp4r1l	HEAT, type 2||HEAT repeat
ENSXETG00000002459	miR-20a-5p,miR-206,miR-203,miR-182-5p,miR-29b,miR-145,Novel-miR-4,miR-202-5p,miR-1b,miR-17-5p,miR-29a,miR-29d,miR-29c-3p,miR-122,miR-93a,miR-1a,miR-20b,miR-144,miR-93b,miR-26,miR-96,miR-204,miR-190	gpm6a	Myelin proteolipid protein PLP
ENSXETG00000002490	miR-216	dbf4	BRCT domain||Zinc finger, DBF-type
ENSXETG00000002491	miR-148b,miR-148a	rundc3b	RUN domain
ENSXETG00000002505	miR-23b,miR-137,miR-182-5p,miR-139,miR-93b,miR-155,miR-30a-3p	tnf	Tumour necrosis factor domain||Tumour necrosis factor
ENSXETG00000002509	miR-92a,miR-92b,miR-363-3p,miR-25	gpank1	Ankyrin repeat-containing domain||Ankyrin repeat||G-patch domain||Zinc finger, U1-type
ENSXETG00000002523	miR-29c-3p,miR-29d,miR-29a,miR-101a,miR-29b	wdr25	WD40-repeat-containing domain||G-protein beta WD-40 repeat||WD40 repeat
ENSXETG00000002524	miR-122,miR-18b,miR-18a-5p,miR-429,miR-101a,miR-193,miR-200b	wars	Tryptophan-tRNA ligase||WHEP-TRS domain||Aminoacyl-tRNA synthetase, class Ic
ENSXETG00000002527	miR-101a,miR-221,miR-29a,miR-29c-3p,miR-199a-5p,miR-29d,miR-140,miR-139,miR-29b,miR-222,miR-22-3p	yy1	Osteopontin||Zinc finger, C2H2||Transcription factor yin/yang||Zinc finger, C2H2-like
ENSXETG00000002529	miR-182-5p,miR-148a,miR-499,miR-363-5p,miR-148b,miR-200a,miR-17-3p	evl	WH1/EVH1 domain||Inhibin, beta B subunit||Pistil-specific extensin-like protein||Peptidase S13, D-Ala-D-Ala carboxypeptidase C||VASP tetramerisation||Ran binding domain
ENSXETG00000002535	miR-192,miR-215,miR-18a-5p,miR-451,miR-18b,miR-31a,miR-22-5p	nup37	WD40-repeat-containing domain||WD40 repeat
ENSXETG00000002538	miR-365,miR-19b,miR-217,miR-19a,miR-182-5p	chpt1	CDP-alcohol phosphatidyltransferase
ENSXETG00000002540	miR-23b,miR-142-5p,miR-150,miR-23a	arl1	Small GTPase superfamily, Rab type||Small GTPase superfamily, ARF/SAR type||Mitochondrial Rho-like||Transcription factor, GTP-binding domain||Small GTP-binding protein domain||Small GTPase superfamily, Ras type||Small GTPase superfamily, ARF type||Small GTPase superfamily
ENSXETG00000002559	miR-218,miR-29a,miR-139,miR-144,miR-29b,miR-29c-3p,miR-29d	amacr	CoA-transferase family III
ENSXETG00000002577	miR-222,miR-30a-3p,miR-1a,miR-221,miR-1b,Novel-miR-4,miR-206	fhl2	Zinc finger, LIM-type
ENSXETG00000002580	miR-22-3p,miR-9b-5p,miR-145,miR-135,miR-150,miR-9a-5p,miR-9-5p,miR-199a-5p,miR-31a	itpkc	Inositol polyphosphate kinase
ENSXETG00000002582	miR-199a-5p,miR-218,miR-199a-3p,miR-429,miR-30e,miR-30a-5p,miR-425-5p,miR-92b,miR-194,miR-181a-5p,miR-30b,miR-130c,miR-182-5p,miR-30c,miR-203,miR-92a,miR-30d,miR-25,miR-200b,miR-363-3p,miR-181b,miR-155,miR-216,miR-130a,miR-153	gpr45	G protein-coupled receptor, rhodopsin-like||Neuropeptide FF receptor family||5-Hydroxytryptamine 6 receptor||GPCR, rhodopsin-like, 7TM
ENSXETG00000002588	miR-15c,miR-16b,Novel-miR-4,miR-16a,miR-1b,miR-1a,miR-103,miR-206,miR-107,miR-199a-5p,miR-15a,miR-16c,miR-101a,miR-214	mia	SH3 domain||Variant SH3 domain
ENSXETG00000002589	miR-22-3p,miR-137,miR-16a,miR-15c,miR-16b,miR-214,miR-429,miR-200b,miR-150,miR-15a,miR-199a-5p	rhou	Small GTPase superfamily, Rab type||Small GTPase superfamily, Ras type||Small GTP-binding protein domain||Mitochondrial Rho-like||Small GTPase superfamily||Ran GTPase||Small GTPase superfamily, Rho type
ENSXETG00000002590	miR-16a,miR-192,miR-144,miR-128,miR-130c,miR-9a-3p,miR-140,miR-132,miR-23b,miR-129,miR-338,miR-27c,miR-16b,miR-155,miR-222,miR-103,miR-153,miR-15a,miR-206,miR-107,miR-23a,miR-27a,miR-194,miR-1a,miR-93a,miR-16c,miR-221,Novel-miR-4,miR-1b,miR-15c,miR-215,miR-130a,miR-301,miR-203,miR-27b,miR-7,miR-101a	rab4b	Small GTPase superfamily, Ras type||Small GTP-binding protein domain||Small GTPase superfamily, ARF type||Small GTPase superfamily, Rho type||Small GTPase superfamily||Small GTPase superfamily, Rab type||Ran GTPase||Mitochondrial Rho-like||Small GTPase superfamily, ARF/SAR type
ENSXETG00000002592	miR-23b,miR-23a	txn	Thioredoxin domain
ENSXETG00000002597	miR-203,miR-22-5p,miR-34a,miR-148b,miR-34b,miR-148a	lpar1	GPCR, rhodopsin-like, 7TM||Lysophosphatidic acid receptor||Lysophosphatidic acid receptor EDG-2||EDG-1 sphingosine 1-phosphate receptor||Melanocortin/ACTH receptor||Cannabinoid receptor family||G protein-coupled receptor, rhodopsin-like
ENSXETG00000002605	miR-93b,miR-144,miR-16a,miR-22-3p,miR-194,miR-24b,miR-199a-3p,miR-29a,miR-214,miR-16c,miR-221,miR-29c-3p,miR-29d,miR-9-5p,miR-222,miR-17-3p,miR-29b,miR-153,miR-9b-5p,miR-16b,miR-15c,miR-24a-3p,miR-9a-5p,miR-15a	bglap	Osteocalcin/matrix Gla protein||Gamma-carboxyglutamic acid-rich (GLA) domain
ENSXETG00000002617	miR-181a-5p,miR-93a,miR-130a,miR-183,miR-301,miR-139,miR-130c,miR-22-3p,miR-204,miR-181b,miR-122	sdhc	Succinate dehydrogenase, cytochrome b556 subunit||Succinate dehydrogenase/Fumarate reductase, transmembrane subunit
ENSXETG00000002620	miR-9a-5p,miR-210,miR-9b-5p,miR-132,miR-9-5p	eif3f	JAB1/MPN/MOV34 metalloenzyme domain
ENSXETG00000002645	miR-20b,miR-29b,miR-18b,miR-18a-5p,miR-10a,miR-20a-5p,miR-29a,miR-129,miR-10c,miR-17-5p,miR-499,miR-29c-3p,miR-10b,miR-29d	cryl1	3-hydroxyacyl-CoA dehydrogenase, C-terminal||3-hydroxyacyl-CoA dehydrogenase, NAD binding
ENSXETG00000002652	miR-19a,miR-30a-3p,miR-199a-3p,miR-19b,miR-101a,miR-301	abhd13	Phospholipase/carboxylesterase/thioesterase||Alpha/beta hydrolase fold-1||Peptidase S33
ENSXETG00000002654	miR-153	lig4	DNA ligase, ATP-dependent, central||DNA ligase, ATP-dependent, N-terminal||BRCT domain||DNA ligase, ATP-dependent, C-terminal||DNA ligase, ATP-dependent
ENSXETG00000002673	miR-214,miR-16c,miR-15a,miR-217,miR-16a,miR-15c,miR-145,miR-16b	rab19	Small GTPase superfamily, Rho type||Small GTPase superfamily||Small GTP-binding protein domain||Small GTPase superfamily, Ras type||Small GTPase superfamily, ARF type||Ran GTPase||Mitochondrial Rho-like||Small GTPase superfamily, Rab type
ENSXETG00000002680	miR-425-5p,miR-200b,miR-429	dennd5b	PLAT/LH2 domain||RUN domain||dDENN domain||uDENN domain||DENN domain
ENSXETG00000002686	miR-15c,miR-16b,miR-15a,miR-16a,miR-153,miR-16c	atl3	Guanylate-binding protein, N-terminal
ENSXETG00000002694	miR-181b,miR-126-5p,miR-301,miR-148a,miR-130a,miR-34a,miR-216,miR-10c,miR-148b,miR-23a,miR-10a,miR-194,miR-130c,miR-181a-5p,miR-23b,miR-199a-5p,miR-10b,miR-383	rtn3	Reticulon
ENSXETG00000002704	miR-16a,miR-16b,miR-15c,miR-217,miR-15a,miR-125b,miR-30a-3p,miR-129,miR-125a,miR-16c	mark2	Tyrosine-protein kinase, catalytic domain||Kinase associated domain 1 (KA1)||Ubiquitin-associated domain||Serine-threonine/tyrosine-protein kinase catalytic domain||Protein kinase domain||Serine/threonine/dual specificity protein kinase, catalytic domain
ENSXETG00000002708	miR-181a-5p,miR-130a,miR-9a-3p,miR-200a,miR-301,miR-181b,miR-19a,miR-338,miR-19b,miR-203	hdac3	Histone deacetylase||Histone deacetylase superfamily||Histone deacetylase domain
ENSXETG00000002709	miR-27b,miR-30a-3p,miR-101a,miR-27c,miR-27a	bco2	Carotenoid oxygenase
ENSXETG00000002710	miR-210,miR-27c,miR-202-5p,miR-133a,miR-145,miR-155,miR-133b,miR-29b,miR-200a,miR-17-3p,miR-133c,miR-133d,miR-203,miR-27b,miR-101a,miR-27a,miR-194,miR-128,miR-144,miR-93b,miR-29d,miR-29c-3p,miR-29a	rcor2	Histamine H3 receptor||ELM2 domain||SANT/Myb domain
ENSXETG00000002713	miR-425-5p,miR-26,miR-103,miR-20b,miR-200a,miR-23b,miR-107,miR-20a-5p,miR-199a-3p,miR-23a,miR-17-5p	naa40	GNAT domain
ENSXETG00000002745	miR-9-5p,miR-221,miR-9a-5p,miR-218,miR-181b,miR-204,miR-9b-5p,miR-22-3p,miR-190,miR-144,miR-200a,miR-17-3p,miR-222,miR-181a-5p	ercc5	-||XPG-I domain||XPG/Rad2 endonuclease||XPG/Rad2 endonuclease, eukaryotes||Helix-hairpin-helix motif, class 2||XPG N-terminal
ENSXETG00000002749	miR-205a,miR-23a,miR-383,miR-30e,miR-199a-5p,miR-30d,miR-23b,miR-205b,miR-30a-5p	tpp2	Peptidase S8, subtilisin-related||Peptidase S8/S53 domain
ENSXETG00000002750	miR-206	slc3a1	Glycosyl hydrolase, family 13, subfamily, catalytic domain||Glycosyl hydrolase, family 13, catalytic domain||Alpha amylase
ENSXETG00000002767	miR-103,miR-142-5p,miR-132,miR-107	josd2	Machado-Joseph disease protein MJD
ENSXETG00000002769	miR-204,miR-499,miR-9a-3p,miR-383	ptx	Pentaxin-related||Coagulation factor 5/8 C-terminal domain||Fucolectin tachylectin-4 pentraxin-1
ENSXETG00000002770	miR-214,miR-218,miR-144,miR-363-3p,miR-137,miR-194	wbp11	Pistil-specific extensin-like protein
ENSXETG00000002772	miR-9a-5p,miR-34b,miR-16c,miR-29a,miR-29c-3p,miR-29d,miR-9-5p,miR-122,miR-15a,miR-29b,miR-34a,miR-16b,miR-15c,miR-16a,miR-9b-5p	arhgdib	Rho protein GDP-dissociation inhibitor
ENSXETG00000002780	miR-205b,miR-29c-3p,miR-29a,miR-199a-3p,miR-221,miR-17-5p,miR-27a,miR-204,miR-181a-1-3p,miR-194,miR-26,miR-93a,miR-20b,miR-1a,miR-93b,miR-31a,miR-27b,miR-20a-5p,miR-7,miR-19b,miR-363-5p,miR-29c-5p,miR-101a,miR-25,miR-363-3p,Novel-miR-4,miR-210,miR-1b,miR-145,miR-148a,miR-122,miR-132,miR-29d,miR-199a-5p,miR-205a,miR-34b,miR-150,miR-455,miR-217,miR-144,miR-139,miR-183,miR-182-5p,miR-206,miR-19a,miR…	clip3	Ankyrin repeat||Ankyrin repeat-containing domain||CAP Gly-rich domain
ENSXETG00000002782	miR-16a,miR-16b,miR-15c,miR-29b,miR-15a,miR-29c-3p,miR-29d,miR-29a,miR-16c	gltscr2	Ribosome biogenesis protein Nop53/GLTSCR2
ENSXETG00000002783	miR-217,miR-153,miR-29b,miR-9b-5p,miR-135,miR-29a,miR-9a-5p,miR-29c-3p,miR-29d,miR-9-5p	ehd2	EF-hand domain||EH domain||Dynamin superfamily
ENSXETG00000002788	miR-16b,miR-15c,miR-137,miR-202-5p,miR-363-3p,miR-200a,miR-103,miR-92a,miR-107,miR-15a,miR-25,miR-23a,miR-92b,miR-190,miR-16a,miR-196a,miR-183,miR-93a,miR-23b,miR-16c,miR-218,miR-214	napa	NSF attachment protein
ENSXETG00000002794	miR-215,miR-18a-5p,miR-363-3p,miR-19a,miR-499,miR-19b,miR-25,miR-30c,miR-30d,miR-92a,miR-30b,miR-192,miR-217,miR-18b,miR-30a-5p,miR-196a,miR-92b,miR-30e	lpcat2	Phospholipid/glycerol acyltransferase||EF-hand domain
ENSXETG00000002801	miR-15c,miR-16b,Novel-miR-4,miR-16a,miR-1b,miR-1a,miR-17-3p,miR-93b,miR-34a,miR-103,miR-107,miR-206,miR-15a,miR-16c	mmp2	Peptidase M10A||Peptidase, metallopeptidase||Peptidase M10, metallopeptidase||Peptidoglycan binding-like||Fibronectin, type II, collagen-binding||Hemopexin-like repeats
ENSXETG00000002807	miR-218,miR-27b,miR-139,miR-128,miR-27c,miR-27a,miR-135	meis3	Helix-turn-helix motif||Homeobox domain
ENSXETG00000002816	miR-451	irx5	Homeobox domain||Iroquois-class homeodomain protein
ENSXETG00000002831	miR-29a,miR-365,miR-125a,miR-16c,miR-15a,miR-29c-3p,miR-125b,miR-29d,miR-17-3p,miR-200a,miR-144,miR-29b,miR-16a,miR-16b,miR-15c	osbpl9	Pleckstrin homology domain||Oxysterol-binding protein
ENSXETG00000002833	miR-192,miR-96,miR-455,miR-130c,miR-9a-3p,miR-139,miR-16a,let-7i,miR-425-5p,miR-150,miR-23b,miR-29d,miR-103,let-7g,miR-200a,miR-29b,let-7e,miR-16b,miR-23a,miR-19a,let-7b,miR-148b,miR-182-5p,miR-15a,miR-107,miR-190,let-7c,let-7f,miR-98,miR-29a,miR-16c,miR-29c-3p,miR-215,miR-216,miR-301,miR-130a,miR-148a,miR-137,miR-15c,let-7a,miR-19b	eps15	EF-hand domain||Ubiquitin interacting motif||EH domain||Tropomyosin
ENSXETG00000002835	miR-16c,miR-17-5p,miR-20b,miR-130c,miR-18b,miR-16a,miR-20a-5p,miR-15a,miR-107,miR-103,miR-130a,miR-208,miR-301,miR-18a-5p,miR-15c,miR-16b	ttc39a	Tetratricopeptide repeat
ENSXETG00000002837	miR-122,miR-30a-3p,miR-142-3p,miR-19a,miR-24a-3p,miR-218,miR-18b,miR-18a-5p,miR-24b	rnf11	-||Zinc finger, RING-type||Zinc finger, C3HC4 RING-type
ENSXETG00000002840	miR-499,miR-19b,miR-19a,miR-30d,miR-30c,miR-29b,miR-18a-5p,miR-30e,miR-365,miR-29a,miR-218,miR-338,miR-29d,miR-29c-3p,miR-132,miR-30b,miR-96,miR-455,miR-217,miR-30a-5p,miR-18b	tspan15	Tetraspanin||Tetraspanin/Peripherin
ENSXETG00000002842	miR-205b,miR-218,miR-205a	alkbh6	Oxoglutarate/iron-dependent dioxygenase
ENSXETG00000002861	miR-92b,miR-92a,miR-363-3p	znf410	Zinc finger, C2H2||Zinc finger, C2H2-like||Zinc finger, U1-type
ENSXETG00000002868	miR-16c,miR-30e,miR-23a,miR-218,miR-23b,miR-15a,miR-30c,miR-144,miR-139,miR-30b,miR-15c,miR-135,miR-16b,miR-30a-5p,miR-16a	ric8a	Synembryn
ENSXETG00000002874	miR-27c,miR-9b-5p,miR-27a,miR-92b,miR-383,miR-191,miR-27b,miR-429,miR-9a-5p,miR-25,miR-200b,miR-92a,miR-9-5p	b4galt3	Galactosyltransferase, C-terminal
ENSXETG00000002875	miR-9-5p,miR-15a,miR-16c,miR-499,miR-9a-5p,miR-15c,miR-16b,miR-9b-5p,miR-16a,miR-183	dlc	Delta/Serrate/lag-2 (DSL) protein||EGF-like calcium-binding domain||Notch ligand, N-terminal domain||EGF-like domain, extracellular||EGF-like domain
ENSXETG00000002876	miR-130a,miR-29b,miR-301,miR-181b,miR-19a,miR-24a-3p,miR-20a-5p,miR-19b,miR-181a-5p,miR-20b,miR-130c,miR-24b,miR-29a,miR-150,miR-34b,miR-17-5p,miR-29d,miR-29c-3p	igf3	Insulin||Insulin family||Insulin-like
ENSXETG00000002878	miR-150,miR-125a,miR-125b	polr2l.2	DNA-directed RNA polymerase, subunit N/Rpb10
ENSXETG00000002879	miR-153,miR-10c,miR-216,miR-10a,miR-383,miR-10b,miR-210	tspan4	Tetraspanin||Tetraspanin/Peripherin
ENSXETG00000002882	miR-27b,miR-101a,miR-132,miR-181a-5p,miR-27a,miR-27c,miR-145,miR-181b	timm50	FCP1 homology domain
ENSXETG00000002888	miR-181a-5p,miR-183,miR-181b	supt5h	Transcription elongation factor Spt5, NGN domain||NusG, N-terminal||Transcription elongation factor Spt5||KOW
ENSXETG00000002892	miR-9a-5p,miR-148b,miR-200b,miR-20a-5p,miR-301,miR-148a,miR-153,miR-130a,miR-34a,miR-9b-5p,miR-34b,miR-17-5p,miR-429,miR-30a-3p,miR-9-5p,miR-130c,miR-139,miR-20b,miR-204,miR-425-5p	napsa	Aspartic peptidase||Aspartic peptidase, N-terminal
ENSXETG00000002899	miR-222,miR-103,let-7g,miR-18a-5p,let-7e,miR-16b,miR-15c,let-7a,let-7b,miR-499,miR-363-5p,miR-182-5p,miR-15a,miR-31a,miR-107,miR-139,miR-93a,miR-16a,miR-18b,let-7i,let-7f,let-7c,miR-98,miR-199a-3p,miR-221,miR-16c	zfp36	Zinc finger, CCCH-type
ENSXETG00000002908	miR-200a,miR-221,miR-19b,miR-222,miR-19a	nkx2-8	POU domain||Homeobox domain||Helix-turn-helix motif||Homeodomain, metazoa
ENSXETG00000002912	miR-196a,miR-30a-5p,miR-27a,miR-92b,miR-204,miR-429,miR-30e,miR-16c,miR-363-3p,miR-15c,miR-126-5p,miR-24a-3p,miR-27b,miR-25,miR-200b,miR-92a,miR-30b,miR-183,miR-140,miR-144,miR-16a,miR-24b,miR-218,miR-205a,miR-150,miR-155,miR-202-5p,miR-27c,miR-16b,miR-135,miR-30c,miR-182-5p,miR-15a	brms1l	Sds3-like
ENSXETG00000002918	miR-135,miR-142-5p,miR-200a,miR-20b,miR-155,miR-17-5p,miR-218,miR-20a-5p	icmt	Isoprenylcysteine carboxyl methyltransferase
ENSXETG00000002920	miR-132,miR-218,miR-183	ZNF106	WD40-repeat-containing domain||Zinc finger, C2H2||Pyrrolo-quinoline quinone beta-propeller repeat||Zinc finger, C2H2-like||WD40 repeat||Zinc finger, U1-type
ENSXETG00000002934	miR-217,miR-16a,miR-16b,miR-15c,miR-23a,miR-146a,miR-146b,miR-16c,miR-15a,miR-23b	farsb	Phenylalanyl-tRNA synthetase, class IIc, beta subunit, archae/euk cytosolic||tRNA synthetase, B5-domain||B3/B4 tRNA-binding domain
ENSXETG00000002935	miR-24a-3p,miR-217,miR-190,miR-24b,miR-135,miR-204	mogat1	Diacylglycerol acyltransferase
ENSXETG00000002939	miR-34b,miR-101a,miR-125a,miR-23a,miR-23b,miR-199a-5p,miR-125b,miR-203,miR-128,miR-144,miR-26,miR-34a,miR-216,miR-22-5p,miR-202-5p	scg2	Chromogranin/secretogranin
ENSXETG00000002944	miR-29d,miR-92a,miR-29c-3p,miR-30a-3p,miR-29a,miR-218,miR-365,miR-25,miR-363-3p,miR-126-5p,miR-96,miR-29b,miR-193,miR-139,miR-93b	ap1s3	AP complex, mu/sigma subunit
ENSXETG00000002946	miR-137,miR-20b,miR-17-5p,miR-20a-5p,miR-143	coq7	Ubiquinone biosynthesis protein Coq7
ENSXETG00000002954	miR-22-3p,miR-363-3p,miR-204,miR-92b,miR-22-5p,miR-103,miR-93b,miR-93a,miR-193,miR-223,miR-92a,miR-107,miR-383,miR-218,miR-25	smg1	FATC domain
ENSXETG00000002956	miR-15c,miR-16b,miR-210,let-7e,miR-200a,let-7g,miR-103,miR-107,miR-30d,miR-15a,miR-30c,let-7b,let-7a,miR-20a-5p,miR-98,let-7c,miR-425-5p,let-7i,let-7f,miR-30a-5p,miR-16a,miR-20b,miR-93a,miR-30b,miR-16c,miR-17-5p,miR-30e,miR-129	ammecr1l	AMMECR1 domain||AMMECR1
ENSXETG00000002960	miR-148b,miR-363-5p,miR-148a,miR-30a-3p	wdr33	G-protein beta WD-40 repeat||WD40-repeat-containing domain||WD40 repeat
ENSXETG00000002964	miR-126-5p	proc	EGF-like domain||Peptidase S1A, chymotrypsin-type||Gamma-carboxyglutamic acid-rich (GLA) domain||EGF-like calcium-binding domain||Serine proteases, trypsin domain
ENSXETG00000002970	miR-338,miR-23a,miR-455,miR-148b,miR-148a,miR-22-3p,miR-23b	pigk	Peptidase C13, legumain
ENSXETG00000002971	miR-93a,miR-20b,miR-130a,miR-130c,miR-301,miR-17-5p,miR-30a-3p,miR-20a-5p	st6galnac5	Glycosyl transferase family 29
ENSXETG00000002976	miR-301,miR-130c,miR-20b,miR-130a,miR-192,miR-181a-5p,miR-215,miR-181b,miR-9b-5p,miR-18a-5p,miR-18b,miR-9a-5p,miR-17-5p,miR-20a-5p,miR-9-5p	ing5	Zinc finger, PHD-finger||Zinc finger, PHD-type
ENSXETG00000002979	miR-17-5p,miR-20b,miR-455,miR-20a-5p	rabggtb	PFTB repeat
ENSXETG00000002980	miR-34a,miR-103,miR-181a-5p,miR-128,miR-148a,miR-363-3p,miR-92b,miR-23a,miR-148b,miR-34b,miR-25,miR-122,miR-23b,miR-107,miR-92a	dtymk	Thymidylate kinase
ENSXETG00000002981	miR-19b,miR-19a,miR-206,miR-107,miR-130a,miR-301,miR-155,miR-103,Novel-miR-4,miR-202-5p,miR-1b,miR-214,miR-338,miR-1a,miR-128,miR-130c,miR-93b,miR-194	atg4b	Peptidase C54
ENSXETG00000002989	miR-203,miR-27c,miR-223,miR-27a,miR-200a,miR-101a,miR-27b	stk25	Tyrosine-protein kinase, catalytic domain||Serine-threonine/tyrosine-protein kinase catalytic domain||Serine/threonine/dual specificity protein kinase, catalytic domain||Protein kinase domain
ENSXETG00000002992	miR-93a,miR-20b,miR-30b,miR-30a-5p,miR-30e,miR-17-5p,miR-20a-5p,miR-129,miR-30d,miR-182-5p,miR-30c,miR-223	lhx8	Homeobox domain||Zinc finger, LIM-type
ENSXETG00000002997	miR-107,miR-204,miR-205b,miR-205a,miR-155,miR-103	cryz	Alcohol dehydrogenase, N-terminal||Alcohol dehydrogenase, C-terminal
ENSXETG00000003003	miR-30a-5p,miR-204,miR-30b,miR-20b,miR-130a,miR-130c,miR-9a-3p,miR-30c,miR-30d,miR-19a,miR-20a-5p,miR-17-5p,miR-19b,miR-30e	lrrc45	Tropomyosin||Leucine-rich repeat||Leucine-rich repeat, ribonuclease inhibitor subtype
ENSXETG00000003004	miR-190	enpp7	Type I phosphodiesterase/nucleotide pyrophosphatase/phosphate transferase
ENSXETG00000003016	miR-101a,miR-429,miR-202-5p,miR-9a-3p,miR-130c,miR-301,miR-139,miR-130a	dstn	ADF/Cofilin/Destrin||Actin-depolymerising factor homology domain
ENSXETG00000003033	miR-10a,miR-200a,miR-93b,miR-10c,miR-194,miR-10b	adipoq	C1q domain||Collagen triple helix repeat
ENSXETG00000003037	miR-204,miR-190,miR-18a-5p,miR-18b,miR-128,miR-29b,miR-29c-3p,miR-29d,miR-182-5p,miR-199a-3p,miR-29a	gpc1	Glypican
ENSXETG00000003040	miR-214	dusp28	Tyrosine specific protein phosphatases domain||Dual specificity phosphatase, catalytic domain||Dual specificity protein phosphatase domain
ENSXETG00000003066	miR-17-3p,miR-18a-5p,miR-137,miR-27c,miR-126-5p,miR-145,miR-27b,miR-23a,miR-20a-5p,miR-200b,miR-30c,miR-30d,miR-30b,miR-20b,miR-93a,miR-93b,miR-27a,miR-30a-5p,miR-18b,miR-204,miR-129,miR-429,miR-17-5p,miR-150,miR-30e,miR-23b	prpf39.1	Mad3/Bub1 homology region 1||HAT (Half-A-TPR) repeat
ENSXETG00000003073	miR-19a,miR-133b,miR-19b,miR-133c,miR-365,miR-133d,miR-133a	wnt7b	Wnt-7 protein||Wnt||Wnt-2 protein
ENSXETG00000003079	miR-30d,miR-206,miR-30c,miR-30e,miR-142-3p,miR-30a-5p,Novel-miR-4,miR-1b,miR-1a,miR-30b	pcyt1a	Cytidyltransferase-like domain
ENSXETG00000003083	miR-27b,miR-429,miR-129,miR-20a-5p,miR-200b,miR-17-5p,miR-34a,miR-217,miR-20b,miR-93a,miR-128,miR-27a,miR-27c	e2f4	E2F/DP family, winged-helix DNA-binding domain
ENSXETG00000003094	miR-206,miR-191,miR-30a-3p,miR-221,miR-22-3p,miR-204,miR-222,miR-183,miR-93b,miR-1a,miR-93a	cyr61	Insulin-like growth factor-binding protein, IGFBP||VWC out||VWFC domain||Thrombospondin type-1 (TSP1) repeat||Glycoprotein hormone subunit beta, cystine knot||Cystine knot, C-terminal
ENSXETG00000003095	miR-221,miR-17-5p,miR-16c,miR-29a,miR-429,miR-142-3p,miR-214,miR-29c-3p,miR-93b,miR-20b,miR-92b,miR-22-3p,miR-25,miR-200b,miR-363-5p,miR-10a,miR-20a-5p,miR-203,miR-92a,miR-301,miR-130a,miR-216,miR-145,miR-126-5p,miR-15c,miR-363-3p,miR-150,miR-129,miR-10b,miR-29d,miR-23b,miR-199a-5p,miR-132,miR-223,miR-183,miR-9a-3p,miR-140,miR-130c,miR-128,miR-144,miR-217,miR-96,miR-425-5p,miR-16a,miR-10c,miR-499…	ddah1	Amidinotransferase
ENSXETG00000003096	miR-146b,miR-17-5p,miR-16c,miR-16a,miR-22-3p,miR-217,miR-455,miR-144,miR-20b,miR-15a,miR-133d,miR-31a,miR-20a-5p,miR-146a,miR-16b,miR-15c,miR-133a,miR-133b,miR-133c	bcl10	CARD domain
ENSXETG00000003127	miR-22-5p	ikzf2	Zinc finger, C2H2-like||Zinc finger, C2H2
ENSXETG00000003134	miR-140,miR-148a,miR-148b,miR-451,miR-145	enpp2	Type I phosphodiesterase/nucleotide pyrophosphatase/phosphate transferase||Extracellular Endonuclease, subunit A||DNA/RNA non-specific endonuclease||Somatomedin B, chordata||Somatomedin B domain
ENSXETG00000003141	miR-200a,miR-17-3p	colec10	C-type lectin||Collagen triple helix repeat
ENSXETG00000003144	miR-200b,miR-19b,miR-19a,miR-23a,miR-203,miR-133d,miR-182-5p,miR-153,miR-17-3p,miR-133c,miR-133b,miR-133a,miR-34b,miR-365,miR-429,miR-383,miR-23b,miR-122,miR-128,miR-9a-3p,miR-139,miR-194	gata6	GATA-type transcription activator, N-terminal||Zinc finger, GATA-type
ENSXETG00000003146	miR-223,miR-199a-5p,miR-23b,miR-218,miR-150,miR-16a,miR-24b,let-7i,miR-455,miR-192,miR-217,miR-144,miR-130c,miR-9a-3p,miR-139,miR-15a,miR-19a,miR-23a,miR-148b,miR-499,let-7b,miR-9a-5p,let-7e,miR-16b,miR-135,miR-34a,miR-155,miR-222,miR-193,miR-17-3p,let-7g,miR-9-5p,miR-383,miR-221,miR-17-5p,miR-16c,miR-98,miR-204,let-7f,let-7c,miR-181a-5p,miR-93a,miR-20b,miR-93b,miR-203,let-7a,miR-20a-5p,miR-24a-3…	mib1	Zinc finger, RING-type||Ankyrin repeat-containing domain||Mib-herc2||Ankyrin repeat||Zinc finger, ZZ-type
ENSXETG00000003147	miR-155,miR-455,miR-200a,miR-301,miR-130c,miR-130a,miR-1a,miR-1b,Novel-miR-4,miR-129,miR-205a,miR-125a,miR-101a,miR-206,miR-125b	abhd3	Alpha/beta hydrolase fold-1
ENSXETG00000003152	miR-15c,miR-145,miR-16b,miR-29b,miR-153,miR-103,miR-31a,miR-107,miR-15a,miR-499,miR-20a-5p,miR-204,miR-16a,miR-144,miR-20b,miR-183,miR-26,miR-29d,miR-29c-3p,miR-205b,miR-223,miR-16c,miR-17-5p,miR-129,miR-29a,miR-205a,miR-199a-3p	usp14	Cloacin colicin family||Ubiquitin domain||Ubiquitin specific protease domain||Peptidase C19, ubiquitin carboxyl-terminal hydrolase
ENSXETG00000003155	miR-181a-5p,miR-16c,miR-16a,miR-15a,miR-181b,miR-16b,miR-15c	thoc1	Death domain
ENSXETG00000003156	miR-199a-3p	tyms	Thymidylate synthase
ENSXETG00000003166	miR-22-5p,miR-150,miR-499,miR-217	cnot3	NOT2/NOT3/NOT5||CCR4-Not complex component, Not N-terminal domain||CCR4-NOT complex, subunit 3/ 5
ENSXETG00000003174	miR-139,miR-130c,miR-96,miR-455,miR-30b,miR-217,miR-16a,miR-190,miR-16c,miR-34b,miR-30a-3p,miR-122,miR-130a,miR-148a,miR-301,miR-34a,miR-15c,miR-16b,miR-145,miR-202-5p,miR-148b,miR-101a,miR-30d,miR-203,miR-15a,miR-30c,miR-182-5p	mboat7	Membrane bound O-acyl transferase, MBOAT
ENSXETG00000003175	miR-93a,miR-20b,miR-144,miR-18b,miR-27a,miR-18a-5p,miR-27c,miR-143,miR-27b,miR-20a-5p,miR-199a-3p,miR-17-5p,miR-101a	c1ql1	Collagen triple helix repeat||C1q domain
ENSXETG00000003177	miR-192,miR-217,miR-455,miR-183,miR-93b,miR-93a,miR-100,miR-92b,miR-338,miR-429,miR-129,miR-34b,miR-132,miR-215,miR-200a,miR-193,miR-202-5p,miR-363-3p,miR-25,miR-99,miR-200b,miR-92a,miR-31a	cd37	Cytochrome c-type biogenesis protein CcmF||Tetraspanin||Tetraspanin/Peripherin
ENSXETG00000003179	miR-217,miR-214,miR-155,miR-153,miR-148a,miR-148b,miR-137	dcakd	Dephospho-CoA kinase
ENSXETG00000003203	miR-93a,miR-93b	hadhb	Thiolase, N-terminal||Thiolase||Thiolase, C-terminal
ENSXETG00000003221	miR-137,miR-30a-3p,miR-365	fmnl1	Formin homology family, Cappuccino subfamily||Formin, GTPase-binding domain||Formin, FH2 domain||Formin, FH3 domain
ENSXETG00000003238	miR-25,miR-92a,miR-92b,miR-363-3p,miR-132	cdc27	Tetratricopeptide repeat||Tetratricopeptide repeat 2||Tetratricopeptide repeat 1||Tetratricopeptide repeat-containing domain
ENSXETG00000003240	miR-204	mapt	Microtubule-associated protein Tau||Microtubule associated protein, tubulin-binding repeat
ENSXETG00000003242	miR-23b,miR-23a	myl4	EF-hand domain
ENSXETG00000003245	miR-194,miR-203	ddx42	RNA helicase, DEAD-box type, Q motif||Helicase, C-terminal||Helicase superfamily 1/2, ATP-binding domain||DEAD/DEAH box helicase domain
ENSXETG00000003246	miR-25,miR-214,miR-181a-5p,miR-181b,miR-92a	ccdc47	Protein of unknown function DUF1682
ENSXETG00000003248	miR-499,miR-24a-3p,miR-30d,miR-15a,miR-182-5p,miR-30c,miR-29b,miR-15c,miR-16b,miR-16c,miR-30e,miR-29a,miR-338,miR-29d,miR-29c-3p,miR-223,miR-93b,miR-30b,miR-217,miR-24b,miR-194,miR-30a-5p,miR-16a	strada	Serine/threonine/dual specificity protein kinase, catalytic domain||Protein kinase domain||Serine-threonine/tyrosine-protein kinase catalytic domain||Tyrosine-protein kinase, catalytic domain
ENSXETG00000003251	miR-217,miR-455,miR-30b,miR-425-5p,miR-338,miR-205a,miR-129,miR-150,miR-122,miR-132,miR-10b,miR-29d,miR-103,miR-29b,miR-187,miR-10c,miR-125a,miR-148b,miR-30c,miR-107,miR-206,miR-1a,miR-20b,miR-30a-5p,miR-29a,miR-214,miR-30e,miR-365,miR-17-5p,miR-29c-3p,miR-205b,miR-148a,miR-1b,Novel-miR-4,miR-20a-5p,miR-10a,miR-125b,miR-31a,miR-30d	limd2	Zinc finger, LIM-type
ENSXETG00000003253	miR-365,miR-9a-5p,miR-19b,miR-23a,miR-129,miR-29a,miR-19a,miR-29c-3p,miR-23b,miR-9-5p,miR-29d,miR-93a,miR-29b,miR-145,miR-9b-5p	pik3r3	SH2 domain
ENSXETG00000003260	miR-23b,miR-128,miR-455,miR-23a	atp6v0b	V-ATPase proteolipid subunit||V-ATPase proteolipid subunit C-like domain
ENSXETG00000003264	miR-199a-5p,miR-208,miR-455	pacsin2	Variant SH3 domain||SH3 domain||FCH domain
ENSXETG00000003266	miR-16a,miR-425-5p,miR-217,miR-128,miR-144,miR-130c,miR-140,miR-23b,miR-146b,miR-202-5p,miR-16b,miR-34a,miR-103,miR-222,miR-15a,miR-182-5p,miR-107,miR-23a,miR-148b,miR-146a,miR-93a,miR-20b,miR-221,miR-17-5p,miR-16c,miR-15c,miR-148a,miR-130a,miR-301,miR-31a,miR-203,miR-20a-5p	vwc2l.2	VWFC domain||VWC out
ENSXETG00000003269	miR-9a-3p,miR-125a,miR-365,miR-125b,miR-145	mcat	Acyl transferase
ENSXETG00000003271	miR-499,miR-363-5p,miR-27b,miR-30d,miR-133d,miR-15a,miR-29b,miR-133c,miR-133b,miR-15c,miR-133a,miR-16b,miR-142-5p,miR-27c,miR-16c,miR-30e,miR-205a,miR-29a,miR-214,miR-338,miR-29d,miR-205b,miR-29c-3p,miR-132,miR-144,miR-183,miR-30a-5p,miR-27a,miR-16a	trpm8	-||Ion transport domain
ENSXETG00000003281	miR-7	cirbp	RNA recognition motif domain||Paraneoplastic encephalomyelitis antigen||RNA recognition motif domain, eukaryote
ENSXETG00000003282	miR-221,miR-16c,miR-214,miR-107,miR-15a,miR-133d,miR-133c,miR-222,miR-103,miR-133b,miR-16b,miR-15c,miR-133a,miR-16a	midn	Ubiquitin domain
ENSXETG00000003283	miR-10a,miR-10c,miR-10b	atp5d	ATPase, F1 complex, delta/epsilon subunit||ATPase, F1 complex, delta/epsilon subunit, N-terminal
ENSXETG00000003285	miR-17-5p,miR-20b,miR-20a-5p,miR-24a-3p,miR-24b,miR-142-5p	stk11	Tyrosine-protein kinase, catalytic domain||Serine-threonine/tyrosine-protein kinase catalytic domain||Serine/threonine/dual specificity protein kinase, catalytic domain||Protein kinase domain
ENSXETG00000003286	miR-145,miR-16b,miR-15c,miR-133a,miR-133b,miR-103,miR-215,miR-216,miR-17-3p,miR-133c,miR-15a,miR-133d,miR-203,miR-107,miR-16a,miR-194,miR-192,miR-26,miR-199a-5p,miR-383,miR-218,miR-129,miR-34b,miR-16c	cnn1	Smooth muscle protein/calponin||Calponin/LIMCH1||Calponin repeat||Calponin homology domain
ENSXETG00000003287	miR-27c,miR-27a,miR-101a,miR-200a,miR-338,miR-27b	hmha1	Rho GTPase-activating protein domain||Protein kinase C-like, phorbol ester/diacylglycerol-binding domain||FCH domain
ENSXETG00000003291	miR-203,miR-9a-3p	polr2e	RNA polymerase, Rpb5, N-terminal||RNA polymerase, subunit H/Rpb5 C-terminal
ENSXETG00000003293	miR-145	gbx2.2	Homeodomain, metazoa||Orphan nuclear receptor, HMR type||POU domain||Homeobox domain||Helix-turn-helix motif
ENSXETG00000003301	miR-221,miR-338,miR-222	ttc39b	Tetratricopeptide repeat 1||Tetratricopeptide repeat||Tetratricopeptide repeat 2
ENSXETG00000003303	miR-365,miR-101a,miR-200b,miR-205a,miR-429,miR-205b,miR-107,miR-199a-5p,miR-183,miR-128,miR-103,miR-155	psip1	PWWP domain||AT hook-like
ENSXETG00000003340	miR-181b,miR-425-5p,miR-194,miR-137,miR-301,miR-181a-5p,miR-31a,miR-19b,miR-19a,miR-214,miR-338	f2rl2	G protein-coupled receptor, rhodopsin-like||Protease-activated receptor||Protease-activated receptor 3||CXC chemokine receptor 4||GPCR, rhodopsin-like, 7TM||Tetracycline resistance protein, TetA/multidrug resistance protein MdtG
ENSXETG00000003366	miR-205b,miR-206,miR-205a,miR-1b,Novel-miR-4,miR-194,miR-140,miR-144,miR-1a	rab27b	Small GTPase superfamily, Rho type||Small GTPase superfamily||Small GTPase superfamily, Ras type||Small GTP-binding protein domain||Small GTPase superfamily, ARF type||Ran GTPase||Mitochondrial Rho-like||Small GTPase superfamily, Rab type
ENSXETG00000003374	let-7b,let-7a,miR-203,miR-29b,let-7g,miR-155,miR-22-5p,let-7e,miR-18a-5p,miR-30a-3p,miR-129,miR-29a,miR-143,miR-383,miR-29d,miR-29c-3p,miR-98,let-7i,let-7c,let-7f,miR-18b	col1a1	Collagen triple helix repeat||Fibrillar collagen, C-terminal||VWC out||VWFC domain||Tropoelastin
ENSXETG00000003375	miR-214,miR-16c,miR-15a,miR-144,miR-200a,miR-16a,miR-15c,miR-16b,miR-425-5p,miR-145	fam50a	XAP5 protein
ENSXETG00000003378	miR-16a,miR-16b,miR-15c,miR-193,miR-15a,miR-10b,miR-10a,miR-214,miR-10c,miR-16c	taz	Tafazzin||Phospholipid/glycerol acyltransferase
ENSXETG00000003379	miR-29b,Novel-miR-4,miR-1b,miR-22-5p,miR-200b,miR-206,miR-203,miR-1a,miR-183,miR-214,miR-429,miR-29a,miR-143,miR-29d,miR-199a-5p,miR-29c-3p	slc25a20	Adenine nucleotide translocator 1||Mitochondrial carrier protein||Mitochondrial substrate/solute carrier
ENSXETG00000003381	miR-144,miR-139,miR-30b,miR-199a-5p,miR-23b,miR-146b,miR-129,miR-205a,miR-27c,miR-193,miR-200a,miR-34a,miR-103,miR-107,miR-206,miR-30c,miR-125a,miR-146a,miR-191,miR-23a,miR-194,miR-92b,miR-27a,miR-30a-5p,miR-1a,miR-205b,miR-30e,Novel-miR-4,miR-363-3p,miR-1b,miR-137,miR-30d,miR-125b,miR-92a,miR-101a,miR-25,miR-27b	mpp2	L27 domain, C-terminal||L27 domain||PDZ domain||Guanylate kinase-like domain||Guanylate kinase/L-type calcium channel beta subunit||Variant SH3 domain||SH3 domain
ENSXETG00000003382	miR-142-5p	pyy	Pancreatic hormone-like
ENSXETG00000003387	miR-16c,miR-383,miR-129,miR-214,miR-223,miR-128,miR-16a,miR-27a,miR-451,miR-148b,miR-27b,miR-15a,miR-148a,miR-16b,miR-126-5p,miR-15c,miR-27c	dbf4b	Zinc finger, DBF-type
ENSXETG00000003394	miR-192,miR-34a,miR-215,miR-140,miR-144	eftud2	Transcription factor, GTP-binding domain||Translation elongation factor EFG/EF2, domain IV||Translation elongation factor EFG, V domain||Translation elongation factor EFTu/EF1A, domain 2
ENSXETG00000003395	miR-23b,miR-29d,miR-16a,miR-96,miR-192,miR-140,miR-9a-3p,miR-130c,miR-15a,miR-182-5p,miR-23a,miR-148b,miR-9a-5p,miR-142-5p,miR-135,miR-16b,miR-29b,miR-200a,miR-9-5p,miR-29c-3p,miR-29a,miR-429,miR-383,miR-199a-3p,miR-17-5p,miR-16c,miR-18b,miR-190,miR-181a-1-3p,miR-204,miR-181a-5p,miR-20b,miR-31a,miR-203,miR-20a-5p,miR-200b,miR-19b,miR-18a-5p,miR-9b-5p,miR-126-5p,miR-15c,miR-181b,miR-215,miR-130a,m…	tead4	TEA/ATTS
ENSXETG00000003396	miR-183	ndufv1	NADH-ubiquinone oxidoreductase 51 kDa subunit, FMN-binding domain||NADH ubiquinone oxidoreductase, F subunit||Flagellar P-ring protein
ENSXETG00000003398	miR-218,miR-183	kras	Small GTP-binding protein domain||Small GTPase superfamily, Ras type||Small GTPase superfamily, Rho type||Small GTPase superfamily||Small GTPase superfamily, Rab type||Ran GTPase||Small GTPase superfamily, ARF/SAR type||Mitochondrial Rho-like
ENSXETG00000003403	miR-29d,miR-29c-3p,miR-203,miR-205b,miR-101a,miR-205a,miR-29a,miR-451,miR-29b,miR-93a,miR-130a,miR-301,miR-130c,miR-216	aldh16a1	Aldehyde dehydrogenase domain||DNA recombination and repair protein RecA
ENSXETG00000003405	miR-17-5p,miR-429,miR-383,miR-23b,miR-93a,miR-20b,miR-93b,miR-96,miR-455,miR-181a-5p,miR-204,miR-425-5p,miR-200b,miR-499,miR-23a,miR-20a-5p,miR-155,miR-34a,miR-145,miR-181b,miR-210	slit1	EGF-like domain||Leucine-rich repeat, typical subtype||Leucine-rich repeat, ribonuclease inhibitor subtype||Laminin G domain||Leucine-rich repeat||Cysteine-rich flanking region, C-terminal||EGF-like calcium-binding domain||Follicle stimulating hormone receptor||Leucine-rich repeat N-terminal domain||Cystine knot, C-terminal||EGF-like domain, extracellular
ENSXETG00000003419	miR-30a-3p	rpp38	Ribosomal protein L7Ae/L30e/S12e/Gadd45
ENSXETG00000003427	miR-27c,miR-16b,miR-19a,miR-146a,miR-148b,miR-15a,miR-217,miR-130c,miR-183,miR-128,miR-16a,miR-425-5p,miR-129,miR-30a-3p,miR-146b,miR-301,miR-148a,miR-130a,miR-363-3p,miR-15c,miR-20a-5p,miR-27b,miR-25,miR-19b,miR-92a,miR-31a,miR-20b,miR-196a,miR-27a,miR-92b,miR-199a-3p,miR-365,miR-17-5p,miR-16c	rhbdd2	Peptidase S54, rhomboid domain
ENSXETG00000003434	miR-222,miR-199a-3p,miR-429,miR-221,miR-200b	exosc1	RNA-binding domain, S1||S1 domain
ENSXETG00000003436	miR-301,miR-17-3p,miR-130c,miR-130a,miR-148a,miR-217,miR-455,miR-34a,miR-425-5p,miR-22-5p,miR-148b	zdhhc16	Zinc finger, DHHC-type, palmitoyltransferase
ENSXETG00000003439	miR-19b,miR-183,miR-19a	mms19	HEAT repeat
ENSXETG00000003440	miR-216,miR-155,miR-217,miR-200a,miR-17-3p,miR-22-3p,miR-22-5p,miR-30a-3p,miR-7	akap9	-||Tropomyosin||SF-assemblin
ENSXETG00000003442	miR-139	ankrd2	Ankyrin repeat||Ankyrin repeat-containing domain
ENSXETG00000003443	miR-223,miR-155,miR-19a,miR-19b	hoga1	DapA-like
ENSXETG00000003464	miR-18b,miR-18a-5p,miR-126-5p,miR-22-5p	dlg1	Variant SH3 domain||SH3 domain||Guanylate kinase/L-type calcium channel beta subunit||Guanylate kinase-like domain||PDZ domain||L27 domain||L27-1
ENSXETG00000003466	miR-135,miR-140,miR-17-3p,miR-34b,miR-148b,miR-148a	cdk14	Protein kinase domain||Serine/threonine/dual specificity protein kinase, catalytic domain||Tyrosine-protein kinase, catalytic domain
ENSXETG00000003467	miR-1a,miR-17-3p,miR-206,Novel-miR-4	arhgap27	SH3 domain||Pleckstrin homology domain||WW domain||Rho GTPase-activating protein domain
ENSXETG00000003469	miR-31a	tp53rk	KOW||Alanine racemase||Serine/threonine/dual specificity protein kinase, catalytic domain||Protein kinase domain
ENSXETG00000003470	miR-206,miR-15a,miR-7,miR-148b,miR-20a-5p,miR-23a,miR-19a,miR-135,miR-16b,miR-15c,miR-1b,Novel-miR-4,miR-18a-5p,miR-17-3p,miR-301,miR-200a,miR-130a,miR-148a,miR-216,miR-23b,miR-17-5p,miR-16c,miR-16a,miR-18b,miR-451,miR-130c,miR-1a,miR-20b,miR-217,miR-96	pttg1ip.2	Plexin-like fold
ENSXETG00000003471	miR-126-5p,Novel-miR-4,miR-9b-5p,miR-1b,miR-215,miR-206,miR-30d,miR-30c,miR-9a-5p,miR-204,miR-30a-5p,miR-1a,miR-455,miR-30b,miR-192,miR-9-5p,miR-30e	slc2a10	Major facilitator superfamily domain||Sugar/inositol transporter||Major facilitator superfamily||Major facilitator, sugar transporter-like
ENSXETG00000003474	miR-107,miR-363-5p,miR-218,miR-103	eya2	HAD-like domain||EYA domain
ENSXETG00000003477	miR-30e,miR-200b,miR-148b,miR-143,miR-429,miR-203,miR-30d,miR-30c,miR-148a,miR-153,miR-30b,miR-137,miR-30a-5p	fgf13	Fibroblast growth factor family||IL-1 family/FGF family
ENSXETG00000003481	miR-9a-5p,miR-9-5p,miR-9b-5p	rbmx	RBM1CTR
ENSXETG00000003483	miR-29d,miR-29c-3p,miR-203,miR-29c-5p,miR-34b,miR-29a,miR-18a-5p,miR-18b,miR-93a,miR-29b,miR-93b,miR-200a,miR-17-3p	kdm4a	JmjC domain||JmjN domain||Zinc finger, PHD-type||Tudor domain||Zinc finger, PHD-finger
ENSXETG00000003486	miR-200a,miR-17-3p,miR-29b,miR-16b,miR-181b,miR-15c,miR-23a,miR-15a,miR-181a-5p,miR-96,miR-16a,miR-365,miR-16c,miR-29a,miR-29c-3p,miR-29d,miR-23b	st3gal3	Glycosyl transferase family 29
ENSXETG00000003495	miR-93a,miR-93b	ipp	BTB/Kelch-associated||Kelch repeat type 2||BTB-kelch protein||Kelch repeat type 1||BTB/POZ domain
ENSXETG00000003498	miR-181a-5p,miR-181b	nasp	Tetratricopeptide repeat 1||Tetratricopeptide repeat-containing domain||Tetratricopeptide repeat
ENSXETG00000003499	miR-150,miR-34b,miR-214,miR-203,miR-22-3p	akr1a1	NADP-dependent oxidoreductase domain||Aldo/keto reductase
ENSXETG00000003501	miR-107,miR-22-3p,miR-365,miR-103	prdx1	Alkyl hydroperoxide reductase subunit C/ Thiol specific antioxidant||Redoxin
ENSXETG00000003506	miR-193	urod	Uroporphyrinogen decarboxylase (URO-D)||Uroporphyrinogen decarboxylase HemE
ENSXETG00000003512	miR-181b	pdia6	Thioredoxin domain||Disulphide isomerase
ENSXETG00000003513	miR-15a,miR-107,miR-148b,miR-16b,miR-15c,miR-103,miR-216,miR-17-3p,miR-29b,miR-148a,miR-29c-3p,miR-29d,miR-199a-3p,miR-129,miR-29a,miR-143,miR-16c,miR-16a,miR-26,miR-183,miR-144	sh2d4b	Ubiquitin interacting motif||Zinc finger, Rad18-type putative
ENSXETG00000003514	miR-30c,miR-107,miR-30d,miR-203,miR-19a,miR-187,miR-27b,miR-19b,miR-146a,miR-9a-5p,miR-27c,miR-9b-5p,miR-103,miR-9-5p,miR-30a-3p,miR-199a-3p,miR-34b,miR-30e,miR-146b,miR-30a-5p,miR-27a,miR-196a,miR-30b,miR-140,miR-139	tspan14	Tetraspanin||Tetraspanin/Peripherin
ENSXETG00000003517	miR-182-5p,miR-30c,miR-15a,miR-206,miR-107,miR-125a,miR-27c,miR-16b,miR-103,miR-155,miR-17-3p,miR-29b,miR-29d,miR-129,miR-205a,miR-16a,miR-425-5p,miR-24b,miR-96,miR-30b,miR-140,miR-144,miR-203,miR-92a,miR-30d,miR-125b,miR-24a-3p,miR-27b,miR-25,miR-137,miR-1b,Novel-miR-4,miR-363-3p,miR-15c,miR-216,miR-205b,miR-29c-3p,miR-383,miR-29a,miR-30e,miR-16c,miR-27a,miR-30a-5p,miR-92b,miR-1a	zswim5	Zinc finger, SWIM-type
ENSXETG00000003519	miR-27b,miR-133d,miR-133c,miR-155,miR-133b,miR-133a,miR-27a,miR-27c	odc1	Orn/DAP/Arg decarboxylase 2, C-terminal||Ornithine/DAP/Arg decarboxylase||Orn/DAP/Arg decarboxylase 2, N-terminal||Ornithine decarboxylase
ENSXETG00000003521	miR-30a-5p,miR-30c,miR-30d,miR-142-3p,miR-30b,miR-218,miR-30e	hpcal1	EF-hand domain
ENSXETG00000003527	miR-107,miR-103	rrm2.1	Ribonucleotide reductase small subunit
ENSXETG00000003528	miR-122,let-7b,miR-218,miR-143,let-7a,let-7i,miR-194,let-7c,let-7f,miR-98,let-7e,let-7g,miR-17-3p	hpdl	-||4-hydroxyphenylpyruvate dioxygenase
ENSXETG00000003530	let-7a,let-7b,let-7e,miR-137,miR-98,let-7f,let-7i,let-7c,let-7g	mat1a	S-adenosylmethionine synthetase, N-terminal||S-adenosylmethionine synthetase, C-terminal||S-adenosylmethionine synthetase, central domain||S-adenosylmethionine synthetase
ENSXETG00000003533	miR-128,miR-16a,let-7i,miR-218,miR-23b,miR-222,miR-153,miR-17-3p,let-7g,miR-200a,let-7e,miR-27c,miR-22-5p,miR-16b,miR-148b,miR-9a-5p,let-7b,miR-15a,miR-182-5p,miR-26,miR-196a,miR-27a,miR-22-3p,miR-98,let-7f,let-7c,miR-221,miR-16c,miR-9-5p,miR-148a,miR-137,miR-9b-5p,miR-15c,miR-145,miR-27b,let-7a,miR-29c-5p,miR-101a	mutyh	HhH-GPD domain||Helix-hairpin-helix motif||Endonuclease III-like, iron-sulphur cluster loop motif
ENSXETG00000003550	miR-34a,miR-101a	snrpb2	RNA recognition motif domain
ENSXETG00000003552	miR-301,let-7g,miR-17-3p,miR-222,let-7e,miR-9b-5p,miR-19b,miR-9a-5p,let-7b,miR-19a,let-7a,miR-144,miR-130c,miR-98,let-7i,miR-194,let-7f,let-7c,miR-196a,miR-221,miR-338,miR-9-5p	ropn1l	cAMP-dependent protein kinase regulatory subunit, dimerization-anchoring domain
ENSXETG00000003565	miR-182-5p,miR-20a-5p,miR-191,miR-9a-5p,miR-200b,miR-148b,miR-9b-5p,miR-301,miR-148a,miR-130a,miR-9-5p,miR-429,miR-17-5p,miR-130c,miR-9a-3p,miR-20b	foxf1	Fork head domain
ENSXETG00000003573	miR-203,miR-16b,miR-145,miR-15c,miR-16a,miR-15a,miR-16c	gabarapl2	Autophagy protein Atg8 ubiquitin-like
ENSXETG00000003583	miR-194	wdr89	WD40-repeat-containing domain||G-protein beta WD-40 repeat||WD40 repeat
ENSXETG00000003600	miR-203,miR-222,miR-429,miR-200a,miR-221,miR-200b,miR-144	rspo2	Thrombospondin type-1 (TSP1) repeat||Furin-like repeat
ENSXETG00000003604	miR-16b,miR-15c,miR-148a,miR-153,miR-103,miR-203,miR-107,miR-182-5p,miR-15a,miR-10c,miR-148b,miR-10a,miR-204,miR-16a,miR-93b,miR-183,miR-128,miR-10b,miR-16c,miR-30a-3p	emc2	Tetratricopeptide repeat 2||Tetratricopeptide repeat||Tetratricopeptide repeat-containing domain
ENSXETG00000003608	miR-30a-3p,miR-125a,miR-223,miR-125b	filip1	SF-assemblin||Tropomyosin
ENSXETG00000003609	miR-148b,miR-148a	senp6	Ulp1 protease family, C-terminal catalytic domain
ENSXETG00000003619	miR-206,miR-19a,miR-23a,miR-148b,miR-19b,miR-9a-5p,Novel-miR-4,miR-9b-5p,miR-1b,miR-148a,miR-130a,miR-200a,miR-132,miR-23b,miR-9-5p,miR-218,miR-455,miR-1a,miR-130c	gna14	G-protein alpha subunit, group 12||G-protein alpha subunit, group Q||Guanine nucleotide binding protein (G-protein), alpha subunit||G-protein alpha subunit, group I||Small GTPase superfamily, ARF/SAR type||Fungal G-protein, alpha subunit
ENSXETG00000003622	miR-363-3p,miR-27c,miR-148a,miR-155,miR-103,miR-107,miR-92a,miR-182-5p,miR-19b,miR-148b,miR-10c,miR-25,miR-19a,miR-27b,miR-10a,miR-92b,miR-27a,miR-128,miR-140,miR-455,miR-217,miR-10b,miR-17-5p,miR-365,miR-30a-3p,miR-218	cep78	Leucine-rich repeat, ribonuclease inhibitor subtype
ENSXETG00000003623	miR-133c,miR-29b,miR-133b,miR-16b,miR-15c,miR-133a,miR-1b,Novel-miR-4,miR-200b,miR-19b,miR-19a,miR-206,miR-133d,miR-15a,miR-1a,miR-204,miR-16a,miR-16c,miR-29a,miR-429,miR-129,miR-214,miR-29c-3p,miR-29d	psat1	Aminotransferase class V domain||Phosphoserine aminotransferase
ENSXETG00000003628	miR-16a,miR-27a,miR-204,miR-92b,miR-9a-3p,miR-128,miR-29c-3p,miR-9-5p,miR-29d,miR-29a,miR-143,miR-214,miR-16c,miR-27c,miR-9b-5p,miR-16b,miR-15c,miR-103,miR-200a,miR-29b,miR-15a,miR-92a,miR-107,miR-27b,miR-9a-5p,miR-25	rhot2	Small GTPase superfamily||EF hand associated, type-1||Small GTPase superfamily, Rho type||Small GTPase superfamily, Ras type||Small GTP-binding protein domain||Mitochondrial Rho-like||EF hand associated, type-2||EF-hand domain||Small GTPase superfamily, ARF/SAR type||Small GTPase superfamily, Rab type
ENSXETG00000003636	miR-145,miR-18b,miR-18a-5p,miR-128,miR-200a,miR-17-3p,miR-26,miR-23b,miR-218,miR-23a	rcan1	Calcipressin
ENSXETG00000003648	miR-200a,miR-96,miR-181a-5p,miR-181b,miR-425-5p,miR-196a,miR-190,miR-22-3p,miR-19b,miR-30a-3p,miR-214,miR-19a,miR-338,miR-218,miR-199a-5p	ptpn3	Band 4.1 domain||FERM central domain||Dual specificity phosphatase, catalytic domain||PTP type protein phosphatase||Tyrosine specific protein phosphatases domain||FERM domain||Ezrin/radixin/moesin-like||Protein-tyrosine phosphatase, catalytic||PDZ domain
ENSXETG00000003653	miR-140,miR-218,miR-30a-3p,miR-155	LDB3	PDZ domain||Zinc finger, LIM-type||Pistil-specific extensin-like protein||ZASP
ENSXETG00000003655	miR-101a,miR-199a-5p	bmpr1a	Serine/threonine/dual specificity protein kinase, catalytic domain||Protein kinase domain||Serine-threonine/tyrosine-protein kinase catalytic domain||GS domain||Ser/Thr protein kinase, TGFB receptor||Tyrosine-protein kinase, catalytic domain
ENSXETG00000003657	miR-15a,miR-16c,miR-499,miR-16a,miR-181b,miR-16b,miR-15c,miR-181a-5p,miR-155,miR-139	sncg	Alpha-synuclein||Synuclein||Gamma-synuclein
ENSXETG00000003663	miR-96,miR-204,miR-132	pcdh10	Cadherin, N-terminal||Cadherin
ENSXETG00000003671	miR-365,miR-34b,miR-218,miR-29a,miR-143,miR-29c-3p,miR-29d,miR-130c,miR-183,miR-217,miR-192,miR-26,miR-455,miR-19b,miR-363-5p,miR-19a,miR-30c,miR-301,miR-17-3p,miR-29b,miR-130a,miR-155,miR-215,miR-216	wdr44	WD40 repeat||G-protein beta WD-40 repeat||WD40-repeat-containing domain
ENSXETG00000003672	miR-144,miR-93a,miR-17-3p,miR-93b,miR-218	klhl13	BTB/Kelch-associated||Kelch repeat type 2||Kelch repeat type 1||BTB/POZ domain
ENSXETG00000003677	miR-9a-3p,miR-451,miR-16a,miR-425-5p,miR-429,miR-338,miR-383,miR-16c,miR-146b,miR-9-5p,Novel-miR-4,miR-9b-5p,miR-1b,miR-15c,miR-16b,miR-499,miR-200b,miR-9a-5p,miR-146a,miR-15a,miR-182-5p,miR-206	pls3	Calponin homology domain||EF-hand domain
ENSXETG00000003691	miR-429,miR-383,miR-200b,miR-144,miR-190	tmem57	Stathmin family||-||Tropomyosin
ENSXETG00000003693	miR-9b-5p,miR-92a,miR-92b,miR-9-5p,miR-25,miR-9a-5p,miR-200a	ldlrap1	PTB/PI domain||Oestrogen receptor
ENSXETG00000003694	miR-26,miR-30a-3p	mtfr1l	Mitochondrial fission regulator 1
ENSXETG00000003698	miR-145,miR-222,miR-155,miR-221	kdm1a	Amine oxidase||SWIRM domain
ENSXETG00000003702	miR-301,miR-130c,miR-221,miR-148a,miR-148b,miR-130a,miR-222	ndufs7	NADH:ubiquinone oxidoreductase-like, 20kDa subunit||NADH-ubiquinone oxidoreductase, 20 Kd subunit
ENSXETG00000003708	miR-27c,miR-27a,miR-93a,miR-27b	reep6	TB2/DP1/HVA22-related protein
ENSXETG00000003713	miR-92b,miR-204,miR-30a-5p,miR-363-3p,miR-93a,miR-30b,miR-92a,miR-30d,miR-30c,miR-25,miR-30e,miR-129,miR-142-3p	thop1	Peptidase M3A/M3B
ENSXETG00000003714	miR-26,miR-202-5p,miR-145,miR-23a,miR-30a-3p,miR-146b,miR-146a,miR-499,miR-7,miR-23b	sgta	Heat shock chaperonin-binding||Tetratricopeptide repeat||Tetratricopeptide repeat 2||Tetratricopeptide repeat-containing domain||Tetratricopeptide repeat 1
ENSXETG00000003716	miR-27a,miR-27c,miR-203,miR-27b,miR-128	diras1	Small GTPase superfamily, Rho type||Ran GTPase||Small GTPase superfamily||Mitochondrial Rho-like||Small GTPase superfamily, Ras type||Small GTP-binding protein domain||Small GTPase superfamily, Rab type
ENSXETG00000003718	miR-132,miR-223,miR-455	gak	Tensin phosphatase, C2 domain||Tyrosine-protein kinase, catalytic domain||Serine/threonine/dual specificity protein kinase, catalytic domain||Tensin phosphatase, lipid phosphatase domain||Protein kinase domain||DnaJ domain
ENSXETG00000003725	miR-16b,miR-15c,miR-18a-5p,miR-155,miR-203,miR-31a,miR-15a,miR-101a,miR-200b,miR-204,miR-16a,miR-18b,miR-139,miR-375,miR-150,miR-34b,miR-16c,miR-338,miR-218,miR-214,miR-429	myb	SANT/Myb domain||Myb-like domain||Transcription regulator Wos2-domain||C-myb, C-terminal
ENSXETG00000003726	miR-30e,miR-142-3p,miR-92b,miR-27a,miR-30a-5p,miR-1a,miR-130c,miR-183,miR-30b,miR-96,miR-217,miR-206,miR-30d,miR-203,miR-92a,miR-30c,miR-148b,miR-25,miR-27b,miR-363-3p,Novel-miR-4,miR-1b,miR-27c,miR-148a,miR-130a,miR-301	hbs1l	Transcription factor, GTP-binding domain||Translation elongation factor EFTu/EF1A, C-terminal||Translation elongation factor EFTu/EF1A, domain 2||HBS1-like protein, N-terminal
ENSXETG00000003729	miR-23b,miR-30d,miR-30c,miR-150,miR-499,miR-30e,miR-30a-3p,miR-204,miR-30a-5p,miR-30b	lgi1	Leucine-rich glioma-inactivated , EPTP repeat||Leucine-rich repeat, typical subtype||Leucine-rich repeat||Cysteine-rich flanking region, C-terminal||EAR
ENSXETG00000003736	miR-19a,miR-27b,miR-187,miR-20a-5p,miR-19b,miR-146a,miR-193,miR-202-5p,miR-27c,miR-145,miR-17-5p,miR-146b,miR-20b,miR-144,miR-27a,miR-204	entpd1	Nucleoside phosphatase GDA1/CD39
ENSXETG00000003744	miR-203	cutc	Copper homeostasis protein CutC
ENSXETG00000003746	miR-1a,miR-130c,miR-425-5p,miR-204,miR-190,miR-199a-3p,miR-218,miR-9-5p,miR-130a,miR-200a,miR-301,miR-17-3p,miR-133c,miR-133b,miR-133a,miR-126-5p,miR-145,Novel-miR-4,miR-9b-5p,miR-1b,miR-137,miR-9a-5p,miR-206,miR-133d,miR-182-5p	entpd7	Nucleoside phosphatase GDA1/CD39
ENSXETG00000003749	miR-16b,miR-135,miR-15c,miR-1b,Novel-miR-4,miR-203,miR-206,miR-15a,miR-23a,miR-20a-5p,miR-16a,miR-9a-3p,miR-93a,miR-1a,miR-20b,miR-23b,miR-199a-5p,miR-34b,miR-16c,miR-17-5p	bace1	Beta-secretase BACE1||Beta-secretase||Aspartic peptidase
ENSXETG00000003750	miR-140	rnf214	Zinc finger, RING-type||43kDa postsynaptic protein
ENSXETG00000003753	miR-27a,miR-18b,miR-92b,miR-204,miR-96,miR-183,miR-9-5p,miR-199a-3p,miR-338,miR-34b,miR-363-3p,miR-18a-5p,miR-9b-5p,miR-27c,miR-133a,miR-34a,miR-133b,miR-17-3p,miR-133c,miR-133d,miR-92a,miR-27b,miR-25,miR-9a-5p	orai2	Calcium release-activated calcium channel protein
ENSXETG00000003756	miR-129,miR-199a-3p,miR-193,miR-128	tmem120b	TMPIT-like
ENSXETG00000003757	miR-146b,miR-193	tagln	Calponin homology domain||Calponin repeat||Smooth muscle protein/calponin
ENSXETG00000003758	miR-139,miR-200b,miR-132	rhof	Small GTP-binding protein domain||Small GTPase superfamily, Ras type||Small GTPase superfamily, Rho type||Small GTPase superfamily||Guanine nucleotide binding protein (G-protein), alpha subunit||Small GTPase superfamily, Rab type||Ran GTPase||Mitochondrial Rho-like
ENSXETG00000003760	miR-20a-5p,miR-17-3p,miR-301,miR-17-5p,miR-20b,miR-18a-5p,miR-18b	setd1b	RNA recognition motif domain||Post-SET domain||SET domain
ENSXETG00000003763	miR-30b,miR-455,miR-30a-5p,miR-16a,miR-16c,miR-30e,miR-29a,miR-338,miR-29d,miR-23b,miR-29c-3p,miR-29b,miR-103,miR-15c,miR-16b,miR-23a,miR-107,miR-30d,miR-15a,miR-30c	apoa1	Apolipoprotein A/E
ENSXETG00000003765	miR-132,miR-200a,miR-365	zpr1	Zinc finger, ZPR1-type
ENSXETG00000003766	miR-199a-5p,miR-218,miR-217,miR-96,miR-139,miR-140,miR-153	hpd	4-hydroxyphenylpyruvate dioxygenase||Glyoxalase/fosfomycin resistance/dioxygenase domain
ENSXETG00000003768	miR-200b,miR-429	psmd9	PDZ domain
ENSXETG00000003772	miR-1a,miR-183,Novel-miR-4,miR-22-3p,miR-1b,miR-16a,miR-15c,miR-135,miR-16b,miR-30a-3p,miR-16c,miR-15a,miR-132,miR-206	bcl7a	BCL7
ENSXETG00000003775	miR-96,miR-217,miR-92b,miR-363-3p,miR-27a,miR-137,miR-27c,miR-101a,miR-25,miR-27b,miR-92a	tmbim4	Bax inhibitor 1-related
ENSXETG00000003778	miR-23b,miR-203,miR-200a,miR-143,miR-23a	diablo	Smac/DIABLO protein
ENSXETG00000003784	miR-93a	tfip11	G-patch domain
ENSXETG00000003785	miR-214,miR-20a-5p,miR-221,miR-17-5p,miR-216,miR-181a-5p,miR-222,miR-20b,miR-130a,miR-130c,miR-301,miR-22-3p,miR-181b	fbxo3	ApaG domain||F-box domain
ENSXETG00000003788	miR-22-5p,miR-206,Novel-miR-4,miR-1b,miR-22-3p,miR-1a	guca1b	EF-hand domain
ENSXETG00000003796	miR-218	shank2	PDZ domain||SH3 domain||Variant SH3 domain||Sterile alpha motif domain
ENSXETG00000003797	miR-29b,miR-93b,miR-142-3p,miR-429,miR-214,miR-29a,miR-200b,miR-29d,miR-29c-3p,miR-203	cttn	SH3 domain||Variant SH3 domain||Spectrin alpha chain, SH3 domain||Hs1/Cortactin
ENSXETG00000003799	miR-194,miR-145,miR-9b-5p,miR-196a,miR-9a-5p,miR-23a,miR-9-5p,miR-23b	fadd	Death effector domain||Death domain
ENSXETG00000003815	miR-29c-3p,miR-29d,miR-29b,miR-29a	dedd	Death effector domain
ENSXETG00000003825	miR-200a	nme5	Dpy-30 motif||Nucleoside diphosphate kinase
ENSXETG00000003826	miR-429,miR-144	wnt8a	Wnt||Wnt-8 protein
ENSXETG00000003828	miR-363-3p,miR-30a-5p,miR-92b,miR-96,miR-30b,miR-30c,miR-92a,miR-30e,miR-25	gfpt2	Glutamine amidotransferase type 2 domain||Glucosamine-fructose-6-phosphate aminotransferase, isomerising||Sugar isomerase (SIS)
ENSXETG00000003833	miR-223	hnrnpa0	RNA recognition motif domain
ENSXETG00000003838	miR-144	matr3	Zinc finger, C2H2-type matrin||RNA recognition motif domain||Zinc finger, U1-type||Zinc finger, C2H2-like
ENSXETG00000003846	miR-137	chrnb2	Nicotinic acetylcholine receptor||Neurotransmitter-gated ion-channel ligand-binding domain||Neurotransmitter-gated ion-channel transmembrane domain||Neurotransmitter-gated ion-channel
ENSXETG00000003847	miR-199a-3p	lrrc4c	Immunoglobulin I-set||Immunoglobulin subtype 2||Leucine-rich repeat, typical subtype||Immunoglobulin subtype||Immunoglobulin-like domain||Leucine-rich repeat N-terminal domain||Immunoglobulin V-set domain||Cysteine-rich flanking region, C-terminal||Immunoglobulin||Leucine-rich repeat
ENSXETG00000003871	miR-25,miR-9a-3p,miR-93b,miR-93a,miR-30a-3p,miR-92a,miR-363-3p	thrb	Vitamin D receptor||Retinoic acid receptor||Nuclear hormone receptor, ligand-binding domain||Thyroid hormone receptor||Nuclear hormone receptor||Zinc finger, nuclear hormone receptor-type
ENSXETG00000003885	miR-204,miR-425-5p,miR-223	cyp4f2	Cytochrome P450, E-class, group I||Cytochrome P450||Cytochrome P450, E-class, group II||Cytochrome P450, B-class
ENSXETG00000003891	miR-190	orc6	Origin recognition complex, subunit 6
ENSXETG00000003894	miR-132	c16orf87	High mobility group protein HMGA
ENSXETG00000003899	miR-130a,miR-9a-3p,miR-17-3p,miR-301,miR-130c,miR-194,miR-30a-3p,miR-218,miR-338,miR-15a,miR-182-5p	grhl3	CP2 transcription factor
ENSXETG00000003900	miR-125a,miR-148b,miR-125b,miR-15a,miR-148a,miR-222,miR-16b,miR-181b,miR-15c,miR-221,miR-16c,miR-338,miR-217,miR-455,miR-16a,miR-190	ubash3b	Ubiquitin-associated domain||Histidine phosphatase superfamily, clade-1||SH3 domain
ENSXETG00000003907	miR-9b-5p,miR-15c,miR-145,miR-16b,miR-181b,miR-130a,miR-301,miR-15a,miR-19a,miR-19b,miR-499,miR-101a,miR-9a-5p,miR-16a,miR-204,miR-181a-5p,miR-9-5p,miR-218,miR-16c	nipal3	Magnesium transporter NIPA
ENSXETG00000003971	miR-182-5p,miR-455,miR-143,miR-429,miR-214,miR-200b	edf1	Cro/C1-type helix-turn-helix domain||Multiprotein bridging factor 1, N-terminal
ENSXETG00000003972	miR-204,miR-145,miR-18b,miR-18a-5p,miR-301,miR-130c,miR-148a,miR-130a,miR-34a,miR-96,miR-101a,miR-148b,miR-218	coq4	Ubiquinone biosynthesis protein Coq4
ENSXETG00000003974	miR-137,miR-429,miR-191,miR-200b	clic3	Intracellular chloride channel
ENSXETG00000003980	miR-301,miR-130c,miR-130a,miR-148a,miR-202-5p,miR-200b,miR-148b,miR-23a,miR-214,miR-429,miR-203,miR-23b	ddb2	WD40-repeat-containing domain||G-protein beta WD-40 repeat||WD40 repeat
ENSXETG00000003981	miR-145,miR-202-5p,miR-223,miR-301,miR-93a	cat.2	Catalase core domain||Catalase, mono-functional, haem-containing
ENSXETG00000003986	miR-145,miR-29b,miR-153,miR-223,miR-29c-3p,miR-29d,miR-199a-3p,miR-29a	lmo2	Zinc finger, LIM-type
ENSXETG00000003991	miR-363-3p,miR-132,miR-145,miR-92b,miR-92a,miR-217,miR-25	pou5f3.2	POU-specific domain||POU domain||Homeobox domain
ENSXETG00000004015	miR-17-5p,miR-199a-3p,miR-429,miR-20b,miR-181a-5p,miR-92b,miR-451,miR-27a,miR-25,miR-363-5p,miR-200b,miR-19b,miR-24a-3p,miR-20a-5p,miR-27b,miR-92a,miR-31a,miR-301,miR-130a,miR-148a,miR-181b,miR-146b,miR-143,miR-199a-5p,miR-132,miR-122,miR-140,miR-130c,miR-128,miR-144,miR-217,miR-24b,miR-146a,miR-148b,miR-19a,miR-187,miR-200a,miR-27c	nat16	GNAT domain
ENSXETG00000004022	miR-31a,miR-135,miR-93b	drg2	TGS||Small GTP-binding protein domain||GTP binding domain
ENSXETG00000004023	miR-202-5p,miR-20a-5p,miR-93a,miR-20b,miR-17-5p	zfand2a	Ubiquitin interacting motif||Zinc finger, AN1-type
ENSXETG00000004026	miR-223,miR-22-3p,miR-129,miR-155	kctd5	Potassium channel tetramerisation-type BTB domain||BTB/POZ domain
ENSXETG00000004027	miR-30a-5p,miR-183,miR-30b,miR-10b,miR-30d,miR-223,miR-363-5p,miR-200b,miR-30e,miR-10c,miR-101a,miR-429,miR-129,miR-10a	ube2i	Ubiquitin-conjugating enzyme E2
ENSXETG00000004029	miR-125b,miR-92a,miR-25,miR-125a,miR-363-3p,miR-137,miR-193,miR-200a,miR-205b,miR-150,miR-214,miR-205a,miR-338,miR-383,miR-218,miR-92b,miR-183,miR-93b	vps28	Vacuolar protein sorting-associated, VPS28
ENSXETG00000004033	miR-190,miR-338,miR-155	ndst3	Sulfotransferase domain
ENSXETG00000004037	miR-130a,miR-301,miR-130c	mettl14	MT-A70-like
ENSXETG00000004043	miR-19a,miR-130c,miR-19b,miR-130a	myoz2	Myozenin
ENSXETG00000004045	miR-199a-5p	fabp2	Cytosolic fatty-acid binding||Lipocalin/cytosolic fatty-acid binding domain
ENSXETG00000004049	miR-133d,miR-133a,miR-133b,miR-34b,miR-133c	ankrd12	-||Ankyrin repeat||Ankyrin repeat-containing domain
ENSXETG00000004052	miR-30b,miR-30e,miR-144,miR-30a-5p,miR-30d	napg	NSF attachment protein||Tetratricopeptide repeat-containing domain
ENSXETG00000004063	miR-221,miR-139,miR-214,miR-222	crp.4	LamG-like jellyroll fold||Pentaxin-related
ENSXETG00000004079	miR-218,miR-128	tmem45b	Protein of unknown function DUF716 (TMEM45)
ENSXETG00000004086	miR-29d,miR-9-5p,miR-29c-3p,miR-132,miR-16c,miR-29a,miR-338,miR-218,miR-194,miR-92b,miR-22-3p,miR-16a,miR-1a,miR-128,miR-125b,miR-206,miR-92a,miR-15a,miR-182-5p,miR-125a,miR-9a-5p,miR-25,miR-15c,miR-16b,miR-363-3p,Novel-miR-4,miR-1b,miR-9b-5p,miR-137,miR-29b	btg5	Anti-proliferative protein
ENSXETG00000004096	miR-142-5p	slc25a32	Mitochondrial substrate/solute carrier||Mitochondrial carrier protein||Mitochondrial brown fat uncoupling protein||Adenine nucleotide translocator 1
ENSXETG00000004098	miR-27a,miR-30a-5p,miR-22-3p,miR-92b,miR-194,miR-9-5p,miR-214,miR-16c,miR-30e,miR-363-3p,miR-9b-5p,miR-126-5p,miR-15c,miR-130a,miR-301,miR-30d,miR-92a,miR-27b,miR-101a,miR-25,miR-16a,miR-425-5p,miR-30b,miR-130c,miR-218,miR-150,miR-142-5p,miR-27c,miR-16b,miR-103,miR-17-3p,miR-200a,miR-15a,miR-107,miR-9a-5p	smg9	AAA+ ATPase domain
ENSXETG00000004104	miR-29c-3p,miR-29d,miR-101a,miR-148b,miR-29a,miR-27b,miR-181b,miR-27c,miR-27a,miR-29b,miR-144,miR-148a,miR-128,miR-181a-5p	cthrc1	Collagen triple helix repeat
ENSXETG00000004115	miR-30d,miR-92a,miR-30e,miR-25,miR-30a-5p,miR-363-3p,miR-181b,miR-92b,miR-181a-5p	atp6v1c1	ATPase, V1 complex, subunit C
ENSXETG00000004118	miR-1a,miR-133c,miR-133b,miR-133a,miR-135,Novel-miR-4,miR-1b,miR-363-5p,miR-129,miR-206,miR-133d	azin1	Orn/DAP/Arg decarboxylase 2, N-terminal||Ornithine decarboxylase||Orn/DAP/Arg decarboxylase 2, C-terminal||Ornithine/DAP/Arg decarboxylase
ENSXETG00000004121	miR-19a,miR-10a,miR-19b,miR-25,miR-10c,miR-15a,miR-92a,miR-216,miR-29b,miR-200a,miR-363-3p,miR-15c,miR-145,miR-16b,miR-205a,miR-29a,miR-383,miR-16c,miR-29d,miR-10b,miR-29c-3p,miR-205b,miR-217,miR-140,miR-93b,miR-16a,miR-92b,miR-425-5p	rrm2b	Ribonucleotide reductase small subunit
ENSXETG00000004122	miR-182-5p,miR-206,miR-34b,Novel-miR-4,miR-1b,miR-144,miR-1a,miR-17-3p,miR-139	ppp2r3b	EF-hand domain
ENSXETG00000004132	miR-455,miR-30b,miR-192,miR-144,miR-130c,miR-140,miR-425-5p,miR-205a,miR-338,miR-218,miR-146b,miR-122,miR-23b,miR-222,miR-202-5p,miR-27c,miR-23a,miR-146a,miR-30c,miR-26,miR-181a-5p,miR-20b,miR-93a,miR-27a,miR-30a-5p,miR-221,miR-17-5p,miR-30e,miR-205b,miR-215,miR-130a,miR-301,miR-145,miR-181b,miR-27b,miR-20a-5p,miR-30d	rp2	Tubulin binding cofactor C-like domain||Protein XRP2||CARP motif
ENSXETG00000004133	miR-16a,miR-204,miR-223,miR-30a-3p,miR-365,miR-16c,miR-150,miR-137,miR-202-5p,miR-16b,miR-15c,miR-22-5p,miR-103,miR-34a,miR-15a,miR-203,miR-107	slc9a7	Cation/H+ exchanger||Na+/H+ exchanger||Na+/H+ exchanger, isoform 6 (NHE6)
ENSXETG00000004136	miR-27c,miR-9b-5p,miR-216,miR-222,miR-103,miR-200a,miR-182-5p,miR-31a,miR-107,miR-27b,miR-10a,miR-363-5p,miR-101a,miR-9a-5p,miR-10c,miR-27a,miR-144,miR-93b,miR-10b,miR-9-5p,miR-30a-3p,miR-221	chst7	Sulfotransferase domain
ENSXETG00000004144	miR-30a-3p,miR-429,miR-148a,miR-200b,miR-148b,miR-203	nipa2	Magnesium transporter NIPA
ENSXETG00000004154	miR-365,miR-10c,miR-27b,miR-199a-3p,miR-10a,miR-10b,miR-223,miR-144,miR-128,miR-139,miR-200a,miR-27a,miR-196a,miR-137,miR-27c	cyp20a1	Cytochrome P450, E-class, group I||Cytochrome P450||Cytochrome P450, E-class, group IV
ENSXETG00000004171	miR-455,miR-144,miR-183,miR-140,miR-27a,miR-16a,miR-92b,miR-338,miR-16c,miR-10b,miR-23b,miR-216,miR-200a,miR-142-5p,miR-363-3p,miR-137,miR-27c,miR-15c,miR-16b,miR-27b,miR-23a,miR-10a,miR-499,miR-10c,miR-25,miR-15a,miR-182-5p,miR-92a,miR-203	zcchc10	Zinc finger, CCHC-type
ENSXETG00000004172	miR-122,miR-15a,miR-150,miR-16c,miR-16a,miR-202-5p,miR-16b,miR-15c,miR-144	gnpda1	Glucosamine/galactosamine-6-phosphate isomerase||Glucosamine-6-phosphate isomerase
ENSXETG00000004176	miR-200a	mocs2	Molybdopterin biosynthesis MoaE
ENSXETG00000004179	miR-182-5p,miR-15a,miR-125a,miR-16b,miR-222,miR-223,miR-34b,miR-338,miR-143,miR-30a-3p,miR-24b,miR-16a,miR-139,miR-144,miR-203,miR-125b,miR-363-5p,miR-7,miR-24a-3p,miR-181b,miR-145,miR-15c,miR-126-5p,miR-1b,miR-18a-5p,Novel-miR-4,miR-221,miR-16c,miR-204,miR-194,miR-18b,miR-181a-5p	limk2	Serine-threonine/tyrosine-protein kinase catalytic domain||Protein kinase domain||Serine/threonine/dual specificity protein kinase, catalytic domain||Zinc finger, LIM-type||PDZ domain||Tyrosine-protein kinase, catalytic domain
ENSXETG00000004196	miR-15a,miR-125b,miR-148b,miR-125a,miR-18a-5p,miR-15c,miR-16b,miR-34a,miR-215,miR-148a,miR-29b,miR-17-3p,miR-29d,miR-29c-3p,miR-29a,miR-16c,miR-18b,miR-22-3p,miR-16a,miR-192,miR-93a,miR-93b	pisd	Phosphatidylserine decarboxylase-related
ENSXETG00000004205	miR-16b,miR-194,miR-15c,miR-27c,miR-16a,miR-27a,miR-193,miR-103,miR-455,miR-107,miR-15a,miR-365,miR-16c,miR-191,miR-27b	ywhah	14-3-3 protein||14-3-3 domain
ENSXETG00000004208	miR-22-5p	rsph14	HEAT repeat||Armadillo||HEAT, type 2||PBS lyase HEAT-like repeat
ENSXETG00000004213	miR-132,miR-214,miR-194,miR-193,miR-130a,miR-128,miR-301,miR-130c	dhx30	Helicase-associated domain||Helicase superfamily 1/2, ATP-binding domain||Domain of unknown function DUF1605||Helicase, C-terminal||Double-stranded RNA-binding domain
ENSXETG00000004215	miR-133d,miR-31a,miR-27b,miR-27c,miR-18a-5p,miR-133a,miR-126-5p,miR-133b,miR-133c,miR-30a-3p,miR-451,miR-27a,miR-18b,miR-194,miR-204,miR-144,miR-128	bcr	Rho GTPase-activating protein domain||Dbl homology (DH) domain||Bcr-Abl oncoprotein oligomerisation||C2 domain||Pleckstrin homology domain
ENSXETG00000004219	miR-10b,miR-135,miR-182-5p,miR-363-5p,miR-10c,miR-155,miR-10a	specc1l	Calponin homology domain||Tropomyosin
ENSXETG00000004222	miR-29a,let-7a,let-7b,miR-29c-3p,miR-29d,miR-216,let-7g,miR-128,miR-29b,let-7e,let-7f,let-7i,let-7c,miR-98	adora2a	Adenosine A3 receptor||Olfactory receptor||GPCR, rhodopsin-like, 7TM||Adenosine receptor||Adenosine A2A receptor||Adrenoceptor family||G protein-coupled receptor, rhodopsin-like||5-Hydroxytryptamine 6 receptor||Melanocortin/ACTH receptor
ENSXETG00000004225	miR-214	upb1	Carbon-nitrogen hydrolase
ENSXETG00000004232	miR-96,miR-425-5p,miR-196a,miR-16a,miR-34b,miR-16c,miR-9-5p,miR-133c,miR-34a,miR-133b,miR-133a,miR-15c,miR-16b,miR-9b-5p,miR-9a-5p,miR-125a,miR-125b,miR-15a,miR-133d	ggt1	Gamma-glutamyltranspeptidase
ENSXETG00000004247	miR-181b,miR-1b,Novel-miR-4,miR-29b,miR-1a,miR-181a-5p,miR-455,miR-29c-3p,miR-29d,miR-206,miR-182-5p,miR-101a,miR-29a	wdr48	WD40-repeat-containing domain||G-protein beta WD-40 repeat||WD40 repeat
ENSXETG00000004256	miR-15a,miR-182-5p,miR-20a-5p,miR-15c,miR-126-5p,miR-16b,miR-200a,miR-17-3p,miR-132,miR-142-3p,miR-129,miR-143,miR-16c,miR-17-5p,miR-365,miR-16a,miR-217,miR-20b,miR-9a-3p,miR-183	klhl22	Kelch repeat type 2||BTB/Kelch-associated||BTB/POZ domain||Kelch repeat type 1
ENSXETG00000004260	miR-23b,miR-217,miR-26,miR-183,miR-93b,miR-128,miR-18b,miR-27a,miR-23a,miR-27b,miR-19a,miR-148b,miR-19b,miR-216,miR-148a,miR-27c,miR-18a-5p,miR-145	vegt	Transcription factor, Brachyury||Transcription factor, T-box
ENSXETG00000004263	miR-24a-3p,miR-23a,miR-148b,miR-125a,miR-15a,miR-182-5p,miR-125b,miR-203,miR-155,miR-34a,miR-148a,miR-17-3p,miR-210,miR-22-5p,miR-15c,miR-16b,miR-205a,miR-30a-3p,miR-214,miR-129,miR-383,miR-338,miR-218,miR-16c,miR-122,miR-23b,miR-205b,miR-96,miR-128,miR-16a,miR-24b	cabin1	Tetratricopeptide repeat-containing domain||MEF2 binding||Tetratricopeptide repeat 1||Tetratricopeptide repeat
ENSXETG00000004281	miR-301,miR-130c,miR-130a,miR-148b,miR-148a	mettl15	Ribosomal RNA small subunit methyltransferase H
ENSXETG00000004282	miR-140,miR-96,miR-222,miR-24b,miR-145,miR-18b,miR-18a-5p,miR-499,miR-221,miR-101a,miR-205a,miR-24a-3p,miR-31a,miR-203,miR-205b	kif18a	Kinesin motor domain
ENSXETG00000004284	miR-10b,miR-10a,miR-10c	bdnf	Nerve growth factor-related
ENSXETG00000004287	miR-140,miR-30b,miR-22-3p,miR-27a,miR-30a-5p,miR-30e,miR-338,miR-30a-3p,miR-17-3p,miR-148a,miR-22-5p,miR-27c,miR-7,miR-148b,miR-27b,miR-30d	ptprm	Dual specificity protein phosphatase domain||Protein-tyrosine phosphatase, catalytic||Immunoglobulin subtype||Immunoglobulin-like domain||Fibronectin type III||PTP type protein phosphatase||Immunoglobulin I-set||Tyrosine specific protein phosphatases domain||Immunoglobulin subtype 2||Immunoglobulin V-set domain||Immunoglobulin||MAM domain
ENSXETG00000004289	miR-194,miR-204,miR-181a-5p,miR-130c,miR-144,miR-132,miR-205b,miR-29c-3p,miR-29d,miR-23b,miR-218,miR-29a,miR-429,miR-205a,miR-221,miR-181b,miR-222,miR-103,miR-301,miR-29b,miR-130a,miR-107,miR-23a,miR-19a,miR-19b,miR-200b	rab12	Small GTPase superfamily, Rab type||Ran GTPase||Mitochondrial Rho-like||Small GTPase superfamily, ARF/SAR type||Small GTPase superfamily, Ras type||Small GTP-binding protein domain||Small GTPase superfamily, ARF type||Small GTPase superfamily, Rho type||Small GTPase superfamily
ENSXETG00000004294	miR-216,miR-146a,miR-146b	birc5.1	BIR repeat
ENSXETG00000004295	miR-190,miR-301,miR-215,miR-192,miR-199a-5p,miR-23b,miR-125b,miR-132,miR-125a,miR-143,miR-23a,miR-218	neurod4	Myc-type, basic helix-loop-helix (bHLH) domain
ENSXETG00000004297	miR-204,miR-31a,miR-17-3p,miR-139,miR-101a,miR-148b,miR-148a	ppp1r1a	Protein phosphatase inhibitor, 1DARPP-32
ENSXETG00000004302	miR-199a-5p	hectd4	SPRY domain||HECT domain
ENSXETG00000004315	miR-199a-3p,miR-429,miR-27b,miR-148b,miR-200b,miR-27c,miR-27a,miR-26,miR-148a	mmd	Hly-III||AdipoR/Haemolysin-III-related
ENSXETG00000004317	miR-135	tom1l1	GAT domain||VHS subgroup||VHS domain
ENSXETG00000004319	miR-27c,miR-145,miR-16b,miR-135,miR-181b,miR-15c,miR-22-5p,miR-103,miR-130a,miR-15a,miR-203,miR-107,miR-27b,miR-19a,miR-200b,miR-16a,miR-27a,miR-204,miR-181a-5p,miR-26,miR-130c,miR-93b,miR-183,miR-128,miR-93a,miR-132,miR-205b,miR-429,miR-205a,miR-30a-3p,miR-16c	stard7	START domain
ENSXETG00000004336	miR-153,miR-130a,miR-148a,miR-301,miR-24a-3p,miR-20a-5p,miR-148b,miR-146a,miR-24b,miR-130c,miR-223,miR-214,miR-383,miR-17-5p,miR-365,miR-146b	ciao1	WD40 repeat||WD40-repeat-containing domain||G-protein beta WD-40 repeat
ENSXETG00000004361	miR-135,miR-202-5p,miR-301,miR-148a,miR-148b,miR-130a,miR-199a-3p	faah.3	Amidase signature domain
ENSXETG00000004364	miR-133d,miR-133a,miR-133b,miR-140,miR-101a,miR-133c	ago1	Argonaute, linker 1 domain||PAZ domain||Piwi domain
ENSXETG00000004370	miR-19a,miR-19b	pomgnt1	Glycosyl transferase, family 13
ENSXETG00000004371	miR-130a,miR-20b,miR-144,miR-130c,miR-301,miR-183,miR-24b,miR-19a,miR-338,miR-24a-3p,miR-20a-5p,miR-17-5p,miR-19b,miR-203	tspan1	Blood group Rhesus C/E/D polypeptide||Tetraspanin||Tetraspanin/Peripherin
ENSXETG00000004373	miR-204,miR-181b,miR-137,miR-200b,miR-429,miR-129	tekt2	Tektin
ENSXETG00000004374	miR-31a,miR-29d,miR-29c-3p,miR-155,miR-29a,miR-29b,miR-128	adprhl2	ADP-ribosylation/Crystallin J1
ENSXETG00000004378	miR-30a-5p,miR-194,miR-92b,miR-217,miR-30b,miR-93b,miR-130c,miR-122,miR-30a-3p,miR-143,miR-365,miR-30e,miR-155,miR-34a,miR-301,miR-148a,miR-130a,miR-153,miR-30c,miR-92a,miR-30d,miR-25,miR-499,miR-148b	trappc3	Transport protein particle (TRAPP) component
ENSXETG00000004382	miR-148a,miR-148b,miR-30a-3p	map7d1	Tropomyosin||Tubby, N-terminal||P2Y purinoceptor 4||Microtubule-associated protein 7 family
ENSXETG00000004387	miR-455,miR-217,miR-181a-5p,miR-17-3p,miR-181b,miR-425-5p,miR-135,miR-429,miR-10a,miR-200b,miR-10c,miR-199a-5p,miR-10b,miR-203	cept1	Sodium:dicarboxylate symporter||CDP-alcohol phosphatidyltransferase
ENSXETG00000004388	miR-222,miR-103,miR-200a,miR-1b,Novel-miR-4,miR-142-5p,miR-16b,miR-15c,miR-15a,miR-206,miR-107,miR-217,miR-26,miR-9a-3p,miR-93b,miR-140,miR-183,miR-1a,miR-16a,miR-221,miR-16c,miR-132	dennd2d	dDENN domain||uDENN domain||DENN domain
ENSXETG00000004407	miR-216	naca.2	Nascent polypeptide-associated complex NAC domain
ENSXETG00000004409	miR-144,miR-200a	rdh7.2	Glucose/ribitol dehydrogenase||Alcohol dehydrogenase, insect-type||2,3-dihydro-2,3-dihydroxybenzoate dehydrogenase||Short-chain dehydrogenase/reductase SDR
ENSXETG00000004425	miR-16a,miR-20b,miR-29c-3p,miR-29d,miR-122,miR-16c,miR-17-5p,miR-383,miR-214,miR-429,miR-29a,miR-16b,miR-133a,miR-15c,miR-202-5p,miR-133c,miR-29b,miR-133b,miR-133d,miR-15a,miR-19b,miR-200b,miR-20a-5p,miR-19a	dennd5a	dDENN domain||uDENN domain||DENN domain||PLAT/LH2 domain||RUN domain
ENSXETG00000004426	miR-181a-5p,miR-153,miR-142-5p,miR-9b-5p,miR-181b,miR-23a,miR-9a-5p,miR-23b,miR-9-5p	nemp1	GPCR fungal pheromone mating factor, STE2
ENSXETG00000004428	miR-194,miR-92b,miR-26,miR-93b,miR-1a,miR-20b,miR-375,miR-9-5p,miR-199a-3p,miR-16c,miR-1b,miR-9b-5p,miR-363-3p,Novel-miR-4,miR-15c,miR-216,miR-148a,miR-92a,miR-10a,miR-20a-5p,miR-25,miR-363-5p,miR-16a,miR-217,miR-455,miR-183,miR-223,miR-199a-5p,miR-10b,miR-218,miR-146b,miR-142-5p,miR-16b,miR-200a,miR-15a,miR-206,miR-187,miR-10c,miR-9a-5p,miR-146a,miR-499,miR-148b	nab2	Nab, N-terminal||NAB co-repressor, domain
ENSXETG00000004435	miR-34a,miR-128,miR-183,miR-17-3p,miR-145	csrp3	Zinc finger, LIM-type
ENSXETG00000004436	miR-19a,miR-27b,miR-383,miR-19b,miR-27a,miR-27c,miR-96,miR-34a,miR-155,miR-144,miR-128,miR-200a	e2f8	E2F/DP family, winged-helix DNA-binding domain
ENSXETG00000004451	miR-181b,miR-144,miR-216,miR-222,miR-181a-5p,miR-182-5p,miR-221,miR-143,miR-129	khdrbs2	K Homology domain, type 1||K Homology domain
ENSXETG00000004454	miR-144,miR-30b,miR-26,miR-217,miR-192,miR-194,miR-30a-5p,miR-27a,miR-30e,miR-365,miR-200a,miR-215,miR-216,miR-27c,miR-19b,miR-101a,miR-19a,miR-27b,miR-30d,miR-182-5p,miR-30c	ptp4a1	Dual specificity phosphatase, catalytic domain||PTP type protein phosphatase||Tyrosine specific protein phosphatases domain||Protein-tyrosine phosphatase, catalytic||Dual specificity protein phosphatase domain
ENSXETG00000004464	miR-23a,miR-187,miR-34b,miR-182-5p,miR-23b,miR-199a-5p,miR-181a-5p,miR-192,miR-215,miR-34a,miR-140,miR-193,miR-196a,miR-181b	sh2d4a	SH2 domain
ENSXETG00000004474	miR-30a-5p,miR-22-3p,miR-24b,miR-194,miR-30b,miR-217,miR-10b,miR-9-5p,miR-142-3p,miR-30a-3p,miR-383,miR-221,miR-30e,miR-9b-5p,miR-202-5p,miR-126-5p,miR-222,miR-17-3p,miR-30c,miR-30d,miR-10a,miR-24a-3p,miR-9a-5p,miR-10c	cul4b	Cullin homology||Cullin, N-terminal
ENSXETG00000004476	miR-10b,miR-183,miR-130c,miR-9a-3p,miR-455,let-7i,miR-425-5p,miR-16a,miR-10c,let-7b,miR-15a,let-7g,miR-16b,miR-27c,let-7e,miR-142-5p,miR-16c,miR-429,miR-92b,miR-194,let-7c,let-7f,miR-98,miR-22-3p,miR-27a,miR-25,miR-10a,let-7a,miR-27b,miR-92a,miR-130a,miR-15c	lamp2	Lysosome-associated membrane glycoprotein
ENSXETG00000004483	miR-204,miR-30a-3p,miR-155,miR-148b,miR-148a,miR-93b	orai1	Calcium release-activated calcium channel protein
ENSXETG00000004500	miR-383	mcm8	DNA replication licensing factor Mcm3||DNA replication licensing factor Mcm7||ATPase, dynein-related, AAA domain||Mini-chromosome maintenance protein||AAA+ ATPase domain||MCM domain
ENSXETG00000004501	miR-203	trmt6	tRNA (adenine(58)-N(1))-methyltransferase non-catalytic subunit TRM6
ENSXETG00000004521	miR-148b,miR-19b,miR-19a,miR-132,miR-182-5p,miR-128,miR-148a,miR-130a,miR-93b,miR-200a,miR-301,miR-130c	rtn4	Duffy antigen/chemokine receptor||Reticulon
ENSXETG00000004522	miR-193,miR-17-3p,miR-183,miR-194,miR-19a,miR-143,miR-23a,miR-10a,miR-19b,miR-10c,miR-132,miR-23b,miR-10b	lypd6	CD59 antigen||Ly-6 antigen / uPA receptor -like
ENSXETG00000004533	miR-182-5p	cdc73	Cell division control protein 73, C-terminal
ENSXETG00000004534	miR-145,miR-31a,miR-34a	glrx2	Glutaredoxin||Glutaredoxin, eukaryotic/virial||Glutaredoxin subgroup
ENSXETG00000004535	miR-133c,miR-30b,miR-133b,miR-133a,miR-204,miR-30e,miR-30d,miR-133d,miR-30c	ivns1abp	Kelch repeat type 2||BTB/POZ domain||Kelch repeat type 1
ENSXETG00000004542	miR-214,miR-19a,miR-20a-5p,miR-93a,miR-19b,miR-20b,miR-17-5p	bambi	BMP and activin membrane-bound inhibitor
ENSXETG00000004548	miR-93a	xrcc6	Ku70/Ku80 beta-barrel domain||von Willebrand factor, type A||Ku70||Ku70/Ku80 C-terminal arm||SAP domain||Ku70/Ku80, N-terminal alpha/beta
ENSXETG00000004549	miR-133d,miR-365,miR-99,miR-100,miR-145,miR-133a,miR-133b,miR-133c	pmm2	Eukaryotic phosphomannomutase||HAD-superfamily hydrolase, subfamily IIB
ENSXETG00000004553	miR-202-5p	armc4	Armadillo||HEAT repeat
ENSXETG00000004556	miR-15a,miR-92a,miR-19a,miR-20a-5p,miR-19b,miR-200b,miR-25,miR-146a,miR-18a-5p,miR-15c,miR-16b,miR-429,miR-214,miR-142-3p,miR-218,miR-338,miR-34b,miR-16c,miR-17-5p,miR-150,miR-146b,miR-18b,miR-16a,miR-92b,miR-96,miR-20b,miR-144,miR-9a-3p	rab18	Mitochondrial Rho-like||Small GTPase superfamily, ARF/SAR type||Ran GTPase||Small GTPase superfamily, Rab type||Small GTPase superfamily||Small GTPase superfamily, Rho type||Small GTPase superfamily, ARF type||Small GTP-binding protein domain||Small GTPase superfamily, Ras type
ENSXETG00000004580	miR-29d,miR-29c-3p,miR-29b,miR-30a-3p,miR-29a	rlim	Zinc finger, RING-type||Zinc finger, C3HC4 RING-type||Zinc finger, RING-CH-type
ENSXETG00000004585	miR-29d,miR-29c-3p,miR-17-5p,miR-16c,miR-29a,miR-18b,miR-16a,miR-93a,miR-20b,miR-93b,miR-15a,miR-20a-5p,miR-15c,miR-22-5p,miR-16b,miR-18a-5p,miR-29b	usp46	Ubiquitin specific protease domain||Peptidase C19, ubiquitin carboxyl-terminal hydrolase
ENSXETG00000004589	miR-429,miR-7,miR-200b,miR-99,miR-30e,miR-125a,miR-125b,miR-30d,miR-30b,miR-217,miR-30a-5p,miR-100	cdx4	Caudal-like activation domain||Helix-turn-helix motif||Homeobox domain||Homeodomain, metazoa||Homeobox protein, antennapedia type
ENSXETG00000004596	let-7g,miR-148a,miR-103,miR-216,miR-145,miR-9b-5p,miR-27c,let-7e,miR-9a-5p,let-7b,miR-148b,miR-27b,let-7a,miR-107,miR-139,miR-144,miR-128,miR-455,miR-96,let-7i,let-7f,let-7c,miR-98,miR-27a,miR-199a-3p,miR-142-3p,miR-9-5p	gprc5c	GPCR, family 3||Bride of sevenless protein||GPCR family 3, C-terminal
ENSXETG00000004597	miR-30a-5p,miR-30d,miR-199a-5p,miR-30e	tsen34	tRNA-splicing endonuclease||tRNA intron endonuclease, catalytic domain-like
ENSXETG00000004598	miR-30a-3p,miR-17-3p,miR-140,miR-128	grwd1	WD40 repeat||WD40-repeat-containing domain||G-protein beta WD-40 repeat
ENSXETG00000004606	miR-135,miR-204,miR-137,miR-153,miR-216,miR-96,miR-10b,miR-101a,miR-10c,miR-150,miR-10a	bbox1	TauD/TfdA-like domain||Gamma-butyrobetaine,2-oxoglutarate dioxygenase
ENSXETG00000004612	miR-24a-3p,miR-383,miR-206,miR-24b,miR-204	tollip	Ubiquitin system component Cue||C2 domain||Ubiquitin-associated domain
ENSXETG00000004621	miR-34a,miR-499,miR-16c,miR-15a,miR-16a,miR-15c,miR-16b	tnni2	Troponin
ENSXETG00000004623	let-7a,miR-125a,let-7b,miR-182-5p,miR-125b,miR-31a,let-7g,let-7e,miR-126-5p,miR-214,miR-365,miR-150,miR-26,miR-93a,let-7c,let-7i,let-7f,miR-98	syt8	C2 domain||Synaptotagmin
ENSXETG00000004629	miR-148b,miR-199a-3p,miR-143,miR-202-5p,miR-9a-3p,miR-17-3p,miR-148a,miR-155	rac2	Small GTP-binding protein domain||Small GTPase superfamily, Ras type||Potassium uptake protein TrkA||Small GTPase superfamily, Rho type||Small GTPase superfamily||Small GTPase superfamily, Rab type||Ran GTPase||Mitochondrial Rho-like
ENSXETG00000004641	miR-204,miR-27a,miR-130c,miR-20b,miR-93a,miR-128,miR-217,miR-132,miR-30e,miR-221,miR-17-5p,miR-30a-3p,miR-133a,miR-27c,miR-133c,miR-301,miR-200a,miR-148a,miR-130a,miR-222,miR-133b,miR-155,miR-30d,miR-133d,miR-148b,miR-20a-5p,miR-27b	cpsf4l	Zinc finger, CCHC-type||Zinc finger, CCCH-type
ENSXETG00000004642	miR-182-5p,miR-132,miR-206,miR-30a-3p,miR-101a,Novel-miR-4,miR-22-5p,miR-26,miR-193,miR-144,miR-153,miR-140	cdc42ep4	CRIB domain
ENSXETG00000004651	miR-101a,miR-16c,miR-214,miR-30a-3p,miR-375,miR-31a,miR-182-5p,miR-15a,miR-16b,miR-145,miR-15c,miR-16a	slc39a1	Zinc/iron permease
ENSXETG00000004679	miR-137,miR-1b,Novel-miR-4,miR-145,miR-24b,miR-26,miR-93a,miR-182-5p,miR-206,miR-20a-5p,miR-24a-3p,miR-30a-3p,miR-429,miR-200b	lox	Lysyl oxidase
ENSXETG00000004682	miR-99,miR-205a,miR-205b,miR-100	gpaa1	GPI transamidase component Gaa1
ENSXETG00000004697	miR-145	gtf3c6	Lethal(2) giant larvae protein||-
ENSXETG00000004705	miR-206,miR-92a,miR-101a,miR-25,miR-218,Novel-miR-4,miR-1b,miR-1a,miR-139	atp6v0d1	ATPase, V0 complex, c/d subunit
ENSXETG00000004708	miR-200b,miR-150,miR-429,miR-383,miR-130a,miR-93b,miR-130c,miR-301	tubgcp4	Gamma-tubulin complex component protein
ENSXETG00000004710	miR-181b,miR-200a,miR-181a-5p,miR-217	lmo7	PDZ domain||Calponin homology domain||Calponin/LIMCH1||Tropomyosin||Zinc finger, LIM-type||Smooth muscle protein/calponin
ENSXETG00000004711	miR-20a-5p,miR-199a-3p,miR-20b,miR-17-5p,miR-101a,miR-135	uchl3	Peptidase C12, ubiquitin carboxyl-terminal hydrolase
ENSXETG00000004712	miR-183,miR-30a-3p,miR-129,miR-199a-5p	commd6	HCaRG
ENSXETG00000004716	miR-9a-3p,miR-135	pibf1	Rabaptin||Tropomyosin
ENSXETG00000004725	miR-200a,miR-140	ttr	Transthyretin/hydroxyisourate hydrolase, superfamily||Transthyretin/hydroxyisourate hydrolase
ENSXETG00000004726	miR-92a,miR-30d,miR-30c,miR-25,miR-10c,miR-19b,miR-10a,miR-20a-5p,miR-23a,miR-19a,miR-363-3p,miR-301,miR-200a,miR-29b,miR-130a,miR-155,miR-29c-3p,miR-10b,miR-29d,miR-23b,miR-199a-5p,miR-30e,miR-29a,miR-142-3p,miR-92b,miR-30a-5p,miR-130c,miR-30b,miR-96	b4galt5	Galactosyltransferase, C-terminal
ENSXETG00000004733	miR-135,miR-181b,miR-20a-5p,miR-20b,miR-17-5p,miR-9a-3p	kifap3	Armadillo
ENSXETG00000004737	miR-216,miR-93b,miR-200a,miR-9b-5p,miR-129,miR-9a-5p,miR-132,miR-9-5p	zbtb40	Zinc finger, LIM-type||Zinc finger, C2H2-like||Zinc finger, BED-type||IBR domain||BTB/POZ domain||Zinc finger, C2H2
ENSXETG00000004743	miR-221,miR-129,miR-133d,miR-133c,miR-200a,miR-133b,miR-222,miR-135,miR-133a	cdc42	Small GTPase superfamily, Rab type||Small GTPase superfamily, ARF/SAR type||Mitochondrial Rho-like||Ran GTPase||Potassium uptake protein TrkA||Small GTP-binding protein domain||Small GTPase superfamily, Ras type||Small GTPase superfamily||Small GTPase superfamily, Rho type
ENSXETG00000004745	miR-135	c9orf114	Putative RNA methyltransferase
ENSXETG00000004750	miR-135,miR-425-5p,miR-200b,miR-150,miR-301,miR-429	rxrg	Vitamin D receptor||Retinoid X receptor/HNF4||Zinc finger, nuclear hormone receptor-type||Nuclear hormone receptor||Transcription factor COUP||Nuclear hormone receptor, ligand-binding domain||Retinoic acid receptor
ENSXETG00000004761	miR-203,miR-137,miR-218,miR-129	rtbdn	Folate receptor-like
ENSXETG00000004762	miR-135	rnaseh2a	Ribonuclease HII/HIII domain||Ribonuclease H2, subunit A
ENSXETG00000004763	miR-148b,miR-93a,miR-148a,miR-93b	prdx2	Alkyl hydroperoxide reductase subunit C/ Thiol specific antioxidant||Redoxin
ENSXETG00000004773	miR-194,miR-27a,miR-451,miR-190,miR-93b,miR-9-5p,miR-29c-3p,miR-221,miR-214,miR-29a,miR-383,miR-9b-5p,miR-19b,miR-27b,miR-24a-3p,miR-24b,miR-425-5p,miR-144,miR-139,miR-183,miR-199a-5p,miR-29d,miR-132,miR-146b,miR-22-5p,miR-27c,miR-29b,miR-34a,miR-155,miR-222,miR-182-5p,miR-9a-5p,miR-146a,miR-19a	col9a2	Collagen triple helix repeat||Potassium channel, voltage dependent, Kv3.3
ENSXETG00000004775	miR-30a-5p,miR-16a,miR-30b,miR-181a-5p,miR-217,miR-1a,miR-143,miR-218,miR-16c,miR-30e,Novel-miR-4,miR-1b,miR-22-5p,miR-15c,miR-181b,miR-135,miR-16b,miR-155,miR-103,miR-153,miR-17-3p,miR-15a,miR-30c,miR-206,miR-30d,miR-107,miR-499,miR-101a	kcnq4	Potassium channel, voltage dependent, KCNQ3||Potassium channel, voltage dependent, KCNQ2||Potassium channel domain||Ion transport domain||Potassium channel, voltage dependent, KCNQ||Potassium channel, voltage dependent, KCNQ, C-terminal||Voltage-gated potassium channel
ENSXETG00000004784	miR-27b,miR-23a,miR-23b,miR-122,miR-182-5p,miR-200a,miR-181a-5p,miR-181b,miR-27a,miR-27c	wdr70	G-protein beta WD-40 repeat||WD40-repeat-containing domain||WD40 repeat
ENSXETG00000004785	miR-10a,miR-205a,miR-200a,miR-10c,miR-34b,miR-205b,miR-10b	nup155	Nucleoporin, Nup133/Nup155-like, C-terminal
ENSXETG00000004791	miR-139,miR-200a	nipbl	MIF4G-like, type 3||-
ENSXETG00000004792	miR-187	chst13	Sulfotransferase
ENSXETG00000004794	miR-139,miR-455,miR-194,miR-16a,miR-27a,miR-16c,miR-214,miR-153,miR-193,miR-16b,miR-15c,miR-27c,miR-142-5p,miR-27b,miR-203,miR-15a	txnrd3	Glutaredoxin subgroup||FAD/NAD(P)-binding domain||Pyridine nucleotide-disulphide oxidoreductase, class-II||Pyridine nucleotide-disulphide oxidoreductase, dimerisation domain||Glutaredoxin||Thioredoxin/glutathione reductase selenoprotein||Glutaredoxin, eukaryotic/virial
ENSXETG00000004795	miR-425-5p,miR-29b,miR-183,miR-223,miR-125b,miR-29d,miR-29c-3p,miR-203,miR-29a,miR-363-5p,miR-125a	ighx	Immunoglobulin subtype||Immunoglobulin-like domain||Immunoglobulin||Immunoglobulin V-set domain||Immunoglobulin subtype 2||Immunoglobulin C1-set
ENSXETG00000004798	miR-27b,miR-129,miR-132,miR-93a,miR-17-3p,miR-139,miR-27a,miR-27c,miR-135	nadk2	NAD kinase
ENSXETG00000004810	miR-148b,miR-133d,miR-107,miR-103,miR-193,miR-133c,miR-17-3p,miR-200a,miR-27c,miR-205a,miR-132,miR-455,miR-130c,miR-9a-3p,miR-27b,miR-20a-5p,miR-200b,miR-101a,miR-203,miR-133b,miR-148a,miR-130a,miR-301,miR-18a-5p,miR-137,miR-133a,miR-181b,miR-429,miR-17-5p,miR-30e,miR-205b,miR-181a-5p,miR-20b,miR-93a,miR-27a,miR-18b,miR-190,miR-194	trh	Thyrotropin-releasing hormone
ENSXETG00000004822	miR-153,miR-142-3p,miR-103,miR-23a,miR-23b,miR-107,miR-194	kdm6a	Tetratricopeptide repeat-containing domain||Tetratricopeptide repeat 1||Tetratricopeptide repeat||JmjC domain
ENSXETG00000004831	miR-96,miR-215,miR-192,miR-130a,miR-140,miR-301,miR-130c,miR-19a,miR-199a-3p,miR-19b,miR-101a	fundc1	FUN14
ENSXETG00000004852	miR-16a,miR-196a,miR-192,miR-144,miR-1a,miR-142-3p,miR-16c,miR-1b,Novel-miR-4,miR-16b,miR-15c,miR-103,miR-215,miR-153,miR-15a,miR-206,miR-107,miR-499	cask	Guanylate kinase-like domain||Guanylate kinase/L-type calcium channel beta subunit||PDZ domain||L27 domain, C-terminal||Serine/threonine/dual specificity protein kinase, catalytic domain||Variant SH3 domain||Tyrosine-protein kinase, catalytic domain||SH3 domain||L27 domain||Protein kinase domain
ENSXETG00000004856	miR-181b,miR-9-5p,miR-9b-5p,miR-9a-5p,miR-150,miR-181a-5p	ube2v2	Ubiquitin-conjugating enzyme E2
ENSXETG00000004865	miR-133a,miR-133c,miR-29b,miR-193,miR-133b,miR-203,miR-133d,miR-20a-5p,miR-93a,miR-20b,miR-455,miR-29c-3p,miR-29d,miR-17-5p,miR-29a,miR-143	pnpla3	Patatin/Phospholipase A2-related
ENSXETG00000004872	miR-145,miR-148b,miR-148a	parvb	Calponin homology domain
ENSXETG00000004879	miR-199a-3p,miR-29a,miR-30e,miR-16c,miR-29c-3p,miR-9-5p,miR-181a-5p,miR-26,miR-30a-5p,miR-27a,miR-204,miR-92b,miR-27b,miR-101a,miR-25,miR-7,miR-203,miR-92a,miR-30d,miR-9b-5p,miR-363-3p,miR-181b,miR-145,miR-15c,miR-338,miR-223,miR-29d,miR-30b,miR-16a,miR-9a-5p,miR-30c,miR-15a,miR-34a,miR-29b,miR-27c,miR-16b	asb1	SOCS box domain||Ankyrin repeat-containing domain||Ankyrin repeat
ENSXETG00000004890	miR-205b,miR-205a,miR-429,miR-200b,miR-365	ugt1a6	UDP-glucuronosyl/UDP-glucosyltransferase
ENSXETG00000004893	miR-429	npy5r	Neuropeptide Y receptor family||G protein-coupled receptor, rhodopsin-like||Galanin receptor family||Neuropeptide Y5 receptor||GPCR, rhodopsin-like, 7TM||Bombesin receptor||Cholecystokinin receptor
ENSXETG00000004899	miR-206,miR-203,miR-24a-3p,miR-24b,Novel-miR-4,miR-1b,miR-1a,miR-217	lss	Squalene cyclase||PFTB repeat
ENSXETG00000004913	miR-181b,miR-126-5p,miR-193,miR-30c,miR-203,miR-30d,miR-23a,miR-30a-5p,miR-181a-5p,miR-96,miR-30b,miR-139,miR-223,miR-23b,miR-199a-3p,miR-30e	dgkq	Ras-associating (RA) domain||Protein kinase C-like, phorbol ester/diacylglycerol-binding domain||Diacylglycerol kinase, catalytic domain||Diacylglycerol kinase, accessory domain||Diacylglycerol/phorbol-ester binding||Zinc finger, PHD-type||C1-like
ENSXETG00000004914	miR-199a-5p,miR-206,miR-223,miR-101a,miR-425-5p,miR-145,miR-135,miR-1b,Novel-miR-4,miR-200a,miR-1a,miR-455	mfsd7	Major facilitator superfamily domain||Major facilitator superfamily
ENSXETG00000004937	miR-27c,miR-142-5p,miR-17-3p,miR-153,miR-34a,miR-20a-5p,miR-24a-3p,miR-27b,miR-204,miR-24b,miR-27a,miR-20b,miR-96,miR-223,miR-17-5p,miR-218,miR-143	zc3h3	-||Zinc finger, CCCH-type
ENSXETG00000004943	miR-122,miR-16c,miR-143,miR-22-3p,miR-16a,miR-18b,miR-128,miR-107,miR-15a,miR-148b,miR-145,miR-16b,miR-15c,miR-22-5p,miR-18a-5p,miR-200a,miR-148a,miR-103	sh3rf1	Spectrin alpha chain, SH3 domain||Zinc finger, C3HC4 RING-type||Variant SH3 domain||Zinc finger, RING-type||SH3 domain
ENSXETG00000004944	miR-129,miR-142-5p,miR-31a	cbr4	Short-chain dehydrogenase/reductase SDR||Cell division protein FtsZ||2,3-dihydro-2,3-dihydroxybenzoate dehydrogenase||Polyketide synthase, ketoreductase domain||Glucose/ribitol dehydrogenase
ENSXETG00000004959	miR-181b,miR-190,miR-30a-5p,miR-144,miR-181a-5p,miR-222,miR-30b,miR-96,miR-30d,miR-30c,miR-101a,miR-30e,miR-221	epb41l3	SAB domain||Ezrin/radixin/moesin-like||Band 4.1 domain||Band 4.1, C-terminal||FERM central domain||FERM adjacent (FA)||FERM domain
ENSXETG00000004960	miR-107,miR-206,miR-30c,miR-133d,miR-15a,miR-148b,miR-23a,miR-191,miR-16b,miR-27c,miR-133c,miR-222,miR-103,miR-23b,miR-132,miR-218,miR-129,miR-143,miR-16a,miR-130c,miR-217,miR-30b,miR-30d,miR-31a,miR-27b,miR-181b,miR-15c,miR-133a,miR-1b,Novel-miR-4,miR-301,miR-130a,miR-148a,miR-133b,miR-365,miR-221,miR-16c,miR-194,miR-204,miR-27a,miR-30a-5p,miR-93b,miR-1a,miR-93a,miR-181a-5p	rnf149	Zinc finger, C3HC4 RING-type||Zinc finger, RING-type||PA domain||Zinc finger, RING-CH-type
ENSXETG00000004962	miR-203,miR-30d,miR-30e,miR-30a-3p,miR-18a-5p,miR-30a-5p,miR-18b,miR-301,miR-153,miR-96	grb10	Ras-associating (RA) domain||SH2 domain||Pleckstrin homology domain||BPS (Between PH and SH2) domain
ENSXETG00000004971	miR-203,miR-17-3p,miR-218	cobl	Raf-like Ras-binding
ENSXETG00000004981	miR-218,miR-29a,miR-146a,miR-146b,miR-16c,miR-15a,miR-29c-3p,miR-29d,miR-29b,miR-144,miR-16a,miR-16b,miR-15c	il1r2	Immunoglobulin-like domain||Immunoglobulin||Interleukin-1 receptor type II||Immunoglobulin subtype||Interleukin-1 receptor type I/II||Immunoglobulin subtype 2
ENSXETG00000004994	miR-182-5p,miR-223,miR-92a,miR-429,miR-25,miR-150,miR-148b,miR-200b,miR-363-3p,miR-92b,miR-148a	lrrfip2	Tropomyosin
ENSXETG00000005003	miR-34a	gyg2	Glycosyl transferase, family 8
ENSXETG00000005005	miR-29a,miR-182-5p,miR-29c-3p,miR-203,miR-29d,miR-31a,miR-9a-3p,miR-128,miR-29b,miR-202-5p,miR-181b,miR-204	arhgef16	Dbl homology (DH) domain||Pleckstrin homology domain||SH3 domain||Variant SH3 domain
ENSXETG00000005016	miR-18b,Novel-miR-4,miR-18a-5p,miR-1b,miR-93a,miR-1a,miR-20b,miR-206,miR-20a-5p,miR-17-5p	wrap73	WD40 repeat
ENSXETG00000005030	miR-137,miR-202-5p,miR-130c,miR-301,miR-153,miR-148a,miR-130a,miR-217,miR-216,miR-148b,miR-150,miR-129	tspyl2	Nucleosome assembly protein (NAP)
ENSXETG00000005049	miR-103,miR-29b,miR-383,miR-29a,miR-125a,miR-29c-3p,miR-125b,miR-29d,miR-107	phactr3	RPEL repeat
ENSXETG00000005051	miR-1a,miR-130a,miR-148a,miR-301,miR-130c,Novel-miR-4,miR-1b,miR-148b,miR-206	meox2	POU domain||Homeobox domain||Helix-turn-helix motif||Homeodomain, metazoa
ENSXETG00000005053	miR-425-5p,miR-20b,miR-93a,miR-140,miR-217,miR-9-5p,miR-223,miR-122,miR-17-5p,miR-429,miR-338,miR-9b-5p,miR-216,miR-182-5p,miR-200b,miR-9a-5p,miR-101a,miR-20a-5p	dgkb	Diacylglycerol kinase, catalytic domain||Protein kinase C-like, phorbol ester/diacylglycerol-binding domain||Diacylglycerol kinase, accessory domain||Diacylglycerol/phorbol-ester binding||EF-hand domain||Zinc finger, RING-type
ENSXETG00000005062	miR-23b,miR-365,miR-17-5p,miR-221,miR-16c,miR-150,miR-338,miR-142-3p,miR-30a-3p,miR-190,miR-22-3p,miR-16a,miR-18b,miR-20b,miR-217,miR-181a-5p,miR-203,miR-15a,miR-20a-5p,miR-23a,miR-16b,miR-135,miR-181b,miR-15c,miR-18a-5p,miR-222,miR-34a,miR-216	etv1	PEA3-type ETS-domain transcription factor, N-terminal||Ets domain
ENSXETG00000005074	miR-218,miR-30a-3p,miR-143,miR-140,miR-130c,miR-144,miR-128,miR-455,miR-107,miR-206,miR-182-5p,miR-148b,miR-19a,miR-22-5p,miR-27c,miR-200a,miR-103,miR-92b,miR-22-3p,miR-451,miR-27a,miR-1a,miR-181a-5p,miR-92a,miR-31a,miR-25,miR-101a,miR-19b,miR-27b,miR-181b,miR-1b,Novel-miR-4,miR-363-3p,miR-301,miR-148a,miR-130a	enc1	BTB/POZ domain||Kelch repeat type 1||Kelch repeat type 2||BTB/Kelch-associated
ENSXETG00000005075	miR-17-3p	hexb	Beta-hexosaminidase||Beta-hexosaminidase, bacteial type, N-terminal||Glycoside hydrolase family 20, catalytic domain
ENSXETG00000005085	miR-205a,miR-16c,miR-15a,miR-199a-5p,miR-206,miR-205b,miR-1a,Novel-miR-4,miR-16a,miR-1b,miR-15c,miR-16b,miR-135	col4a3bp	Pleckstrin homology domain||START domain
ENSXETG00000005087	miR-128	polk	Zinc finger, Rad18-type putative||UmuC domain
ENSXETG00000005093	miR-19b,miR-9a-5p,miR-25,miR-19a,miR-107,miR-92a,miR-203,miR-15a,miR-200a,miR-103,miR-15c,miR-126-5p,miR-16b,miR-363-3p,miR-9b-5p,miR-34b,miR-16c,miR-338,miR-199a-3p,miR-9-5p,miR-9a-3p,miR-92b,miR-194,miR-16a	yipf6	Yip1 domain
ENSXETG00000005097	miR-16c,miR-214,miR-429,miR-128,miR-9a-3p,miR-26,miR-455,miR-98,let-7i,miR-204,let-7c,let-7f,miR-16a,miR-499,miR-200b,let-7b,let-7a,miR-15a,miR-17-3p,let-7g,miR-155,miR-15c,miR-16b,let-7e	arfgap2	Arf GTPase activating protein||Zinc finger, GATA-type
ENSXETG00000005114	miR-145,miR-221,miR-199a-3p,miR-222	cisd1	Iron sulphur-containing domain, CDGSH-type, subfamily
ENSXETG00000005118	miR-16c,miR-129,miR-15c,miR-16b,miR-15a,miR-16a	phyhipl	Fibronectin type III
ENSXETG00000005142	miR-216,miR-204	dock10	Dedicator of cytokinesis C-terminal||Pleckstrin homology domain
ENSXETG00000005146	miR-26,miR-214	crbn	ATP-dependent protease La (LON), substrate-binding domain
ENSXETG00000005149	miR-206,Novel-miR-4,miR-1b,miR-1a	sumf1	Sulfatase-modifying factor enzyme
ENSXETG00000005162	miR-23b,miR-30d,miR-34b,miR-30e,miR-365,miR-218,miR-23a,miR-24a-3p,miR-24b,miR-30a-5p,miR-190,miR-128,miR-9a-3p,miR-30b	lmnb1	MHC class II transactivator||Intermediate filament protein||Lamin Tail Domain
ENSXETG00000005172	miR-1b,miR-9b-5p,miR-363-3p,Novel-miR-4,miR-200a,miR-92a,miR-206,miR-20a-5p,miR-9a-5p,miR-25,miR-146a,miR-425-5p,miR-92b,miR-217,miR-96,miR-455,miR-20b,miR-93a,miR-144,miR-1a,miR-132,miR-9-5p,miR-218,miR-129,miR-146b,miR-17-5p	ccdc33	C2 domain||-
ENSXETG00000005183	miR-93a,miR-20b,miR-148a,miR-26,miR-199a-5p,miR-182-5p,miR-148b,miR-17-5p,miR-20a-5p	cd276	Immunoglobulin subtype 2||Immunoglobulin C1-set||CD80-like, immunoglobulin C2-set||Immunoglobulin subtype||Immunoglobulin-like domain||Immunoglobulin||Immunoglobulin V-set domain
ENSXETG00000005188	miR-17-3p,miR-301,miR-153,miR-130a,miR-148a,miR-155,miR-10c,miR-148b,miR-20a-5p,miR-10a,miR-130c,miR-9a-3p,miR-93b,miR-93a,miR-20b,miR-10b,miR-17-5p	nptn	Immunoglobulin subtype 2||Immunoglobulin I-set||Interleukin-1 receptor type I/II||Immunoglobulin subtype||Immunoglobulin||Immunoglobulin-like domain||Immunoglobulin V-set domain
ENSXETG00000005197	miR-23a,miR-383,miR-101a,miR-34b,miR-182-5p,miR-23b,miR-34a,miR-128	cenpa	TATA box binding protein associated factor (TAF)||Histone H2A/H2B/H3||AT hook-like||Histone H3/CENP-A
ENSXETG00000005199	miR-153,miR-16c,miR-15c,miR-16b,miR-15a,miR-16a	foxi2	Fork head domain
ENSXETG00000005206	miR-122,miR-148a,miR-148b	pkm	Pyruvate kinase||Pyruvate kinase, C-terminal||Pyruvate kinase, barrel
ENSXETG00000005207	miR-181b,miR-192,miR-181a-5p,miR-215,miR-130c,miR-301,miR-20b,miR-130a,miR-20a-5p,miR-142-3p,miR-17-5p	bhlhe40	Myc-type, basic helix-loop-helix (bHLH) domain||Orange domain
ENSXETG00000005208	miR-30c,miR-30a-5p,miR-30d,miR-30b,miR-30e	senp8	Ulp1 protease family, C-terminal catalytic domain
ENSXETG00000005220	miR-93b	egfl8	EGF-like calcium-binding domain||EMI domain||EGF-like domain, extracellular||GPCR, family 2, CD97 antigen||EGF-like domain
ENSXETG00000005222	miR-203,miR-206,miR-133d,miR-146a,miR-145,miR-133a,miR-1b,miR-202-5p,Novel-miR-4,miR-133c,miR-133b,miR-215,miR-205b,miR-122,miR-223,miR-146b,miR-365,miR-150,miR-205a,miR-129,miR-425-5p,miR-1a,miR-192	agpat1	1-acyl-sn-glycerol-3-phosphate acyltransferase||Phospholipid/glycerol acyltransferase
ENSXETG00000005223	miR-98,let-7c,let-7i,let-7f,miR-196a,miR-365,miR-9-5p,miR-132,let-7g,miR-216,let-7e,Novel-miR-4,miR-9b-5p,miR-1b,miR-137,miR-363-5p,miR-9a-5p,let-7b,miR-187,let-7a,miR-206,miR-31a	pbx2	PBX||Helix-turn-helix motif||Homeobox domain
ENSXETG00000005234	miR-148b,miR-148a,miR-215,miR-34a,miR-216,miR-155,miR-145,miR-137,miR-202-5p,miR-18a-5p,miR-34b,miR-30a-3p,miR-214,miR-140,miR-139,miR-217,miR-192,miR-18b	stxbp3	Sec1-like protein
ENSXETG00000005239	miR-31a,miR-140	ptp4a2	Tyrosine specific protein phosphatases domain||PTP type protein phosphatase||Dual specificity protein phosphatase domain||Protein-tyrosine phosphatase, catalytic
ENSXETG00000005242	miR-15a,miR-20a-5p,miR-101a,miR-16b,miR-15c,miR-30a-3p,miR-365,miR-16c,miR-34b,miR-17-5p,miR-16a,miR-204,miR-26,miR-455,miR-9a-3p,miR-20b	kpna6	Armadillo||HEAT repeat||Importin-alpha, importin-beta-binding domain
ENSXETG00000005246	miR-30e,miR-142-5p,miR-30a-5p,miR-30d,miR-203	khdrbs1	AT hook-like||K Homology domain||K Homology domain, type 1
ENSXETG00000005247	miR-34b,miR-199a-3p	eif3i	WD40 repeat||WD40-repeat-containing domain||G-protein beta WD-40 repeat
ENSXETG00000005251	miR-92a,miR-23a,miR-19a,let-7a,miR-25,let-7b,miR-200b,miR-19b,miR-363-3p,let-7e,let-7g,miR-23b,miR-199a-3p,miR-429,let-7i,miR-92b,let-7c,let-7f,miR-98,miR-93b,miR-144,miR-93a	tor2a	AAA+ ATPase domain||Torsin||ClpA/B family
ENSXETG00000005253	miR-92b,miR-194,miR-16b,miR-15c,miR-16a,miR-363-3p,miR-103,miR-92a,miR-205b,miR-107,miR-15a,miR-25,miR-7,miR-16c,miR-205a	hdac1	Histone deacetylase||Histone deacetylase superfamily||Histone deacetylase domain
ENSXETG00000005254	miR-383,miR-129,miR-16c,miR-122,miR-199a-5p,miR-130c,miR-93b,miR-128,miR-16a,miR-27a,miR-92b,miR-27b,miR-15a,miR-92a,miR-34a,miR-301,miR-130a,miR-27c,miR-363-3p,miR-16b,miR-15c	bsdc1	BSD domain
ENSXETG00000005257	miR-204,miR-182-5p,miR-132	mrps15	Ribosomal protein S15||Ribosomal protein S15, bacterial-type
ENSXETG00000005259	miR-137,miR-221	stk40	Tyrosine-protein kinase, catalytic domain||Protein kinase domain||Serine/threonine/dual specificity protein kinase, catalytic domain||Serine-threonine/tyrosine-protein kinase catalytic domain
ENSXETG00000005266	miR-206,miR-148b,miR-30a-3p,miR-135,Novel-miR-4,miR-190,miR-1b,miR-1a,miR-148a	rragc	Gtr1/RagA G protein||Guanine nucleotide binding protein (G-protein), alpha subunit
ENSXETG00000005270	miR-1a,miR-153,miR-17-3p,miR-181a-5p,miR-181b,Novel-miR-4,miR-1b,miR-101a,miR-206	rhbdl2	-||Peptidase S54, rhomboid domain
ENSXETG00000005283	miR-15a,miR-30c,miR-30d,miR-92a,miR-27b,miR-499,miR-25,miR-18a-5p,miR-363-3p,miR-27c,miR-15c,miR-145,miR-135,miR-16b,miR-153,miR-193,miR-205b,miR-205a,miR-218,miR-16c,miR-30e,miR-30a-5p,miR-27a,miR-18b,miR-16a,miR-204,miR-92b,miR-96,miR-30b,miR-183	fam83h	Protein of unknown function DUF1669
ENSXETG00000005311	miR-16b,miR-15c,miR-16a,miR-205b,miR-15a,miR-101a,miR-16c,miR-205a	dcaf7	WD40 repeat||G-protein beta WD-40 repeat||WD40-repeat-containing domain
ENSXETG00000005314	miR-145,miR-9b-5p,miR-1b,miR-137,Novel-miR-4,miR-301,miR-130a,miR-148a,miR-216,miR-203,miR-30d,miR-101a,miR-7,miR-19b,miR-10a,miR-27b,miR-30a-5p,miR-27a,miR-1a,miR-93a,miR-9-5p,miR-30e,miR-142-3p,miR-27c,miR-142-5p,miR-200a,miR-153,miR-206,miR-182-5p,miR-30c,miR-9a-5p,miR-10c,miR-148b,miR-19a,miR-139,miR-130c,miR-128,miR-144,miR-96,miR-30b,miR-10b,miR-199a-5p,miR-150,miR-129,miR-143	pak4	Protein kinase domain||Serine/threonine/dual specificity protein kinase, catalytic domain||CRIB domain||Serine-threonine/tyrosine-protein kinase catalytic domain||Tyrosine-protein kinase, catalytic domain
ENSXETG00000005315	miR-153,miR-133c,miR-216,miR-133b,miR-133a,miR-133d	ace	Peptidase M2, peptidyl-dipeptidase A
ENSXETG00000005325	miR-16a,miR-15c,miR-16b,miR-96,miR-103,miR-217,miR-193,miR-15a,miR-182-5p,miR-107,miR-199a-3p,miR-16c	cyb561	Cytochrome b561/ferric reductase transmembrane||Cytochrome b561 domain
ENSXETG00000005326	miR-155	mrps12	Ribosomal protein S12/S23||Ribosomal protein S12, bacteria
ENSXETG00000005342	miR-1a,miR-26,miR-34a,miR-16b,miR-135,Novel-miR-4,miR-16a,miR-1b,miR-499,miR-16c,miR-31a,miR-206,miR-15a	arhgap6	Rho GTPase-activating protein domain
ENSXETG00000005343	miR-17-3p	amelx	Amelogenin
ENSXETG00000005347	miR-148b,miR-205a,miR-206,miR-205b,miR-1a,miR-148a,miR-183,miR-194,Novel-miR-4,miR-1b	tmsb4x	Beta-thymosin
ENSXETG00000005352	miR-194,miR-200a	kdm4b	JmjC domain||JmjN domain
ENSXETG00000005359	miR-1a,miR-93a,miR-200a,miR-181a-5p,miR-181b,miR-204,Novel-miR-4,miR-1b,miR-30a-3p,miR-142-3p,miR-206	hsp90b1	Heat shock protein Hsp90 family||Heat shock protein Hsp90, N-terminal||Signal transduction histidine kinase-related protein, C-terminal||Histidine kinase-like ATPase, C-terminal domain
ENSXETG00000005364	miR-16a,miR-15c,miR-145,miR-425-5p,miR-16b,miR-17-3p,miR-15a,miR-16c	dync1li1	Dynein family light intermediate chain||AAA+ ATPase domain
ENSXETG00000005381	miR-182-5p,miR-205b,miR-205a,miR-30a-3p,miR-129,miR-148b,miR-135,miR-455,miR-148a,miR-200a	pycr1	Pyrroline-5-carboxylate reductase||Glycerol-3-phosphate dehydrogenase, NAD-dependent, N-terminal||Pyrroline-5-carboxylate reductase, catalytic, N-terminal
ENSXETG00000005384	miR-19b,miR-499,miR-19a,miR-31a	rngtt	Protein-tyrosine phosphatase, catalytic||mRNA capping enzyme, C-terminal||Dual specificity protein phosphatase domain||Dual specificity phosphatase, catalytic domain||mRNA capping enzyme, catalytic domain||DNA ligase, ATP-dependent, central||Tyrosine specific protein phosphatases domain
ENSXETG00000005385	miR-30a-3p,miR-30e,miR-30d,miR-181a-5p,miR-217,miR-200a,miR-30a-5p,miR-181b	srsf12	RNA recognition motif domain
ENSXETG00000005388	miR-19a,miR-19b	sirt7	Sirtuin family||Adhesion lipoprotein||Sirtuin family, catalytic core domain
ENSXETG00000005389	miR-9a-5p,miR-9-5p	pcyt2	Cytidyltransferase-like domain
ENSXETG00000005391	miR-181a-5p,miR-181b	alyref	RNA recognition motif domain||RNA recognition motif domain, eukaryote
ENSXETG00000005405	miR-148b,miR-200b,miR-215,miR-155,miR-200a,miR-301,miR-130a,miR-148a,miR-145,miR-30a-3p,miR-429,miR-132,miR-217,miR-192,miR-130c,miR-93a,miR-204	p4hb	Protein disulphide isomerase||Disulphide isomerase||Thioredoxin domain
ENSXETG00000005415	miR-19b,miR-125a,miR-19a,miR-24a-3p,miR-24b,miR-125b	rap2c	Small GTPase superfamily, Rab type||Ran GTPase||Mitochondrial Rho-like||Small GTPase superfamily, ARF/SAR type||Small GTPase superfamily, Ras type||Small GTP-binding protein domain||Small GTPase superfamily, Rho type||Small GTPase superfamily
ENSXETG00000005449	miR-1b,Novel-miR-4,miR-139,miR-1a,miR-23b,miR-206,miR-101a,miR-23a,miR-383	ostf1	Spectrin alpha chain, SH3 domain||SH3 domain||Variant SH3 domain||Ankyrin repeat-containing domain||Ankyrin repeat
ENSXETG00000005465	miR-140,miR-7,miR-19b,miR-144,miR-19a,miR-142-3p,miR-31a	cdkn2b	Ankyrin repeat||Ankyrin repeat-containing domain
ENSXETG00000005467	miR-9b-5p,miR-181b,miR-194,miR-181a-5p,miR-130c,miR-301,miR-9-5p,miR-203,miR-30a-3p,miR-19a,miR-19b,miR-101a,miR-9a-5p	mtap	Methylthioadenosine phosphorylase (MTAP)
ENSXETG00000005472	miR-22-5p,miR-204	lrwd1	WD40-repeat-containing domain||Leucine-rich repeat||Leucine-rich repeat, typical subtype||WD40 repeat
ENSXETG00000005477	miR-132,miR-101a,miR-139,miR-217	ubxn1	Ubiquitin-associated domain||UBX domain
ENSXETG00000005484	miR-25,miR-148b,miR-200b,miR-92a,miR-30d,miR-182-5p,miR-30c,miR-148a,miR-153,miR-193,miR-363-3p,miR-30e,miR-34b,miR-338,miR-429,miR-93b,miR-128,miR-30b,miR-92b,miR-30a-5p	emc3	Uncharacterised conserved protein UCP010045, transmembrane eukaryotic
ENSXETG00000005500	miR-92a,miR-92b,miR-182-5p,miR-25	lrpap1	Alpha-2-macroglobulin RAP, C-terminal||Alpha-2-macroglobulin receptor-associated protein, domain 1
ENSXETG00000005513	miR-150,miR-181b,miR-145,miR-22-3p,miR-128,miR-144,miR-17-3p,miR-181a-5p	lrrn4	Fibronectin type III||Leucine-rich repeat, typical subtype||Cysteine-rich flanking region, C-terminal||Leucine-rich repeat
ENSXETG00000005519	miR-363-3p,miR-92a,miR-22-5p,miR-25,miR-193,miR-34b	bmp2	Inhibin, alpha subunit||Transforming growth factor-beta, N-terminal||Transforming growth factor-beta, C-terminal
ENSXETG00000005526	miR-183,miR-216,miR-122	slc7a3	Amino acid permease/ SLC12A domain||Cationic amino acid transport permease||-
ENSXETG00000005528	miR-92b,miR-194,miR-24b,miR-16a,miR-93b,miR-140,miR-93a,miR-144,miR-128,miR-365,miR-146b,miR-16c,miR-338,miR-16b,miR-15c,miR-363-3p,miR-17-3p,miR-148a,miR-153,miR-92a,miR-15a,miR-25,miR-146a,miR-363-5p,miR-148b,miR-24a-3p	nde1	NUDE protein, C-terminal
ENSXETG00000005529	miR-30e,miR-30a-3p,miR-429,miR-130c,miR-30b,miR-26,miR-92b,miR-425-5p,miR-30a-5p,miR-190,miR-19b,miR-148b,miR-200b,miR-25,miR-19a,miR-30d,miR-92a,miR-203,miR-30c,miR-148a,miR-130a,miR-301,miR-200a,miR-363-3p	marf1	RNA recognition motif domain
ENSXETG00000005556	miR-142-3p,miR-16c,miR-25,miR-9a-5p,miR-15a,miR-9-5p,miR-92a,miR-363-3p,miR-451,miR-9b-5p,miR-16a,miR-15c,miR-16b,miR-92b	cc2d1a	Orphan nuclear receptor, NOR1 type||C2 domain||Domain of unknown function DM14
ENSXETG00000005569	miR-15a,miR-30d,miR-20a-5p,miR-15c,miR-181b,miR-16b,miR-17-3p,miR-223,miR-17-5p,miR-16c,miR-30e,miR-30a-5p,miR-16a,miR-181a-5p,miR-20b,miR-93a	fbxo4	F-box domain
ENSXETG00000005576	miR-96,miR-383	clpp	ATP-dependent Clp protease proteolytic subunit||Clp protease proteolytic subunit /Translocation-enhancing protein TepA
ENSXETG00000005579	miR-148a,miR-148b,miR-128,miR-338,miR-132	gtf2f1	Transcription initiation factor IIF, alpha subunit||Paxillin
ENSXETG00000005581	miR-23b,miR-92a,miR-25,miR-365,miR-30a-3p,miR-23a,miR-92b,miR-363-3p,miR-183	b3gat3	Glycosyl transferase, family 43
ENSXETG00000005583	miR-103,miR-26,miR-153,miR-202-5p,miR-16a,miR-16b,miR-15c,miR-16c,miR-34b,miR-132,miR-15a,miR-203,miR-107	surf4.1	Surfeit locus 4
ENSXETG00000005599	miR-205b,miR-92b,miR-92a,miR-363-3p,miR-153,miR-25,miR-205a	dhps	Deoxyhypusine synthase
ENSXETG00000005618	miR-30d,miR-30c,miR-365,miR-30e,miR-148b,miR-30a-5p,miR-301,miR-130a,miR-148a,miR-192,miR-30b,miR-215	ppat	Phosphoribosyltransferase domain||Amidophosphoribosyltransferase||Glutamine amidotransferase type 2 domain
ENSXETG00000005647	miR-499,miR-221,miR-23a,miR-23b,miR-193,miR-222,miR-194,miR-137	tmem68	Phospholipid/glycerol acyltransferase
ENSXETG00000005655	miR-199a-3p,miR-23a,miR-9a-5p,miR-223,miR-9-5p,miR-23b,miR-181a-5p,miR-144,miR-193,miR-9b-5p,miR-204,miR-181b	sdr16c5	Polyketide synthase, ketoreductase domain||2,3-dihydro-2,3-dihydroxybenzoate dehydrogenase||Glucose/ribitol dehydrogenase||Short-chain dehydrogenase/reductase SDR
ENSXETG00000005657	miR-199a-3p,miR-148b,miR-34b,miR-148a,miR-139	penk	Opioid neuropeptide precursor||Nociceptin||Proenkephalin A
ENSXETG00000005659	miR-16c,miR-25,miR-15a,miR-92a,miR-203,miR-363-3p,miR-16a,miR-15c,miR-92b,miR-16b	impad1	Inositol monophosphatase||Inositol monophosphatase, Lithium-sensitive
ENSXETG00000005663	miR-16b,miR-15c,miR-202-5p,miR-137,miR-16a,miR-208,miR-15a,miR-16c,miR-383,miR-338,miR-199a-3p,miR-214	sdcbp	PDZ domain
ENSXETG00000005674	miR-216,miR-93b,miR-27a,miR-27c,miR-129,miR-27b,miR-218,miR-23a,miR-101a,miR-23b	rgs1	RGS domain
ENSXETG00000005675	miR-9a-5p,miR-101a,miR-199a-3p,miR-9-5p,miR-128,miR-130a,miR-301,miR-130c,miR-363-3p,miR-9b-5p	rgs2	RGS domain
ENSXETG00000005684	miR-23b,miR-139,miR-23a	abt1	RNA recognition motif domain
ENSXETG00000005702	miR-214,miR-96,miR-20a-5p,miR-34b,miR-17-5p,miR-20b	rpia	Ribose 5-phosphate isomerase, type A
ENSXETG00000005717	miR-150,miR-194,miR-203	pwwp2a	PWWP domain
ENSXETG00000005727	miR-383	c1qtnf1	C1q domain||Collagen triple helix repeat
ENSXETG00000005734	miR-23b,miR-15a,miR-16c,miR-191,miR-214,miR-199a-3p,miR-23a,miR-15c,miR-16b,miR-16a,miR-200a	pemt	Phospholipid methyltransferase
ENSXETG00000005738	miR-30a-5p,miR-30c,miR-30b,miR-30a-3p,miR-383,miR-183,miR-30e	rasd1	Small GTPase superfamily, Rab type||Small GTP-binding protein domain||Small GTPase superfamily, Ras type||Mitochondrial Rho-like||Small GTPase superfamily||Small GTPase superfamily, Rho type||Ran GTPase
ENSXETG00000005742	miR-129	cops3	Proteasome component (PCI) domain
ENSXETG00000005747	miR-137,miR-31a	pld6	Phospholipase D/Transphosphatidylase
ENSXETG00000005751	miR-16a,miR-15a,miR-16b,miR-15c,miR-126-5p,miR-16c	rad23b	Orphan nuclear receptor, NOR1 type||XPC-binding domain||Ubiquitin-associated domain||Trypanosoma cruzi ribosomal protein P2-like||Flagellar hook-length control protein FliK||UV excision repair protein Rad23||Ubiquitin domain||Heat shock chaperonin-binding
ENSXETG00000005767	miR-10a,miR-23a,miR-19a,miR-10c,miR-125a,miR-148b,miR-125b,miR-216,miR-301,miR-148a,miR-130a,miR-18a-5p,miR-199a-3p,miR-214,miR-23b,miR-10b,miR-130c,miR-139,miR-144,miR-18b	flii	Leucine-rich repeat, typical subtype||Villin/Gelsolin||Leucine-rich repeat||Gelsolin-like domain
ENSXETG00000005775	miR-217,miR-181a-5p,miR-153,miR-20b,miR-202-5p,miR-181b,miR-20a-5p,miR-17-5p	gng13	G-protein gamma-like domain||G-protein, gamma subunit
ENSXETG00000005780	miR-182-5p,miR-22-5p,miR-155,miR-193,miR-148b,miR-148a	cxadr	Immunoglobulin V-set domain||Immunoglobulin subtype||Immunoglobulin-like domain||Immunoglobulin||Myelin P0 protein-related||Immunoglobulin subtype 2
ENSXETG00000005791	miR-145	denr	Density-regulated protein DRP1||Translation initiation factor SUI1
ENSXETG00000005793	miR-216,miR-17-3p	hip1r	I/LWEQ domain||AP180 N-terminal homology (ANTH) domain||ENTH domain
ENSXETG00000005794	miR-128	shpk	Carbohydrate kinase, FGGY, N-terminal
ENSXETG00000005797	miR-137,miR-135,miR-216,miR-301,miR-130a,miR-29b,miR-148a,miR-30c,miR-20a-5p,miR-19a,miR-148b,miR-19b,miR-140,miR-130c,miR-20b,miR-144,miR-122,miR-29c-3p,miR-29d,miR-383,miR-142-3p,miR-29a,miR-365,miR-150,miR-17-5p	vps37b	Modifier of rudimentary, Modr
ENSXETG00000005802	miR-92a,miR-132,miR-25,miR-17-5p,miR-383,miR-20a-5p,miR-92b,miR-363-3p,miR-18b,miR-18a-5p,miR-301,miR-20b,miR-130a,miR-96	bcl7b	BCL7
ENSXETG00000005803	miR-194,miR-17-5p,miR-20b	ogfod2	Prolyl 4-hydroxylase, alpha subunit
ENSXETG00000005810	miR-16c,miR-15a,miR-16a,miR-15c,miR-16b,miR-145	pla2g15	Lecithin:cholesterol/phospholipid:diacylglycerol acyltransferase
ENSXETG00000005812	miR-19b,miR-10c,miR-19a,miR-10a,miR-20a-5p,miR-31a,miR-130a,miR-193,miR-200a,miR-301,miR-216,miR-202-5p,miR-17-5p,miR-383,miR-10b,miR-20b,miR-130c,miR-22-3p	nfatc3	Rel homology domain (RHD), DNA-binding domain||Nuclear factor of activated T cells (NFAT)||IPT domain
ENSXETG00000005818	miR-338	irx3	Iroquois-class homeodomain protein||Orphan nuclear receptor, NOR1 type||Homeobox domain
ENSXETG00000005820	miR-190,miR-24b,miR-194,miR-217,miR-29b,miR-223,miR-29d,miR-29c-3p,miR-29a,miR-30a-3p,miR-129,miR-24a-3p	setd8	SET domain
ENSXETG00000005824	miR-140,miR-200a,miR-18b,miR-196a,miR-18a-5p,miR-145,miR-205a,miR-383,miR-101a,miR-132,miR-182-5p,miR-205b	tmed2	GOLD domain
ENSXETG00000005825	miR-101a,miR-218	ddx55	Helicase, C-terminal||Helicase superfamily 1/2, ATP-binding domain||DEAD/DEAH box helicase domain
ENSXETG00000005841	miR-10c,miR-133d,miR-15a,miR-182-5p,miR-133c,miR-155,miR-34a,miR-16b,miR-142-5p,miR-27c,miR-34b,miR-338,miR-10b,miR-122,miR-140,miR-130c,miR-217,miR-16a,miR-29c-5p,miR-27b,miR-10a,miR-20a-5p,miR-130a,miR-301,miR-133b,miR-133a,miR-15c,miR-181b,miR-137,miR-17-5p,miR-16c,miR-20b,miR-181a-5p,miR-27a,miR-190	nhlh1	Myc-type, basic helix-loop-helix (bHLH) domain
ENSXETG00000005842	miR-217,miR-1a,miR-128,miR-27a,miR-30a-5p,miR-204,miR-194,miR-199a-3p,miR-29a,miR-214,miR-142-3p,miR-30e,miR-29c-3p,miR-29d,miR-29b,miR-153,miR-27c,miR-1b,Novel-miR-4,miR-187,miR-27b,miR-101a,miR-363-5p,miR-182-5p,miR-30d,miR-31a,miR-206	vangl2	Strabismus
ENSXETG00000005847	miR-129,miR-181a-5p,miR-181b	rbm11	RNA recognition motif domain
ENSXETG00000005849	miR-202-5p,miR-19b,miR-365,miR-10c,miR-19a,miR-143,miR-10a,miR-23a,miR-10b,miR-23b,miR-203	liph	Triacylglycerol lipase family||Lipase, N-terminal
ENSXETG00000005851	miR-217	hspa13	Heat shock protein 70 family
ENSXETG00000005855	miR-16c,miR-383,miR-205a,miR-205b,miR-107,miR-31a,miR-15a,miR-103,miR-16b,miR-15c,miR-16a	pin1	WW domain||Peptidyl-prolyl cis-trans isomerase, PpiC-type
ENSXETG00000005863	miR-30d,miR-181b,miR-30a-5p,miR-30e,miR-365,miR-140,miR-181a-5p	gad1.2	Pyridoxal phosphate-dependent decarboxylase
ENSXETG00000005868	miR-26,miR-144,miR-130a,miR-183,miR-301,miR-139,miR-130c,miR-202-5p,miR-204,miR-205a,miR-129,miR-19a,miR-20a-5p,miR-19b,miR-205b	cyp4v2	Cytochrome P450||Cytochrome P450, E-class, group I||Cytochrome P450, E-class, group II||Cytochrome P450, B-class||Cytochrome P450, E-class, group IV
ENSXETG00000005911	miR-203,miR-218,miR-101a,miR-202-5p,miR-196a,miR-181b,miR-181a-5p,miR-34a,miR-216,miR-301,miR-139,miR-130c,miR-93a	hes6.1	Orange domain||Myc-type, basic helix-loop-helix (bHLH) domain
ENSXETG00000005916	miR-19a,miR-191,miR-23a,miR-15a,miR-182-5p,miR-107,miR-155,miR-103,miR-202-5p,miR-16b,miR-135,miR-205a,miR-338,miR-218,miR-23b,miR-96,miR-144,miR-183,miR-140,miR-16a,miR-425-5p,miR-20a-5p,miR-7,miR-200b,miR-19b,miR-203,miR-216,miR-15c,miR-126-5p,miR-429,miR-16c,miR-17-5p,miR-205b,miR-20b	msrb2	Peptide methionine sulphoxide reductase MrsB
ENSXETG00000005918	miR-217,miR-93b,miR-140,miR-200a,miR-153,miR-18a-5p,miR-18b,miR-145,miR-129,miR-182-5p	nampt	Nicotinate phosphoribosyltransferase family
ENSXETG00000005922	miR-17-5p,miR-29a,miR-29d,miR-29c-3p,miR-223,miR-20b,miR-130c,miR-92b,miR-19b,miR-25,miR-19a,miR-20a-5p,miR-92a,miR-29b,miR-130a,miR-301,miR-155	hbp1	Ataxin, AXH domain||High mobility group box domain||Ataxin-1/HBP1 module (AXH)
ENSXETG00000005928	miR-93b,miR-200a	dag1	Dystroglycan||Dystroglycan-type cadherin-like||Neurotensin type 2 receptor
ENSXETG00000005931	miR-96,miR-217,miR-140,miR-93b,miR-183,miR-16a,miR-190,miR-204,miR-92b,miR-194,miR-205a,miR-338,miR-16c,miR-23b,miR-205b,miR-216,miR-103,miR-17-3p,miR-363-3p,miR-15c,miR-16b,miR-19a,miR-23a,miR-19b,miR-25,miR-15a,miR-182-5p,miR-31a,miR-107,miR-92a	ptpru	MAM domain||Immunoglobulin||Fibronectin type III||PTP type protein phosphatase||Tyrosine specific protein phosphatases domain||Protein-tyrosine phosphatase, catalytic||Dual specificity protein phosphatase domain||Immunoglobulin subtype
ENSXETG00000005932	miR-19a,let-7a,miR-150,let-7b,let-7e,miR-98,miR-194,let-7i,let-7c,let-7f,miR-130a,miR-130c,miR-9a-3p,let-7g	ctse	Nuclear transport factor 2, eukaryote||Aspartic peptidase, N-terminal||Aspartic peptidase
ENSXETG00000005933	miR-93b	gpx1	Glutathione peroxidase
ENSXETG00000005934	miR-206,miR-30d,miR-30c,miR-200b,miR-363-5p,miR-20a-5p,miR-1b,Novel-miR-4,miR-301,miR-130a,miR-30e,miR-17-5p,miR-429,miR-30a-5p,miR-130c,miR-1a,miR-20b,miR-30b	rhoa	Small GTPase superfamily, Rab type||Mitochondrial Rho-like||Small GTPase superfamily, ARF/SAR type||Ran GTPase||Small GTPase superfamily, Ras type||Small GTP-binding protein domain||Small GTPase superfamily||Small GTPase superfamily, Rho type
ENSXETG00000005935	miR-214	nupl2	Zinc finger, CCCH-type
ENSXETG00000005944	miR-19a,miR-101a,miR-193,miR-19b,miR-223	rab7b	Ran GTPase||Small GTPase superfamily, ARF/SAR type||Mitochondrial Rho-like||Small GTPase superfamily, Rab type||Small GTPase superfamily, Rho type||Small GTPase superfamily||Small GTP-binding protein domain||Small GTPase superfamily, Ras type||Small GTPase superfamily, ARF type
ENSXETG00000005950	miR-216,miR-1b,Novel-miR-4,miR-181b,miR-15c,miR-20a-5p,miR-10a,miR-200b,miR-203,miR-30d,miR-181a-5p,miR-20b,miR-30a-5p,miR-29a,miR-429,miR-30e,miR-16c,miR-221,miR-17-5p,miR-29c-3p,miR-103,miR-222,miR-34a,miR-29b,miR-142-5p,miR-16b,miR-23a,miR-10c,miR-15a,miR-107,miR-217,miR-183,miR-128,miR-16a,miR-30a-3p,miR-10b,miR-29d,miR-199a-5p,miR-23b	pm20d1	Peptidase M20, dimerisation domain||Peptidase M20
ENSXETG00000005952	miR-130c,miR-301,miR-148a,miR-130a,miR-338,miR-429,miR-19a,miR-148b,miR-19b,miR-200b,miR-122	rnf123	SPRY domain||Zinc finger, C3HC4 RING-type||B30.2/SPRY domain||Zinc finger, RING-type
ENSXETG00000005954	miR-15a,miR-16c,miR-199a-3p,miR-30a-3p,miR-194,miR-425-5p,miR-16b,miR-15c,miR-16a,miR-17-3p,miR-93b,miR-93a,miR-128	gmppb	Hexapeptide repeat||Nucleotidyl transferase domain
ENSXETG00000005955	miR-204,miR-93b,miR-9-5p,miR-199a-3p,miR-16c,miR-9b-5p,miR-15c,miR-208,miR-148a,miR-130a,miR-301,miR-31a,miR-203,miR-16a,miR-217,miR-128,miR-130c,miR-183,miR-132,miR-30a-3p,miR-338,miR-146b,miR-202-5p,miR-16b,miR-103,miR-200a,miR-17-3p,miR-15a,miR-182-5p,miR-107,miR-148b,miR-146a,miR-9a-5p	ip6k1	Inositol polyphosphate kinase
ENSXETG00000005959	miR-30a-5p,miR-16a,miR-20b,miR-93a,miR-9a-3p,miR-30b,miR-23b,miR-16c,miR-17-5p,miR-30e,miR-429,miR-15c,miR-16b,miR-202-5p,miR-17-3p,miR-30d,miR-15a,miR-30c,miR-499,miR-200b,miR-23a,miR-20a-5p	traip	Zinc finger, RING-CH-type||Zinc finger, RING-type||Zinc finger, C3HC4 RING-type
ENSXETG00000005971	miR-182-5p,miR-30c,miR-15a,miR-30d,miR-27b,miR-27c,miR-16b,miR-15c,miR-222,miR-34a,miR-200a,miR-132,miR-129,miR-30e,miR-365,miR-221,miR-16c,miR-16a,miR-30a-5p,miR-27a,miR-30b,miR-139	tigar	Histidine phosphatase superfamily, clade-1
ENSXETG00000006000	miR-181b,miR-9b-5p,miR-363-3p,miR-9a-5p,miR-25,miR-23a,miR-92a,miR-181a-5p,miR-217,miR-26,miR-92b,miR-30a-3p,miR-205a,miR-205b,miR-9-5p,miR-23b,miR-223	pkdcc.2	Serine-threonine/tyrosine-protein kinase catalytic domain||Protein kinase domain||Serine/threonine/dual specificity protein kinase, catalytic domain||Tyrosine-protein kinase, catalytic domain
ENSXETG00000006015	miR-383,miR-217	hnrnpul2	SAP domain||SPRY domain||B30.2/SPRY domain
ENSXETG00000006017	miR-132,miR-199a-5p,miR-9-5p,miR-205b,miR-205a,miR-429,miR-383,miR-150,miR-16c,miR-30e,miR-30a-5p,miR-16a,miR-194,miR-204,miR-455,miR-30b,miR-181a-5p,miR-9a-3p,miR-15a,miR-182-5p,miR-30c,miR-200b,miR-499,miR-148b,miR-9a-5p,miR-9b-5p,miR-15c,miR-181b,miR-16b,miR-193,miR-148a	errfi1	Cdc42 binding domain-like
ENSXETG00000006018	miR-103,miR-301,miR-15c,miR-16b,miR-19a,miR-200b,miR-15a,miR-30c,miR-107,miR-30d,miR-30b,miR-140,miR-183,miR-30a-5p,miR-16a,miR-429,miR-16c,miR-30e	park7	DJ-1||DJ-1/PfpI
ENSXETG00000006019	miR-30d,miR-132,miR-30c,miR-30e,miR-19b,miR-129,miR-19a,miR-135,miR-30a-5p,miR-217,miR-30b	rcn2	EF-hand domain||Flagellar calcium-binding protein calflagin
ENSXETG00000006020	miR-181b,miR-181a-5p	lrrn4cl	Fibronectin type III
ENSXETG00000006022	miR-204	polr2g	S1 domain||RNA-binding domain, S1||RNA polymerase Rpb7, N-terminal
ENSXETG00000006025	miR-15a,miR-19a,miR-19b,miR-16c,miR-16a,miR-15c,miR-16b,miR-216,miR-455	zbtb3	Zinc finger, BED-type||Zinc finger, C2H2-like||BTB/POZ domain||Zinc finger, C2H2
ENSXETG00000006028	miR-217,miR-34a,miR-30b,miR-155,miR-17-3p,miR-137,miR-210,miR-30a-5p,miR-194,miR-129,miR-30e,miR-132,miR-30c,miR-30d	c15orf40	Conserved hypothetical protein CHP00251||Protein of unknown function DUF167
ENSXETG00000006029	miR-20a-5p,miR-10a,miR-10c,miR-30e,miR-17-5p,miR-30c,miR-30d,miR-10b,miR-93a,miR-30a-5p	lrrc47	B3/B4 tRNA-binding domain||Leucine-rich repeat||Leucine-rich repeat, typical subtype
ENSXETG00000006035	miR-125b,miR-23a,let-7a,miR-125a,miR-146a,let-7b,miR-200b,let-7e,miR-216,miR-17-3p,let-7g,miR-153,miR-29b,miR-193,miR-223,miR-29c-3p,miR-29d,miR-23b,miR-218,miR-29a,miR-429,miR-146b,let-7c,let-7i,let-7f,miR-98,miR-217	dffb	CIDE-N domain||Apoptosis, DNA fragmentation factor 40kDa
ENSXETG00000006038	miR-126-5p,miR-204	rassf7	Tropomyosin||Ras-associating (RA) domain
ENSXETG00000006040	miR-30a-3p,miR-34b,miR-150,miR-34a,miR-130a,miR-301,miR-130c,miR-145	hras	Ran GTPase||Mitochondrial Rho-like||Small GTPase superfamily, ARF/SAR type||Small GTPase superfamily, Rab type||Small GTPase superfamily, Rho type||Small GTPase superfamily||Small GTPase superfamily, Ras type||Small GTP-binding protein domain
ENSXETG00000006051	miR-190,miR-451,miR-204,miR-29b,miR-132,miR-182-5p,miR-29c-3p,miR-29d,miR-338,miR-29a	usp22	Peptidase C19, ubiquitin carboxyl-terminal hydrolase||Ubiquitin specific protease domain||Zinc finger, UBP-type
ENSXETG00000006052	miR-222,miR-221	dhrs7b	Polyketide synthase, ketoreductase domain||2,3-dihydro-2,3-dihydroxybenzoate dehydrogenase||Glucose/ribitol dehydrogenase||Alcohol dehydrogenase, insect-type||Short-chain dehydrogenase/reductase SDR
ENSXETG00000006053	miR-30a-3p,miR-223	slc25a45	Mitochondrial carrier protein||Mitochondrial brown fat uncoupling protein||Adenine nucleotide translocator 1||Mitochondrial substrate/solute carrier
ENSXETG00000006057	miR-17-5p,miR-148b,miR-20a-5p,miR-208,miR-20b,miR-148a,miR-301,miR-194	arpc1a	WD40 repeat||WD40-repeat-containing domain
ENSXETG00000006058	miR-338,miR-182-5p	arpc1b	WD40-repeat-containing domain||WD40 repeat
ENSXETG00000006072	miR-29d,miR-29c-3p,miR-29a,miR-29b,miR-148b,miR-148a	ppp4r3b	WH1/EVH1 domain||Domain of unknown function DUF625
ENSXETG00000006073	miR-429,miR-215,miR-181a-5p,miR-192,miR-200b,miR-199a-5p,miR-181b	depdc1b	DEP domain||Rho GTPase-activating protein domain
ENSXETG00000006083	miR-181b,miR-202-5p,miR-130a,miR-130c,miR-181a-5p,miR-199a-5p,miR-30a-3p,miR-218	slc1a3	Sodium:dicarboxylate symporter
ENSXETG00000006087	miR-183	znf326	Zinc finger, C2H2-like||A-kinase anchoring protein 95 (AKAP95)
ENSXETG00000006091	miR-181a-5p,miR-1a,miR-137,miR-27c,miR-1b,miR-27a,Novel-miR-4,miR-181b,miR-24b,miR-199a-3p,miR-24a-3p,miR-429,miR-27b,miR-200b,miR-206	gtf2b	Transcription factor TFIIB, cyclin-like domain||Cyclin-like||Transcription factor TFIIB||Zinc finger, TFIIB-type
ENSXETG00000006105	miR-210,miR-200b,miR-153,miR-150,miR-96,miR-429	gid8	CRA domain||CTLH, C-terminal LisH motif||LIS1 homology motif
ENSXETG00000006106	miR-96	DIDO1	Transcription elongation factor S-II, central domain||Transcription elongation factor S-IIM||Zinc finger, PHD-type||Spen paralogue and orthologue SPOC, C-terminal||Zinc finger, PHD-finger
ENSXETG00000006112	miR-139	mrgbp	Chromatin modification-related protein Eaf7/MRGBP
ENSXETG00000006115	miR-216,miR-146b,miR-146a,miR-223,miR-22-3p,miR-203	c14orf1	Erg28
ENSXETG00000006145	miR-125b,miR-125a,miR-9a-3p	ppa2	Inorganic pyrophosphatase
ENSXETG00000006147	miR-200a	spock2	Kazal domain||Thyroglobulin type-1
ENSXETG00000006151	miR-210,miR-107,miR-26,miR-103	dnajb12	DnaJ domain||Domain of unknown function DUF1977, DnaJ-like||Tetratricopeptide repeat 2
ENSXETG00000006155	miR-137,miR-204,miR-17-3p	pla2g12b	Phospholipase A2, group XII secretory
ENSXETG00000006157	miR-30d,miR-20a-5p,miR-27b,miR-18a-5p,miR-145,miR-181b,miR-216,miR-29c-3p,miR-29a,miR-30e,miR-17-5p,miR-190,miR-30a-5p,miR-18b,miR-27a,miR-204,miR-181a-5p,miR-20b,miR-30c,miR-23a,miR-27c,miR-142-5p,miR-155,miR-29b,miR-153,miR-29d,miR-23b,miR-338,miR-129,miR-150,miR-30b,miR-9a-3p,miR-139,miR-128	mcu	Coiled-coil domain containing protein 109, C-terminal
ENSXETG00000006168	miR-216,miR-9a-5p,miR-9b-5p,miR-9-5p	klhl40	Kelch repeat type 1||BTB/POZ domain||Kelch repeat type 2||BTB/Kelch-associated
ENSXETG00000006171	miR-101a,miR-363-5p,miR-190,miR-18b,miR-18a-5p,miR-194	higd1a	Hypoxia induced protein, domain
ENSXETG00000006175	miR-200a,miR-26,miR-199a-5p	gjc2	Connexin||Connexin, N-terminal
ENSXETG00000006188	miR-92a,miR-25	pigm	Mannosyltransferase, DXD
ENSXETG00000006189	miR-96,miR-153,miR-130a,miR-301,miR-130c,miR-200a,miR-27a,miR-27c,miR-194,miR-425-5p,miR-204,miR-27b,miR-214,miR-19a,miR-19b	anks6	Ankyrin repeat||Ankyrin repeat-containing domain||Sterile alpha motif domain
ENSXETG00000006194	miR-31a,miR-122,miR-140,miR-383,miR-217,miR-129	rab5b	Small GTPase superfamily, ARF type||Small GTP-binding protein domain||Small GTPase superfamily, Ras type||Small GTPase superfamily||Small GTPase superfamily, Rho type||Guanine nucleotide binding protein (G-protein), alpha subunit||Small GTPase superfamily, Rab type||Mitochondrial Rho-like||Ran GTPase
ENSXETG00000006195	miR-182-5p,miR-18a-5p,miR-18b,miR-205b,miR-205a	exoc3	Exocyst complex component Sec6
ENSXETG00000006203	miR-183,miR-128,miR-16a,miR-24b,miR-129,miR-30a-3p,miR-146b,miR-34b,miR-199a-5p,miR-10b,miR-103,miR-34a,miR-200a,miR-16b,miR-22-5p,miR-10c,miR-146a,miR-148b,miR-15a,miR-107,miR-93b,miR-20b,miR-93a,miR-22-3p,miR-365,miR-17-5p,miR-16c,miR-216,miR-208,miR-148a,miR-15c,miR-24a-3p,miR-20a-5p,miR-10a,miR-203	map7d2	Microtubule-associated protein 7 family
ENSXETG00000006212	miR-7,miR-204,miR-194,miR-203	pdha1	Dehydrogenase, E1 component
ENSXETG00000006221	miR-144,miR-26	arsd	Sulfatase
ENSXETG00000006222	miR-16b,miR-135,miR-202-5p,miR-27c,miR-200a,miR-133c,miR-222,miR-103,miR-107,miR-133d,miR-15a,miR-9a-5p,miR-148b,miR-23a,miR-191,miR-24b,miR-16a,miR-140,miR-183,miR-217,miR-192,miR-96,miR-23b,miR-223,miR-218,miR-205a,miR-129,miR-133a,miR-15c,miR-137,miR-9b-5p,miR-148a,miR-133b,miR-215,miR-101a,miR-24a-3p,miR-27b,miR-27a,miR-93b,miR-205b,miR-9-5p,miR-221,miR-16c	b4galnt1	Glycosyltransferase 2-like
ENSXETG00000006225	miR-129,miR-30a-3p,miR-17-3p,miR-199a-5p	eif2s3	Translation elongation factor EFTu/EF1A, domain 2||Transcription factor, GTP-binding domain||Translation initiation factor 2, gamma subunit, C-terminal
ENSXETG00000006226	miR-23a,miR-23b,miR-22-3p	sp5l	Zinc finger, C2H2-like||Zinc finger, C2H2
ENSXETG00000006227	let-7i,miR-24b,miR-183,miR-139,miR-217,miR-192,miR-30b,miR-96,miR-29d,miR-199a-5p,miR-132,miR-150,miR-218,miR-129,miR-34a,miR-206,miR-30c,miR-499,miR-23a,miR-19a,let-7f,miR-98,miR-30a-5p,miR-196a,miR-93b,miR-93a,miR-205b,miR-29c-3p,miR-375,miR-30e,miR-214,miR-429,Novel-miR-4,miR-363-3p,miR-216,miR-31a,miR-30d,miR-363-5p,miR-24a-3p,miR-10a,miR-9a-3p,miR-144,miR-455,miR-10b,miR-23b,miR-30a-3p,miR-2…	arhgef25	Pleckstrin homology domain||Dbl homology (DH) domain
ENSXETG00000006239	miR-133d,miR-133a,miR-133b,miR-7,miR-133c	mbd6	Methyl-CpG DNA binding
ENSXETG00000006267	miR-27b,miR-24a-3p,miR-20a-5p,miR-23a,miR-148b,miR-200b,miR-101a,miR-9a-5p,miR-133d,miR-203,miR-216,miR-133b,miR-148a,miR-133c,miR-27c,miR-9b-5p,miR-133a,miR-135,miR-429,miR-205a,miR-338,miR-17-5p,miR-23b,miR-9-5p,miR-205b,miR-96,miR-93a,miR-20b,miR-93b,miR-27a,miR-24b	ralgds	Ras guanine-nucleotide exchange factors catalytic domain||Ras-associating (RA) domain||Ras-like guanine nucleotide exchange factor, N-terminal
ENSXETG00000006274	miR-182-5p,miR-96,miR-7,miR-200a	mapk7	Protein kinase domain||Serine/threonine/dual specificity protein kinase, catalytic domain||Mitogen-activated protein (MAP) kinase, ERK3/4||Mitogen-activated protein (MAP) kinase, JNK||Tyrosine-protein kinase, catalytic domain
ENSXETG00000006296	miR-130c,miR-301,miR-130a	prss27	Serine proteases, trypsin domain||Peptidase S1A, chymotrypsin-type
ENSXETG00000006302	miR-137,miR-204,miR-155,miR-183,miR-93b,miR-205b,miR-214,miR-205a,miR-218,miR-338,miR-150	prss29	Peptidase S1A, chymotrypsin-type||Prothrombin/thrombin||Serine proteases, trypsin domain
ENSXETG00000006304	miR-15a,miR-214,miR-187,miR-365,miR-16c,miR-363-5p,miR-148b,miR-202-5p,miR-16a,miR-16b,miR-135,miR-145,miR-15c,miR-148a	tbx1	Transcription factor, T-box||Transcription factor, Brachyury
ENSXETG00000006305	miR-30a-5p,miR-203,miR-30d,miR-30e,miR-7	gnb1l	WD40 repeat||G-protein beta WD-40 repeat||WD40-repeat-containing domain
ENSXETG00000006306	miR-206,miR-1b,Novel-miR-4,miR-96	dffa	CIDE-N domain||DNA fragmentation factor 45kDa, middle domain
ENSXETG00000006307	miR-182-5p,miR-205b,miR-205a,miR-183	txnrd2	FAD/NAD(P)-binding domain||FAD-dependent glycerol-3-phosphate dehydrogenase||Pyridine nucleotide-disulphide oxidoreductase, class-II||Pyridine nucleotide-disulphide oxidoreductase, dimerisation domain||Thioredoxin/glutathione reductase selenoprotein
ENSXETG00000006312	miR-425-5p,miR-204,miR-18b,miR-20b,miR-144,miR-139,miR-130c,miR-26,miR-30b,miR-221,miR-17-5p,miR-30e,miR-135,miR-18a-5p,miR-148a,miR-130a,miR-301,miR-222,miR-148b,miR-19b,miR-19a,miR-20a-5p	casz1	Zinc finger, C2H2-like||Zinc finger, C2H2
ENSXETG00000006315	miR-23b,miR-202-5p,miR-93b,miR-200a,miR-101a,miR-23a	comt	O-methyltransferase, family 3||Catechol O-methyltransferase, eukaryotic
ENSXETG00000006317	miR-20b,miR-93a,miR-217,miR-103,miR-7,miR-499,miR-17-5p,miR-20a-5p,miR-23a,miR-23b,miR-199a-5p,miR-107	tardbp	RNA recognition motif domain||Paraneoplastic encephalomyelitis antigen
ENSXETG00000006319	miR-148a,miR-148b,miR-218	tango2	Transport and Golgi organisation protein 2
ENSXETG00000006320	miR-132,miR-218,miR-34b,miR-16a,miR-100,miR-24b,miR-192,miR-217,miR-96,miR-183,miR-128,miR-15a,miR-9a-5p,miR-148b,miR-202-5p,miR-34a,miR-17-3p,miR-205b,miR-429,miR-214,miR-16c,miR-451,miR-27a,miR-20b,miR-203,miR-24a-3p,miR-20a-5p,miR-10a,miR-99,miR-363-3p,miR-181b,miR-15c,miR-10b,miR-143,miR-30a-3p,miR-205a,miR-455,miR-9a-3p,miR-182-5p,miR-107,miR-10c,miR-27c,miR-16b,miR-222,miR-103,miR-200a,miR-…	dgcr8	WW domain||Double-stranded RNA-binding domain
ENSXETG00000006323	miR-218,miR-363-5p,miR-146a,miR-203,miR-193,miR-200a,miR-139,miR-204,miR-145	trmt2a	RNA recognition motif domain||(Uracil-5)-methyltransferase family||Restriction/modification DNA-methylase
ENSXETG00000006329	miR-17-5p,miR-214,miR-429,miR-98,miR-24b,let-7i,let-7c,let-7f,miR-190,miR-20b,miR-183,miR-181a-5p,miR-200b,let-7b,miR-187,let-7a,miR-20a-5p,miR-24a-3p,miR-181b,let-7e,let-7g	sgsm3	Rab-GTPase-TBC domain||Spectrin alpha chain, SH3 domain||Variant SH3 domain||RUN domain||SH3 domain
ENSXETG00000006331	miR-132,miR-15a,miR-30d,miR-101a,miR-30e,miR-146a,miR-146b,miR-150,miR-16c,miR-16a,miR-30a-5p,miR-16b,miR-15c,miR-155	rangap1	Leucine-rich repeat, ribonuclease inhibitor subtype||Ran-GTPase activating protein 1, C-terminal||Leucine-rich repeat
ENSXETG00000006335	miR-223,miR-15a,miR-92a,miR-429,miR-214,miR-25,miR-200b,miR-16c,miR-16a,miR-363-3p,miR-16b,miR-92b,miR-15c,miR-200a	galr3	KiSS-1 peptide receptor||Galanin receptor family||G protein-coupled receptor, rhodopsin-like||Neuropeptide Y receptor family||Bombesin receptor||Platelet-activating factor receptor||CXC chemokine receptor 4||GPCR, rhodopsin-like, 7TM||Somatostatin receptor family||Prostanoid receptor
ENSXETG00000006340	miR-93b,miR-96,miR-34b,miR-429,miR-205a,miR-23b,miR-199a-5p,miR-205b,miR-133c,miR-133b,miR-133a,miR-210,miR-7,miR-200b,miR-23a,miR-31a,miR-203,miR-133d	hmgxb4	High mobility group box domain
ENSXETG00000006343	miR-206,let-7a,miR-146a,let-7b,miR-202-5p,miR-1b,let-7e,Novel-miR-4,miR-216,let-7g,miR-218,miR-146b,miR-196a,let-7i,let-7f,let-7c,miR-98,miR-93b,miR-1a	micall1	Zinc finger, LIM-type||Calponin homology domain
ENSXETG00000006345	miR-150,miR-34a,miR-181a-5p,miR-181b	c22orf23	Uncharacterised protein family UPF0193
ENSXETG00000006348	miR-129,miR-383,miR-499,miR-30e,miR-30d,miR-92a,miR-96,miR-30a-5p,miR-92b,miR-204	sox10	High mobility group box domain
ENSXETG00000006349	miR-9b-5p,miR-9-5p,miR-30a-3p,miR-9a-5p	onecut1	CUT domain||Homeobox domain
ENSXETG00000006351	miR-92a,miR-92b,miR-363-3p,miR-34b,miR-25,miR-140,miR-216	baiap2l2	Variant SH3 domain||IMD/I-BAR domain||SH3 domain
ENSXETG00000006353	miR-455,miR-96,miR-128,miR-144,miR-130c,miR-139,miR-183,miR-205a,miR-30a-3p,miR-34a,miR-222,miR-27c,miR-22-5p,miR-19a,miR-148b,miR-499,miR-181a-5p,miR-27a,miR-194,miR-383,miR-221,miR-365,miR-205b,miR-216,miR-130a,miR-148a,miR-301,miR-181b,miR-145,miR-27b,miR-19b,miR-203	pla2g6	Patatin/Phospholipase A2-related||Ankyrin repeat-containing domain||Ankyrin repeat
ENSXETG00000006356	miR-30a-3p,miR-218,miR-223,miR-128,miR-130c,miR-148b,miR-125a,miR-17-3p,miR-222,miR-135,miR-27c,miR-221,miR-30e,miR-214,miR-142-3p,miR-93a,miR-26,miR-204,miR-92b,miR-30a-5p,miR-27a,miR-7,miR-25,miR-27b,miR-31a,miR-30d,miR-125b,miR-92a,miR-130a,miR-148a,miR-301,miR-216,miR-145	tmem184b	Organic solute transporter subunit alpha/Transmembrane protein 184
ENSXETG00000006357	miR-199a-3p,miR-429,miR-214,miR-27b,miR-129,miR-142-3p,miR-181b,miR-22-5p,miR-27c,miR-27a,miR-192,miR-181a-5p,miR-215	csnk1e	Serine/threonine/dual specificity protein kinase, catalytic domain||Protein kinase domain||Tyrosine-protein kinase, catalytic domain
ENSXETG00000006380	miR-191,miR-215	ereg	EGF-like domain||Zinc finger, SWIM-type
ENSXETG00000006385	miR-187	amotl1	Angiomotin
ENSXETG00000006386	miR-25,let-7b,let-7a,miR-107,miR-15a,let-7g,miR-103,miR-16b,miR-15c,let-7e,miR-16c,miR-129,miR-92b,let-7i,miR-204,let-7c,let-7f,miR-98,miR-16a,miR-196a	pias4	SAP domain||Zinc finger, MIZ-type
ENSXETG00000006391	miR-23b,miR-183,miR-23a	eef2.1	Translation elongation factor EFTu/EF1A, domain 2||Translation elongation factor EFG, V domain||Transcription factor, GTP-binding domain||Translation elongation factor EFG/EF2, domain IV||Small GTP-binding protein domain
ENSXETG00000006396	Novel-miR-4,miR-1b,miR-1a,miR-20b,miR-153,miR-206,miR-132,miR-17-5p,miR-200b,miR-101a,miR-429,miR-20a-5p	dapk3	Serine-threonine/tyrosine-protein kinase catalytic domain||Protein kinase domain||Serine/threonine/dual specificity protein kinase, catalytic domain||Tyrosine-protein kinase, catalytic domain
ENSXETG00000006397	miR-15a,miR-133d,miR-30d,miR-10a,miR-27b,miR-19a,miR-10c,miR-19b,miR-27c,miR-16b,miR-15c,miR-133a,miR-133b,miR-155,miR-133c,miR-200a,miR-205b,miR-10b,miR-205a,miR-214,miR-30e,miR-16c,miR-190,miR-16a,miR-30a-5p,miR-27a,miR-30b,miR-183,miR-140,miR-93a,miR-128	fzr1	WD40 repeat||G-protein, beta subunit||WD40-repeat-containing domain||G-protein beta WD-40 repeat
ENSXETG00000006402	miR-223,miR-7,miR-139	ccng2	Cyclin, N-terminal||Cyclin-like
ENSXETG00000006417	miR-101a,miR-17-5p,miR-20a-5p,miR-27b,miR-181b,miR-126-5p,miR-27c,miR-27a,miR-301,miR-139,miR-130c,miR-130a,miR-20b,miR-181a-5p,miR-34a	mre11a	Mre11, DNA-binding||DNA repair protein Mre11||Calcineurin-like phosphoesterase domain, apaH type
ENSXETG00000006425	miR-200a,miR-192,miR-215,miR-190	hsd17b13	2,3-dihydro-2,3-dihydroxybenzoate dehydrogenase||Glucose/ribitol dehydrogenase||Alcohol dehydrogenase, insect-type||Short-chain dehydrogenase/reductase SDR||Alkaline phosphatase
ENSXETG00000006428	miR-125b,miR-30d,miR-10c,miR-125a,miR-363-5p,miR-10a,miR-145,miR-181b,miR-18a-5p,miR-193,miR-10b,miR-30e,miR-338,miR-30a-3p,miR-18b,miR-30a-5p,miR-139,miR-181a-5p	panx1	Innexin
ENSXETG00000006432	miR-203,miR-18b,miR-18a-5p,miR-34b,miR-34a,miR-205a	btbd2	BTB/POZ domain||PHR||BTB/Kelch-associated
ENSXETG00000006434	miR-9b-5p,miR-9-5p,miR-200a,miR-9a-5p	csnk1g2	Protein kinase domain||Serine/threonine/dual specificity protein kinase, catalytic domain||Tyrosine-protein kinase, catalytic domain
ENSXETG00000006439	miR-101a,miR-93b,miR-425-5p	enc1.2	Kelch repeat type 1||BTB/POZ domain||BTB/Kelch-associated||Kelch repeat type 2
ENSXETG00000006441	miR-1a,miR-140,miR-30b,miR-217,miR-92b,miR-30a-5p,miR-190,miR-34b,miR-30e,miR-30a-3p,miR-9-5p,miR-148a,miR-200a,miR-363-3p,Novel-miR-4,miR-9b-5p,miR-1b,miR-148b,miR-9a-5p,miR-25,miR-206,miR-30d,miR-92a,miR-30c	jund	Jun-like transcription factor||Basic-leucine zipper domain||cAMP response element binding (CREB) protein||Transcription factor Jun
ENSXETG00000006455	miR-145,miR-22-5p	camk2g	Serine-threonine/tyrosine-protein kinase catalytic domain||Serine/threonine/dual specificity protein kinase, catalytic domain||Protein kinase domain||Calcium/calmodulin-dependent protein kinase II, association-domain||Tyrosine-protein kinase, catalytic domain
ENSXETG00000006460	miR-133d,miR-182-5p,miR-148b,miR-10c,miR-125a,miR-19a,miR-27c,miR-193,miR-29b,miR-133c,miR-34a,miR-29d,miR-199a-5p,miR-10b,miR-223,miR-132,miR-34b,miR-30a-3p,miR-143,miR-129,miR-218,miR-130c,miR-183,miR-140,miR-96,miR-125b,miR-7,miR-200b,miR-19b,miR-27b,miR-10a,miR-126-5p,miR-133a,miR-145,miR-130a,miR-148a,miR-301,miR-216,miR-133b,miR-29c-3p,miR-429,miR-29a,miR-214,miR-383,miR-199a-3p,miR-194,miR…	camk2a	Tyrosine-protein kinase, catalytic domain||Phosphorylase kinase, gamma catalytic subunit||Serine/threonine/dual specificity protein kinase, catalytic domain||Protein kinase domain||Calcium/calmodulin-dependent protein kinase II, association-domain
ENSXETG00000006499	miR-204,miR-194,miR-30a-5p,miR-93b,miR-93a,miR-20b,miR-181a-5p,miR-30b,miR-23b,miR-30e,miR-17-5p,Novel-miR-53,miR-181b,miR-30d,miR-30c,miR-7,miR-23a,miR-20a-5p	OXR1	GRAM domain||TLDc domain||LysM domain
ENSXETG00000006534	miR-145,miR-9b-5p,miR-301,miR-148a,miR-130a,miR-216,miR-203,miR-101a,miR-19b,miR-200b,miR-20a-5p,miR-27b,miR-27a,miR-20b,miR-93a,miR-9-5p,miR-365,miR-17-5p,miR-383,miR-199a-3p,miR-27c,miR-9a-5p,miR-148b,miR-19a,miR-139,miR-130c,miR-128,miR-217,miR-96,miR-150,miR-218,miR-129	zbtb5	Zinc finger, C2H2||BTB/POZ domain||Zinc finger, C2H2-like
ENSXETG00000006535	miR-19a,miR-7,miR-148b,miR-19b,miR-15a,miR-107,miR-203,miR-34a,miR-103,miR-130a,miR-148a,miR-301,miR-15c,miR-16b,miR-181b,miR-143,miR-205a,miR-16c,miR-375,miR-205b,miR-181a-5p,miR-130c,miR-16a	prickle2	Zinc finger, LIM-type||PET domain
ENSXETG00000006536	miR-24a-3p,miR-24b	grhpr.2	D-isomer specific 2-hydroxyacid dehydrogenase, NAD-binding domain||D-isomer specific 2-hydroxyacid dehydrogenase, catalytic domain
ENSXETG00000006537	miR-200a,miR-129	psmd6	Proteasome component (PCI) domain
ENSXETG00000006538	miR-200a,miR-145,miR-135	atxn7	SCA7 domain
ENSXETG00000006554	miR-148b,miR-19b,miR-206,miR-1a,miR-130a,miR-148a,miR-128,miR-301,miR-130c,Novel-miR-4,miR-1b	rnf38	Zinc finger, C3HC4 RING-type||Zinc finger, RING-type||Zinc finger, RING-CH-type
ENSXETG00000006555	miR-204,miR-129,miR-214,miR-153,miR-128	cdc34	Ubiquitin-conjugating enzyme E2
ENSXETG00000006560	miR-133c,miR-183,miR-133b,miR-103,miR-133a,miR-204,miR-205a,miR-107,miR-205b,miR-133d,miR-182-5p	hiatl1	Major facilitator superfamily domain||Major facilitator superfamily||Tetracycline resistance protein, TetA/multidrug resistance protein MdtG
ENSXETG00000006571	miR-27c,miR-222,miR-155,miR-200a,miR-29b,miR-182-5p,miR-206,miR-23a,miR-10c,miR-499,miR-425-5p,miR-192,miR-9a-3p,miR-128,miR-132,miR-223,miR-23b,miR-29d,miR-10b,miR-338,miR-129,miR-205a,miR-150,miR-1b,miR-137,miR-363-3p,miR-18a-5p,Novel-miR-4,miR-145,miR-215,miR-92a,miR-10a,miR-27b,miR-25,miR-7,miR-27a,miR-196a,miR-18b,miR-92b,miR-1a,miR-29c-3p,miR-205b,miR-29a,miR-142-3p,miR-214,miR-365,miR-221	c2cd4c	C2 domain
ENSXETG00000006575	miR-143,miR-365,miR-148b,miR-301,miR-130c,miR-139,miR-148a,miR-130a	znf420	Krueppel-associated box||Zinc finger, TFIIS-type||TRASH domain||Zinc finger, C2H2||Zinc finger, C2H2-like||Zinc finger, BED-type||Zinc finger, LIM-type||AT hook, DNA-binding motif
ENSXETG00000006598	miR-1a,miR-206,miR-126-5p,Novel-miR-4,miR-1b	dkk1	Dickkopf, N-terminal cysteine-rich
ENSXETG00000006620	miR-182-5p,miR-15a,miR-203,miR-20a-5p,miR-18a-5p,miR-16b,miR-15c,miR-216,miR-132,miR-214,miR-16c,miR-17-5p,miR-22-3p,miR-16a,miR-18b,miR-20b	mapre1	Calponin homology domain||EB1, C-terminal
ENSXETG00000006627	miR-19b,miR-214,miR-19a,miR-22-5p,miR-203,miR-204,miR-196a	cdh13	Cadherin||Cadherin prodomain
ENSXETG00000006631	miR-181a-5p,miR-1a,miR-93a,miR-93b,miR-196a,miR-22-3p,miR-92b,miR-214,miR-16c,miR-9-5p,miR-148a,miR-130a,miR-301,Novel-miR-4,miR-1b,miR-9b-5p,miR-15c,miR-181b,miR-145,miR-24a-3p,miR-7,miR-19b,miR-25,miR-125b,miR-203,miR-92a,miR-455,miR-217,miR-130c,miR-16a,miR-24b,miR-30a-3p,miR-338,miR-150,miR-200a,miR-17-3p,miR-202-5p,miR-22-5p,miR-16b,miR-19a,miR-191,miR-148b,miR-9a-5p,miR-125a,miR-15a,miR-182…	ncald	EF-hand domain
ENSXETG00000006632	miR-150,miR-30e,miR-30c,miR-30d,miR-92a,miR-216,miR-30b,miR-30a-5p,miR-363-3p,miR-137,miR-22-5p,miR-92b	grhl2	CP2 transcription factor
ENSXETG00000006633	miR-217,miR-132	znf706	Zinc finger, C2H2-like
ENSXETG00000006635	miR-203,miR-30a-3p	pabpc1	Polyadenylate binding protein, human types 1, 2, 3, 4||RNA recognition motif domain, eukaryote||Polyadenylate-binding protein/Hyperplastic disc protein||RNA recognition motif domain
ENSXETG00000006639	miR-24a-3p,miR-24b	rab11a	Small GTPase superfamily, Rab type||Ran GTPase||Mitochondrial Rho-like||Small GTPase superfamily, Ras type||Small GTP-binding protein domain||Small GTPase superfamily, ARF type||Small GTPase superfamily, Rho type||Small GTPase superfamily
ENSXETG00000006656	miR-181b,miR-429,miR-181a-5p,miR-199a-3p,miR-200b	clpx	ATPase, AAA-type, core||Clp protease, ATP-binding subunit ClpX||AAA+ ATPase domain||CbxX/CfqX
ENSXETG00000006659	miR-30a-3p	spg21	Alpha/beta hydrolase fold-1
ENSXETG00000006660	miR-17-3p,miR-34b,miR-338,miR-216,miR-34a	ccne2	Cyclin, N-terminal||Cyclin, C-terminal domain||Cyclin-like
ENSXETG00000006662	miR-34a,miR-9a-3p,miR-140,miR-20b,miR-144,miR-190,miR-145,miR-135,miR-20a-5p,miR-129,miR-34b,miR-17-5p,miR-122	plekho2	Pleckstrin homology domain
ENSXETG00000006669	miR-23b,miR-29d,miR-29c-3p,miR-34b,miR-29a,miR-129,miR-218,miR-23a,miR-202-5p,miR-29b,miR-217	plekhf2	FYVE zinc finger||Zinc finger, FYVE-related||Pleckstrin homology domain
ENSXETG00000006676	miR-204,miR-23b,miR-363-3p,miR-93b,miR-96	prmt7	Protein arginine N-methyltransferase PRMT7||-
ENSXETG00000006680	miR-122,miR-129	slc7a6	Amino acid permease/ SLC12A domain
ENSXETG00000006697	miR-217,miR-218,miR-93a,miR-93b,miR-132,miR-190,miR-204	egr1	Zinc finger, BED-type||Zinc finger, C2H2-like||Zinc finger, C2H2
ENSXETG00000006708	miR-16b,miR-135,miR-142-5p,miR-202-5p,miR-193,miR-29b,miR-200a,miR-17-3p,miR-222,miR-103,miR-107,miR-15a,miR-148b,miR-499,miR-10c,miR-23a,miR-16a,miR-183,miR-455,miR-29d,miR-10b,miR-23b,miR-150,miR-34b,miR-30a-3p,miR-129,miR-15c,miR-148a,miR-203,miR-200b,miR-101a,miR-10a,miR-204,miR-22-3p,miR-29c-3p,miR-221,miR-16c,miR-429,miR-214,miR-29a	fam53c	Orphan nuclear receptor, NOR1 type
ENSXETG00000006710	miR-92b,miR-27a,miR-363-3p,miR-27c,miR-128,miR-29b,miR-125b,miR-29d,miR-29c-3p,miR-92a,miR-125a,miR-25,miR-29a,miR-27b	cdc25c	M-phase inducer phosphatase||Rhodanese-like domain
ENSXETG00000006711	miR-204,miR-194,miR-190,miR-17-3p,miR-183,miR-153,miR-148a,miR-125b,miR-125a,miR-101a,miR-363-5p,miR-148b,miR-200b,miR-429	ifitm3	CD225/Dispanin family
ENSXETG00000006715	miR-155,miR-133b,miR-222,miR-130a,miR-133c,miR-142-5p,miR-363-3p,miR-133a,miR-25,miR-133d,miR-203,miR-128,miR-130c,miR-214,miR-143,miR-218,miR-338,miR-221,miR-150,miR-365,miR-132	cpsf7	Pistil-specific extensin-like protein||RNA recognition motif domain
ENSXETG00000006716	miR-375,miR-15a,miR-16c,miR-34b,miR-218,miR-214,miR-16b,miR-15c,miR-16a,miR-144	cdc23	Tetratricopeptide repeat||Tetratricopeptide repeat 2||Cdc23||Tetratricopeptide repeat 1||Tetratricopeptide repeat-containing domain
ENSXETG00000006720	miR-429,miR-27b,miR-148b,miR-9a-3p,miR-17-3p,miR-200a,miR-148a,miR-27c,miR-27a	ncor1	SANT/Myb domain
ENSXETG00000006721	miR-10b,miR-429,miR-92b,miR-204,miR-190,miR-144,miR-92a,miR-182-5p,miR-10c,miR-200b,miR-148b,miR-10a,miR-145,miR-181b,miR-142-5p,miR-17-3p,miR-148a	kif20a	Kinesin motor domain
ENSXETG00000006726	miR-122	brd8	Bromodomain
ENSXETG00000006731	miR-27b,miR-24a-3p,miR-144,miR-27a,miR-27c,miR-24b	nhp2	Ribosomal protein L7Ae/L30e/S12e/Gadd45||H/ACA ribonucleoprotein complex, subunit Nhp2, eukaryote||Ribosomal protein L7Ae/L8/Nhp2 family
ENSXETG00000006735	miR-103,miR-181a-5p,miR-139,miR-16a,miR-181b,miR-16b,miR-15c,miR-19a,miR-19b,miR-16c,miR-15a,miR-107	incenp	Tropomyosin||-||Inner centromere protein, ARK-binding domain
ENSXETG00000006737	miR-194	ftmt	Ferritin- like diiron domain||Ferritin/DPS protein domain
ENSXETG00000006739	miR-148b,miR-148a,miR-214,miR-216	tmed9	GOLD domain
ENSXETG00000006740	miR-429,miR-200b	best1	Bestrophin/UPF0187
ENSXETG00000006741	miR-30b,miR-216,miR-30a-5p,miR-129,miR-23a,miR-30e,miR-30c,miR-30d,miR-23b	lman2	Legume-like lectin
ENSXETG00000006744	miR-107,miR-203,miR-15a,miR-9a-5p,miR-101a,miR-15c,miR-16b,miR-135,miR-18a-5p,miR-9b-5p,miR-29b,miR-200a,miR-216,miR-155,miR-103,miR-9-5p,miR-29d,miR-29c-3p,miR-132,miR-16c,miR-365,miR-29a,miR-199a-3p,miR-18b,miR-16a,miR-9a-3p,miR-217	cltb	Clathrin light chain
ENSXETG00000006758	miR-23a,miR-23b	wdr77	WD40-repeat-containing domain||G-protein beta WD-40 repeat||WD40 repeat
ENSXETG00000006768	miR-30b,miR-204,miR-30a-5p,miR-30e,miR-101a,miR-191,miR-30d,miR-182-5p,miR-30c	C19orf68	Zinc finger, SWIM-type
ENSXETG00000006790	miR-199a-5p,miR-10b,miR-221,miR-365,miR-30a-3p,miR-22-3p,miR-130c,miR-203,miR-148b,miR-10c,miR-19a,miR-10a,miR-145,miR-137,miR-130a,miR-148a,miR-301,miR-222	tctex1d1	Tctex-1
ENSXETG00000006794	miR-203,miR-20a-5p,miR-145,miR-137,miR-29b,miR-29d,miR-29c-3p,miR-205b,miR-34b,miR-17-5p,miR-150,miR-205a,miR-29a,miR-142-3p,miR-22-3p,miR-20b,miR-93b,miR-183,miR-455	gxylt1	Glycosyl transferase, family 8
ENSXETG00000006795	miR-150,miR-363-5p	yaf2	Zinc finger, RanBP2-type
ENSXETG00000006796	miR-30a-5p,miR-181b,miR-126-5p,miR-181a-5p,miR-130c,miR-301,miR-200a,miR-193,miR-130a,miR-30d	zcrb1	Paraneoplastic encephalomyelitis antigen||RNA recognition motif domain||RNA recognition motif domain, eukaryote||Zinc finger, CCHC-type
ENSXETG00000006797	miR-30d,miR-182-5p,miR-30c,miR-200b,miR-146a,miR-153,miR-222,miR-221,miR-30e,miR-146b,miR-429,miR-214,miR-199a-3p,miR-338,miR-30a-5p,miR-139,miR-30b,miR-96	prickle1	Zinc finger, LIM-type||PET domain
ENSXETG00000006803	miR-132,miR-383,miR-199a-3p,miR-34b,miR-101a,miR-142-5p,miR-135,miR-204,miR-215,miR-216,miR-217,miR-192,miR-153	cdca4	SERTA domain
ENSXETG00000006811	miR-132,miR-29c-3p,miR-29d,miR-129,miR-29a,miR-26,miR-29b	irak4	Tyrosine-protein kinase, catalytic domain||Protein kinase domain||Serine/threonine/dual specificity protein kinase, catalytic domain||Serine-threonine/tyrosine-protein kinase catalytic domain||Death domain
ENSXETG00000006812	miR-15a,miR-206,miR-129,miR-191,miR-16c,miR-196a,Novel-miR-4,miR-1b,miR-16a,miR-15c,miR-16b,miR-135,miR-217,miR-1a,miR-193	mcoln1	Ion transport domain
ENSXETG00000006829	miR-140	cela2a	Peptidase S1A, chymotrypsin-type||Serine proteases, trypsin domain
ENSXETG00000006835	miR-200a,let-7g,miR-103,miR-16b,miR-15c,let-7e,let-7b,let-7a,miR-203,miR-107,miR-15a,miR-183,miR-144,let-7i,let-7c,let-7f,miR-98,miR-16a,miR-365,miR-16c,miR-150	lrrc59	Leucine-rich repeat, typical subtype||Leucine-rich repeat||Leucine-rich repeat, ribonuclease inhibitor subtype
ENSXETG00000006839	miR-194,miR-204,miR-126-5p,miR-22-3p,miR-193,miR-20b,miR-128,miR-222,miR-203,miR-182-5p,miR-17-5p,miR-221,miR-20a-5p,miR-218	xylt2	Glycosyl transferase, family 14
ENSXETG00000006840	miR-365,miR-24a-3p,miR-24b,miR-18b,miR-18a-5p	slc9a3r1	EBP50, C-terminal||PDZ domain
ENSXETG00000006842	miR-34a,miR-204,miR-22-3p	tmem104	Aromatic amino acid permease||Amino acid transporter, transmembrane domain
ENSXETG00000006865	miR-34a,miR-153,miR-17-3p,miR-16b,miR-19a,miR-23a,miR-148b,miR-125a,miR-15a,miR-206,miR-455,miR-217,miR-140,miR-9a-3p,miR-16a,miR-425-5p,miR-218,miR-34b,miR-23b,miR-199a-5p,miR-148a,Novel-miR-4,miR-1b,miR-15c,miR-145,miR-363-5p,miR-200b,miR-19b,miR-125b,miR-1a,miR-451,miR-22-3p,miR-194,miR-142-3p,miR-429,miR-16c,miR-365	emp1	PMP-22/EMP/MP20||Epithelial membrane protein EMP-1||PMP-22/EMP/MP20/Claudin superfamily
ENSXETG00000006872	miR-135,miR-93b,miR-140,miR-193,miR-132,miR-30e,miR-34b,miR-7	usp45	Zinc finger, UBP-type||Peptidase C19, ubiquitin carboxyl-terminal hydrolase||Ubiquitin specific protease domain
ENSXETG00000006894	miR-15a,miR-122,miR-16c,miR-214,miR-15c,miR-181b,miR-16b,miR-16a,miR-181a-5p	gtpbp1	Translation elongation factor EFTu/EF1A, domain 2||Translation elongation factor EFTu/EF1A, C-terminal||Transcription factor, GTP-binding domain||Kinesin motor domain
ENSXETG00000006895	miR-92a,miR-25,miR-101a,miR-19b,miR-24a-3p,miR-363-3p,miR-205b,miR-29c-3p,miR-221,miR-383,miR-29a,miR-194,miR-92b,miR-93a,miR-107,miR-182-5p,miR-146a,miR-19a,miR-187,miR-202-5p,miR-200a,miR-153,miR-29b,miR-193,miR-222,miR-103,miR-155,miR-34a,miR-29d,miR-146b,miR-34b,miR-143,miR-30a-3p,miR-205a,miR-24b,miR-128,miR-217	josd1	Machado-Joseph disease protein MJD
ENSXETG00000006898	miR-155,miR-34a,miR-200a,miR-181b,miR-16b,miR-22-5p,miR-15c,miR-15a,miR-30d,miR-181a-5p,miR-96,miR-30b,miR-455,miR-9a-3p,miR-183,miR-144,miR-16a,miR-30a-5p,miR-218,miR-205a,miR-143,miR-30e,miR-34b,miR-16c,miR-205b	rhoc	Ran GTPase||Mitochondrial Rho-like||Small GTPase superfamily, ARF/SAR type||Small GTPase superfamily, Rab type||Small GTPase superfamily, Rho type||Small GTPase superfamily||Small GTP-binding protein domain||Small GTPase superfamily, Ras type
ENSXETG00000006900	miR-199a-3p	ddx17	RNA helicase, DEAD-box type, Q motif||Helicase, C-terminal||Helicase superfamily 1/2, ATP-binding domain||DEAD/DEAH box helicase domain
ENSXETG00000006905	miR-133b,miR-133c,miR-140,miR-16a,miR-16b,miR-135,miR-133a,miR-15c,miR-10a,miR-191,miR-10c,miR-16c,miR-15a,miR-133d,miR-10b	dnal4	Dynein light chain, type 1/2
ENSXETG00000006906	miR-199a-5p,miR-34b,miR-129,miR-27a,miR-30a-5p,miR-22-3p,miR-128,miR-140,miR-30b,miR-181a-5p,miR-30d,miR-30c,miR-27b,miR-181b,miR-27c,miR-202-5p,miR-34a	nptxr	Pentaxin-related||LamG-like jellyroll fold
ENSXETG00000006910	miR-29d,miR-29c-3p,miR-29a,miR-29b	cbx6	Chromo domain||Chromo domain subgroup||Chromo/chromo shadow domain
ENSXETG00000006912	miR-140,miR-129,miR-34a	pdgfb	Platelet-derived growth factor, N-terminal||PDGF/VEGF domain
ENSXETG00000006915	miR-182-5p,miR-31a	syngr1	Marvel domain
ENSXETG00000006917	miR-193	myl1	EF-hand domain
ENSXETG00000006918	miR-16c,miR-200b,miR-429,miR-15a,miR-182-5p,miR-200a,miR-15c,miR-16b,miR-22-3p,miR-16a	lancl1	Lanthionine synthetase C-like
ENSXETG00000006922	miR-205b,miR-217,miR-205a	ss18	HMW glutenin||SS18 family
ENSXETG00000006962	miR-26	tssc1	WD40 repeat||WD40-repeat-containing domain||G-protein beta WD-40 repeat
ENSXETG00000006969	miR-429,miR-93b,miR-200b	hs3st1	Sulfotransferase domain
ENSXETG00000006970	miR-18a-5p,miR-18b,miR-135,miR-34b	jup	HEAT repeat||Beta-catenin||Armadillo
ENSXETG00000006987	miR-24b,miR-217,miR-17-3p,miR-200a,miR-183,miR-29b,miR-29c-3p,miR-29d,miR-24a-3p,miR-29a	p4ha2	Prolyl 4-hydroxylase, alpha subunit||Tetratricopeptide repeat||Tetratricopeptide repeat-containing domain||Prolyl 4-hydroxylase alpha-subunit, N-terminal||Oxoglutarate/iron-dependent dioxygenase
ENSXETG00000007010	miR-30a-3p,miR-16c,miR-15a,miR-132,miR-455,miR-17-3p,miR-16a,miR-15c,miR-16b	ywhaq	14-3-3 protein||14-3-3 domain
ENSXETG00000007013	miR-10b,miR-16c,miR-34b,miR-338,miR-30a-3p,miR-204,miR-425-5p,miR-16a,miR-130c,miR-96,miR-203,miR-133d,miR-15a,miR-10c,miR-7,miR-10a,miR-16b,miR-15c,miR-133a,miR-137,miR-200a,miR-301,miR-133c,miR-130a,miR-133b,miR-34a	klf11	Zinc finger, C2H2||Zinc finger, C2H2-like
ENSXETG00000007026	miR-19a,miR-217,miR-19b	prkaa1	Serine-threonine/tyrosine-protein kinase catalytic domain||Protein kinase domain||Serine/threonine/dual specificity protein kinase, catalytic domain||Tyrosine-protein kinase, catalytic domain
ENSXETG00000007029	miR-217,miR-200a,miR-20b,miR-20a-5p,miR-429,miR-19a,miR-143,miR-101a,miR-125a,miR-200b,miR-19b,miR-17-5p,miR-150,miR-125b,miR-199a-5p	ttc33	Tetratricopeptide repeat 2||Tetratricopeptide repeat||Tetratricopeptide repeat 1||Tetratricopeptide repeat-containing domain
ENSXETG00000007030	miR-222,miR-130a,miR-200a,miR-301,miR-18a-5p,miR-126-5p,miR-24a-3p,miR-20a-5p,miR-200b,miR-101a,miR-31a,miR-20b,miR-130c,miR-18b,miR-24b,miR-429,miR-34b,miR-17-5p,miR-221,miR-365,miR-199a-5p	ptger4	GPCR, rhodopsin-like, 7TM||Prostanoid receptor||Prostaglandin DP receptor||Prostacyclin (prostanoid IP) receptor||Prostanoid EP4 receptor||G protein-coupled receptor, rhodopsin-like||Thromboxane receptor
ENSXETG00000007038	miR-93a	mef2c	Transcription factor, MADS-box
ENSXETG00000007039	miR-181b,miR-200b,miR-429,miR-181a-5p	cetn3	EF-hand domain
ENSXETG00000007054	miR-24a-3p,miR-16c,miR-15a,miR-122,miR-26,miR-200a,miR-9a-3p,miR-140,miR-16a,miR-15c,miR-24b,miR-145,miR-16b	ncam2	Immunoglobulin||Immunoglobulin V-set domain||Immunoglobulin subtype 2||Neural cell adhesion||Fibronectin type III||Immunoglobulin I-set||Immunoglobulin subtype||Immunoglobulin-like domain
ENSXETG00000007084	miR-200b,miR-29a,miR-429,miR-214,miR-29d,miR-31a,miR-29c-3p,miR-29b,miR-153,miR-93b,miR-17-3p,miR-215,miR-96,miR-192	vcl	Alpha 2C adrenoceptor||Vinculin/alpha-catenin
ENSXETG00000007088	miR-204,miR-181a-5p,miR-17-3p	clp1	Pre-mRNA cleavage complex subunit Clp1||AAA+ ATPase domain
ENSXETG00000007089	miR-199a-5p,miR-196a	ctnnd1	HEAT repeat||Armadillo
ENSXETG00000007092	miR-181a-5p,miR-181b,miR-199a-5p	tiprl	TIP41-like protein
ENSXETG00000007096	miR-128,miR-133c,miR-133b,miR-133a,miR-133d	zmym6nb	Uncharacterised protein family YphA
ENSXETG00000007102	miR-429,miR-129,miR-363-5p,miR-148b,miR-200b,miR-217,miR-148a,miR-200a,miR-194	hnrnpr	AT hook-like||HnRNP R/Q splicing factor||Paraneoplastic encephalomyelitis antigen||RNA recognition motif domain
ENSXETG00000007103	miR-142-3p,miR-142-5p	atpif1	Mitochondrial ATPase inhibitor
ENSXETG00000007110	miR-142-3p,miR-429,miR-199a-3p,miR-16c,miR-150,miR-30e,miR-30b,miR-192,miR-30a-5p,miR-16a,miR-22-3p,miR-200b,miR-15a,miR-30c,miR-182-5p,miR-107,miR-30d,miR-215,miR-103,miR-200a,miR-15c,miR-16b	tmem184c	Organic solute transporter subunit alpha/Transmembrane protein 184
ENSXETG00000007111	miR-222,miR-29b,miR-17-3p,miR-200a,miR-142-5p,miR-202-5p,miR-23a,miR-146a,miR-182-5p,miR-30c,miR-206,miR-30b,miR-455,miR-140,miR-24b,miR-30a-3p,miR-205a,miR-338,miR-146b,miR-132,miR-29d,miR-23b,Novel-miR-4,miR-1b,miR-181b,miR-24a-3p,miR-200b,miR-363-5p,miR-30d,miR-181a-5p,miR-93a,miR-1a,miR-30a-5p,miR-429,miR-214,miR-29a,miR-221,miR-30e,miR-205b,miR-29c-3p	ednra	GPCR, rhodopsin-like, 7TM||Endothelin receptor family||Endothelin receptor A||G protein-coupled receptor 37 orphan||KiSS-1 peptide receptor||G protein-coupled receptor, rhodopsin-like
ENSXETG00000007139	miR-16b,miR-15c,miR-16a,miR-15a,miR-16c	oplah	Hydantoinaseoxoprolinase, N-terminal||Hydantoinase B/oxoprolinase||Hydantoinase/oxoprolinase
ENSXETG00000007140	miR-221,miR-17-5p,miR-16c,miR-214,miR-429,miR-143,miR-9-5p,miR-23b,miR-20b,miR-93a,miR-140,miR-181a-5p,miR-18b,miR-16a,miR-499,miR-200b,miR-9a-5p,miR-23a,miR-20a-5p,miR-15a,miR-193,miR-153,miR-222,miR-15c,miR-181b,miR-16b,miR-145,miR-18a-5p,miR-9b-5p	gpt2	Aminotransferase, class I/classII
ENSXETG00000007155	miR-125b,miR-204,miR-150,miR-19b,miR-125a,miR-301,miR-19a	stk11ip	Leucine-rich repeat||Leucine-rich repeat, typical subtype
ENSXETG00000007164	miR-425-5p,miR-27a,miR-30a-5p,miR-18b,miR-22-3p,miR-144,miR-30b,miR-181a-5p,miR-30e,miR-146b,miR-30a-3p,miR-181b,miR-18a-5p,miR-27c,miR-30d,miR-30c,miR-182-5p,miR-363-5p,miR-19b,miR-101a,miR-146a,miR-27b,miR-19a	gne	UDP-N-acetylglucosamine 2-epimerase||ROK family
ENSXETG00000007168	miR-133c,miR-7,miR-218,miR-133b,miR-133a,miR-133d	clta	Clathrin light chain
ENSXETG00000007175	miR-148a,miR-128,miR-183,miR-27a,miR-27c,miR-148b,miR-27b,miR-338	ubl4a	Ubiquitin||Ubiquitin domain
ENSXETG00000007176	miR-96,miR-204,miR-22-3p,miR-18b,miR-18a-5p,miR-142-5p	fcn2	Fibrinogen, alpha/beta/gamma chain, C-terminal globular domain||Collagen triple helix repeat
ENSXETG00000007178	miR-29b,miR-16a,miR-27c,miR-27a,miR-16b,miR-15c,miR-29a,miR-27b,miR-16c,miR-122,miR-15a,miR-29c-3p,miR-29d	kdm5c	Zinc finger, PHD-finger||ARID DNA-binding domain||Lysine-specific demethylase-like domain||Zinc finger, PHD-type||JmjC domain||Zinc finger, C5HC2-type||JmjN domain
ENSXETG00000007179	miR-103,miR-217,miR-1a,miR-193,miR-153,miR-9a-3p,Novel-miR-4,miR-1b,miR-145,miR-199a-3p,miR-107,miR-206	sema3f	Plexin-like fold||Immunoglobulin||Immunoglobulin V-set domain||Sema domain||Immunoglobulin subtype||Immunoglobulin-like domain||Immunoglobulin subtype 2||Plexin repeat
ENSXETG00000007191	Novel-miR-53,miR-139,miR-26,miR-199a-3p,miR-338,miR-217	narfl	Iron hydrogenase, large subunit, C-terminal
ENSXETG00000007193	miR-23a,miR-23b,miR-126-5p,miR-203	ccdc22	Protein of unknown function DUF812||Macrophage scavenger receptor
ENSXETG00000007199	miR-92a,miR-92b,miR-363-3p,miR-25	ppp1r14b	PKC-activated phosphatase-1 inhibitor
ENSXETG00000007200	miR-20a-5p,miR-17-5p,miR-18b,miR-18a-5p,miR-301,miR-130c,miR-20b,miR-130a,miR-128	haghl	Metallo-beta-lactamase
ENSXETG00000007202	miR-133a,miR-27a,miR-27c,miR-130a,miR-128,miR-301,miR-17-3p,miR-130c,miR-133c,miR-133b,miR-199a-5p,miR-133d,miR-182-5p,miR-365,miR-27b	hagh	Metallo-beta-lactamase
ENSXETG00000007211	miR-375,miR-203,miR-17-5p,miR-20a-5p,miR-204,miR-135,miR-139,miR-20b,miR-217,miR-34a	esrra	Retinoic acid receptor||Orphan nuclear receptor||Vitamin D receptor||Retinoid X receptor/HNF4||Nuclear hormone receptor||Zinc finger, nuclear hormone receptor-type||Transcription factor COUP||Nuclear hormone receptor, ligand-binding domain
ENSXETG00000007218	miR-218	trmt112	Uncharacterised protein family UPF0434/Trm112
ENSXETG00000007230	miR-191,miR-34b,miR-16c,miR-15a,miR-107,miR-103,miR-217,miR-16a,miR-16b,miR-15c	znf346	Zinc finger, C2H2-like||Zinc finger, U1-type
ENSXETG00000007231	miR-27b,miR-30a-3p,miR-221,miR-150,miR-27c,miR-27a,miR-192,miR-222,miR-455,miR-215,miR-128	fgfr4	Protein kinase domain||Immunoglobulin V-set domain||Serine-threonine/tyrosine-protein kinase catalytic domain||Immunoglobulin||Tyrosine-protein kinase, catalytic domain||Serine/threonine/dual specificity protein kinase, catalytic domain||Interleukin-1 receptor type I/II||Immunoglobulin subtype||Immunoglobulin-like domain||Immunoglobulin I-set||Immunoglobulin subtype 2
ENSXETG00000007233	miR-103,miR-363-3p,miR-92b,miR-22-5p,miR-429,miR-25,miR-92a,miR-107	nsd1	Zinc finger, PHD-type||Zinc finger, PHD-finger||Post-SET domain
ENSXETG00000007234	miR-34b,miR-183,miR-182-5p	rab24	Mitochondrial Rho-like||Small GTPase superfamily||Ran GTPase||Small GTPase superfamily, Rho type||Small GTPase superfamily, Rab type||Small GTP-binding protein domain||Small GTPase superfamily, Ras type
ENSXETG00000007235	miR-23b,miR-23a	prelid1	PRELI/MSF1 domain
ENSXETG00000007236	miR-30b,miR-1a,miR-93a,miR-30a-5p,miR-22-3p,miR-16a,miR-194,miR-16c,miR-34b,miR-30e,miR-223,miR-132,miR-155,Novel-miR-4,miR-1b,miR-15c,miR-16b,miR-15a,miR-30c,miR-206,miR-30d	mxd3	Myc-type, basic helix-loop-helix (bHLH) domain
ENSXETG00000007240	miR-153,miR-148a,miR-103,miR-15c,miR-126-5p,miR-16b,miR-181b,miR-363-3p,miR-19b,miR-148b,miR-101a,miR-25,miR-19a,miR-31a,miR-107,miR-203,miR-92a,miR-15a,miR-182-5p,miR-93b,miR-181a-5p,miR-194,miR-92b,miR-16a,miR-22-3p,miR-16c,miR-142-3p,miR-429,miR-218,miR-199a-3p,miR-122	pdlim7	Zinc finger, LIM-type||PDZ domain
ENSXETG00000007241	miR-24b,miR-199a-5p,miR-34b,miR-7,miR-193,miR-200a,miR-24a-3p	dbn1	Actin-depolymerising factor homology domain
ENSXETG00000007243	miR-22-5p,miR-15c,miR-16b,miR-18a-5p,miR-137,miR-34a,miR-222,miR-103,miR-107,miR-203,miR-15a,miR-19b,miR-19a,miR-23a,miR-18b,miR-16a,miR-140,miR-23b,miR-221,miR-34b,miR-150,miR-16c,miR-30e,miR-143,miR-218	grk6	RGS domain||Serine/threonine/dual specificity protein kinase, catalytic domain||Protein kinase domain||Tyrosine-protein kinase, catalytic domain||GPCR kinase||AGC-kinase, C-terminal
ENSXETG00000007256	miR-15c,miR-16b,miR-181b,miR-15a,miR-122,miR-16a,miR-16c	znf639	Zinc finger, C2H2||Zinc finger, LIM-type||Zinc finger, C2H2-like
ENSXETG00000007258	miR-15a,let-7a,let-7b,miR-18a-5p,let-7e,miR-137,miR-15c,miR-16b,let-7g,miR-205b,miR-214,miR-142-3p,miR-205a,miR-129,miR-16c,miR-34b,miR-18b,miR-16a,miR-98,let-7i,let-7f,let-7c,miR-217	mfn1	Dynamin superfamily||Fzo/mitofusin HR2 domain
ENSXETG00000007259	miR-107,miR-15a,miR-16c,miR-16b,miR-181b,miR-15c,miR-16a,miR-451,miR-103,miR-181a-5p	gnb4	WD40 repeat||G-protein, beta subunit||WD40-repeat-containing domain||G-protein beta WD-40 repeat
ENSXETG00000007279	miR-217,miR-96,miR-101a,miR-144,miR-182-5p,miR-194	pfkm	Phosphofructokinase domain||ATP-dependent 6-phosphofructokinase, eukaryotic-type||ATP-dependent 6-phosphofructokinase
ENSXETG00000007283	miR-221,miR-222,miR-145	larp4	Lupus La protein||RNA-binding protein Lupus La||RNA recognition motif domain
ENSXETG00000007286	miR-205a,miR-200a,miR-132,miR-182-5p,miR-205b,miR-135	ica1	Islet cell autoantigen Ica1, C-terminal||Arfaptin homology (AH) domain
ENSXETG00000007294	miR-96,miR-144,miR-203	tmprss12	Serine proteases, trypsin domain||Peptidase S1A, chymotrypsin-type
ENSXETG00000007303	miR-145,miR-139,miR-34a	rbm5	Zinc finger, C2H2||Zinc finger, RanBP2-type||RNA recognition motif domain||G-patch domain||Zinc finger, C2H2-like
ENSXETG00000007310	miR-22-3p	ppp2r1a	HEAT, type 2||Peptidase M20C, Xaa-His dipeptidase||HEAT repeat
ENSXETG00000007315	miR-203,miR-223,miR-15a,miR-16c,miR-499,miR-200b,miR-221,miR-429,miR-15c,miR-16b,miR-16a,miR-222	gnat1	Guanine nucleotide binding protein (G-protein), alpha subunit||G-protein alpha subunit, group I||Fungal G-protein, alpha subunit
ENSXETG00000007316	miR-16a,miR-204,miR-455,miR-192,miR-217,miR-20b,miR-93a,miR-132,miR-29d,miR-29c-3p,miR-29a,miR-17-5p,miR-221,miR-16c,miR-22-5p,miR-15c,miR-16b,miR-215,miR-103,miR-222,miR-29b,miR-15a,miR-125b,miR-107,miR-203,miR-20a-5p,miR-125a	slc38a3	Amino acid transporter, transmembrane domain
ENSXETG00000007318	miR-16c,miR-17-5p,miR-365,miR-30e,miR-29a,miR-29c-3p,miR-20b,miR-93b,miR-181a-5p,miR-204,miR-30a-5p,miR-190,miR-20a-5p,miR-30d,miR-125b,miR-130a,miR-148a,miR-301,miR-15c,miR-181b,miR-137,miR-30a-3p,miR-218,miR-29d,miR-128,miR-139,miR-9a-3p,miR-130c,miR-96,miR-30b,miR-217,miR-16a,miR-148b,miR-125a,miR-15a,miR-30c,miR-153,miR-29b,miR-17-3p,miR-22-5p,miR-16b,miR-142-5p	gns	Sulfatase
ENSXETG00000007319	miR-30e,miR-455,miR-194	apmap	Strictosidine synthase, conserved region||SMP-30/Gluconolactonase/LRE-like region
ENSXETG00000007320	miR-16a,miR-196a,miR-27a,miR-455,miR-10b,miR-122,miR-365,miR-16c,miR-338,miR-30a-3p,miR-214,miR-135,miR-16b,miR-145,miR-15c,miR-27c,miR-17-3p,miR-148a,miR-153,miR-34a,miR-155,miR-15a,miR-10c,miR-101a,miR-148b,miR-10a,miR-27b	sema3b	Immunoglobulin subtype 2||Sema domain||Plexin-like fold||Immunoglobulin subtype||Immunoglobulin-like domain||Immunoglobulin V-set domain
ENSXETG00000007322	miR-30d,miR-203,miR-200b,miR-20a-5p,miR-15c,miR-145,miR-181b,miR-148a,miR-130a,miR-301,miR-17-5p,miR-16c,miR-30e,miR-429,miR-204,miR-30a-5p,miR-20b,miR-181a-5p,miR-107,miR-15a,miR-148b,miR-146a,miR-16b,miR-193,miR-17-3p,miR-103,miR-150,miR-34b,miR-146b,miR-425-5p,miR-16a,miR-130c	tbk1	Tyrosine-protein kinase, catalytic domain||Serine/threonine/dual specificity protein kinase, catalytic domain||Protein kinase domain
ENSXETG00000007325	miR-221,miR-16c,miR-199a-5p,miR-26,miR-181a-5p,miR-128,miR-27a,miR-16a,miR-24b,miR-204,miR-181a-1-3p,miR-27b,miR-19a,miR-24a-3p,miR-19b,miR-15a,miR-107,miR-34a,miR-103,miR-222,miR-17-3p,miR-27c,miR-202-5p,miR-15c,miR-181b,miR-16b	ifrd2	Interferon-related developmental regulator, C-terminal||Interferon-related developmental regulator, N-terminal
ENSXETG00000007328	miR-128,miR-1a,miR-148a,miR-133c,miR-200a,miR-133b,miR-133a,miR-126-5p,Novel-miR-4,miR-1b,miR-148b,miR-146a,miR-146b,miR-206,miR-133d	cand1	Armadillo||HEAT repeat||TATA-binding protein interacting (TIP20)
ENSXETG00000007339	miR-93a	hdac2	Histone deacetylase||Histone deacetylase superfamily||Histone deacetylase domain
ENSXETG00000007350	miR-93a	sod1	Superoxide dismutase, copper/zinc binding domain
ENSXETG00000007351	miR-140,miR-18b,miR-194,miR-425-5p,miR-204,miR-24b,miR-218,miR-142-3p,miR-429,miR-30a-3p,miR-150,miR-223,miR-10b,miR-17-3p,miR-193,miR-18a-5p,miR-145,miR-22-5p,miR-10a,miR-24a-3p,miR-19a,miR-10c,miR-125a,miR-363-5p,miR-19b,miR-200b,miR-203,miR-125b	scaf4	RNA recognition motif domain||CID domain
ENSXETG00000007352	miR-26,miR-133b,miR-130a,miR-301,miR-133c,miR-140,miR-130c,miR-27a,miR-27c,miR-133a,miR-204,miR-27b,miR-218,miR-133d,miR-182-5p	hunk	Serine-threonine/tyrosine-protein kinase catalytic domain||Serine/threonine/dual specificity protein kinase, catalytic domain||Protein kinase domain||Tyrosine-protein kinase, catalytic domain
ENSXETG00000007356	let-7a,miR-365,let-7b,miR-30e,miR-30c,miR-30d,miR-30b,let-7g,let-7e,miR-30a-5p,let-7f,let-7i,let-7c,miR-98	tgm6	Transglutaminase, N-terminal||Transglutaminase-like||Transglutaminase, C-terminal
ENSXETG00000007363	miR-146a,miR-146b,miR-30a-3p,miR-143,miR-214	rundc3a	RUN domain
ENSXETG00000007369	miR-30a-3p	dyx1c1	CS domain||Tetratricopeptide repeat 2||Tetratricopeptide repeat||Tetratricopeptide repeat-containing domain||Tetratricopeptide repeat 1
ENSXETG00000007373	miR-425-5p,miR-148b,miR-148a,miR-338,miR-30a-3p,miR-429	azin2	Orn/DAP/Arg decarboxylase 2, C-terminal||Ornithine/DAP/Arg decarboxylase||Orn/DAP/Arg decarboxylase 2, N-terminal||Ornithine decarboxylase
ENSXETG00000007375	miR-29c-3p,miR-29d,miR-199a-5p,miR-29a,miR-429,miR-34b,miR-150,miR-200b,miR-96,miR-208,miR-29b	rab27a	Small GTPase superfamily, Rab type||Mitochondrial Rho-like||Ran GTPase||Small GTPase superfamily, ARF type||Small GTP-binding protein domain||Small GTPase superfamily, Ras type||Small GTPase superfamily||Small GTPase superfamily, Rho type
ENSXETG00000007387	miR-222,miR-128,miR-27a,miR-27c,miR-214,miR-429,miR-27b,miR-221,miR-200b,miR-365,miR-203	bmi1	Zinc finger, RING-type||Zinc finger, C3HC4 RING-type
ENSXETG00000007390	miR-181b,miR-200b,miR-181a-5p,miR-429	dnajc1	SANT/Myb domain||Myb-like domain||DnaJ domain
ENSXETG00000007391	miR-25,miR-7,miR-148b,miR-30c,miR-92a,miR-30d,miR-34a,miR-301,miR-148a,miR-363-3p,miR-126-5p,miR-338,miR-129,miR-30e,miR-34b,miR-132,miR-199a-5p,miR-455,miR-30b,miR-130c,miR-128,miR-30a-5p,miR-92b,miR-425-5p	mllt10	ADAM, cysteine-rich||Zinc finger, PHD-type||Zinc finger, PHD-finger||Immunoglobulin-like domain
ENSXETG00000007392	miR-216,miR-215,miR-130a,miR-200a,miR-301,miR-18a-5p,miR-27c,miR-27b,miR-19b,miR-182-5p,miR-203,miR-192,miR-217,miR-144,miR-130c,miR-139,miR-27a,miR-18b,miR-190,miR-129,miR-429,miR-205a,miR-338,miR-122,miR-205b	klhl7	Kelch repeat type 2||BTB/Kelch-associated||BTB/POZ domain||BTB-kelch protein||Kelch repeat type 1
ENSXETG00000007393	miR-363-3p,miR-29b,miR-148a,miR-34a,miR-92a,miR-25,miR-148b,miR-92b,miR-194,miR-93b,miR-93a,miR-128,miR-29c-3p,miR-29d,miR-132,miR-29a	gpnmb	PKD domain||PKD/Chitinase domain
ENSXETG00000007396	miR-9a-5p,miR-9b-5p,miR-9-5p	igf2bp3	RNA recognition motif domain||K Homology domain, type 1||K Homology domain
ENSXETG00000007397	miR-101a,miR-153	tra2a	RNA recognition motif domain
ENSXETG00000007407	miR-92a,miR-23b,miR-25,miR-148b,miR-23a,miR-92b,miR-145,miR-22-3p,miR-130c,miR-301,miR-148a,miR-93a,miR-130a	eif3h	JAB1/MPN/MOV34 metalloenzyme domain
ENSXETG00000007419	miR-181b,miR-206,miR-1b,Novel-miR-4,miR-1a,miR-217,miR-181a-5p	ergic3	NRAMP family||Endoplasmic reticulum vesicle transporter, C-terminal
ENSXETG00000007428	miR-20a-5p,miR-23a,miR-30c,miR-15a,miR-30d,miR-206,miR-1b,Novel-miR-4,miR-181b,miR-16b,miR-15c,miR-338,miR-218,miR-129,miR-30e,miR-16c,miR-17-5p,miR-23b,miR-181a-5p,miR-30b,miR-183,miR-1a,miR-20b,miR-16a,miR-30a-5p,miR-194	cpne1	C2 domain||von Willebrand factor, type A||Copine
ENSXETG00000007431	miR-132,miR-34b,miR-150,miR-218,miR-16a,miR-144,miR-139,miR-140,miR-30b,miR-455,miR-217,miR-192,miR-133d,miR-15a,miR-30c,miR-16b,miR-142-5p,miR-193,miR-133c,miR-17-3p,miR-155,miR-34a,miR-222,miR-221,miR-16c,miR-30e,miR-429,miR-214,miR-383,miR-194,miR-204,miR-30a-5p,miR-93a,miR-93b,miR-30d,miR-203,miR-200b,miR-101a,miR-15c,miR-133a,miR-215,miR-133b	adam22	EGF-like domain||ADAM, cysteine-rich||Peptidase M12B, ADAM/reprolysin||Disintegrin domain||EGF-like domain, extracellular||Peptidase M12B, propeptide
ENSXETG00000007434	miR-22-3p,miR-203	rbm39	RNA recognition motif domain||Splicing factor, RBM39-like||RNA recognition motif domain, eukaryote
ENSXETG00000007435	miR-30a-5p,miR-16a,miR-22-3p,miR-96,miR-30b,miR-144,miR-183,miR-140,miR-139,miR-338,miR-16c,miR-30e,miR-15c,miR-16b,miR-148a,miR-15a,miR-30c,miR-182-5p,miR-30d,miR-148b	cldn12	Claudin-12
ENSXETG00000007448	miR-383,miR-155,miR-126-5p	pter	Phosphotriesterase
ENSXETG00000007449	miR-190,miR-27a,miR-455,miR-128,miR-20b,miR-23b,miR-214,miR-17-5p,miR-27c,miR-103,miR-148a,miR-107,miR-20a-5p,miR-23a,miR-27b,miR-148b	edem2	Glycoside hydrolase, family 47
ENSXETG00000007451	miR-100,miR-142-5p,miR-451,miR-148a,miR-96,miR-10b,miR-132,miR-10c,miR-99,miR-148b,miR-7,miR-10a	rsu1	Leucine-rich repeat, typical subtype||Leucine-rich repeat
ENSXETG00000007461	miR-148b,miR-9a-5p,miR-9b-5p,miR-202-5p,miR-22-5p,miR-126-5p,miR-145,miR-181b,miR-153,miR-29b,miR-148a,miR-223,miR-29d,miR-9-5p,miR-199a-5p,miR-29c-3p,miR-29a,miR-143,miR-451,miR-204,miR-455,miR-144	sash3	Sterile alpha motif domain||SH3 domain||Variant SH3 domain
ENSXETG00000007462	miR-1a,miR-144,miR-1b,Novel-miR-4,miR-194,miR-206	vim	Intermediate filament head, DNA-binding domain||Intermediate filament protein||Tropomyosin||Keratin, type I
ENSXETG00000007463	miR-22-3p,miR-18b,miR-92b,miR-181a-5p,miR-1a,miR-29a,miR-142-3p,miR-365,miR-221,miR-17-5p,miR-1b,miR-18a-5p,miR-148a,miR-92a,miR-27b,miR-25,miR-101a,miR-200b,miR-9a-3p,miR-205a,miR-27c,miR-16b,miR-135,miR-222,miR-155,miR-200a,miR-29b,miR-182-5p,miR-30a-5p,miR-27a,miR-93b,miR-93a,miR-20b,miR-205b,miR-29c-3p,miR-429,miR-30e,miR-16c,Novel-miR-4,miR-363-3p,miR-181b,miR-15c,miR-125b,miR-30d,miR-31a,mi…	zdhhc9	Zinc finger, DHHC-type, palmitoyltransferase
ENSXETG00000007465	miR-144,miR-425-5p	utp14a	Small-subunit processome, Utp14
ENSXETG00000007480	miR-132,miR-17-5p,miR-204,miR-190,miR-130c,miR-20b,miR-128,miR-217,miR-29c-5p,miR-148b,miR-20a-5p,miR-137,miR-301,miR-193,miR-130a,miR-148a	micu1	EF-hand domain
ENSXETG00000007481	miR-216,miR-17-3p,miR-202-5p	dnajc9	DnaJ domain
ENSXETG00000007489	miR-499,miR-20b,miR-17-5p,miR-20a-5p	zfand4	Zinc finger, AN1-type||Ubiquitin domain||Ubiquitin
ENSXETG00000007500	miR-202-5p,miR-93a,miR-7	rnf216	Proteinase inhibitor I12, Bowman-Birk||IBR domain
ENSXETG00000007501	miR-199a-3p,miR-429,miR-29a,miR-143,miR-182-5p,miR-29c-3p,miR-29d,miR-183,miR-9a-3p,miR-93a,miR-29b	fscn1	Fascin domain
ENSXETG00000007509	Novel-miR-4,miR-1b,miR-206,miR-1a	hspd1	Chaperone tailless complex polypeptide 1 (TCP-1)||Chaperonin Cpn60/TCP-1 family||Chaperonin Cpn60
ENSXETG00000007511	miR-137	tra2b	RNA recognition motif domain, eukaryote||RNA recognition motif domain
ENSXETG00000007518	miR-18b,miR-18a-5p,miR-17-3p,miR-200a,miR-144	cdca7	AT hook-like
ENSXETG00000007532	miR-1a,miR-148a,miR-451,Novel-miR-4,miR-9b-5p,miR-202-5p,miR-1b,miR-425-5p,miR-145,miR-214,miR-148b,miR-9a-5p,miR-206,miR-9-5p	dlx2	Homeodomain, metazoa||POU domain||Helix-turn-helix motif||Homeobox domain
ENSXETG00000007537	miR-92a,miR-107,miR-25,miR-24a-3p,miR-27b,miR-27c,miR-363-3p,miR-200a,miR-29b,miR-103,miR-34a,miR-29c-3p,miR-29d,miR-34b,miR-338,miR-218,miR-29a,miR-429,miR-204,miR-92b,miR-24b,miR-190,miR-27a,miR-139,miR-9a-3p,miR-128,miR-26	myo10	Pleckstrin homology domain||AAA+ ATPase domain||Myosin head, motor domain||Band 4.1 domain||MyTH4 domain||FERM domain||IQ motif, EF-hand binding site||Ras-associating (RA) domain
ENSXETG00000007539	miR-216,miR-217,miR-203	znf622	Zinc finger, C2H2-like||Zinc finger, U1-type
ENSXETG00000007549	miR-10c,miR-146b,miR-146a,miR-191,miR-218,miR-383,miR-10a,miR-10b,miR-375,miR-144,miR-153,miR-155,miR-455,miR-26,miR-204	traf6	MATH/TRAF domain||Zinc finger, RING-type||U box domain||Zinc finger, TRAF-type||Zinc finger, C3HC4 RING-type
ENSXETG00000007551	miR-221,miR-17-3p,miR-222	commd9	HCaRG
ENSXETG00000007553	miR-100,miR-181b,miR-181a-5p,miR-222,miR-99,miR-7,miR-221	trim44	B-box-type zinc finger||Zinc finger, B-box, chordata
ENSXETG00000007557	miR-20a-5p,miR-30a-3p,miR-96,miR-183,miR-20b,miR-17-5p,miR-204	pdhx	E3-binding domain||Biotin/lipoyl attachment||2-oxoacid dehydrogenase acyltransferase, catalytic domain
ENSXETG00000007558	miR-214,miR-218,miR-128,miR-9a-3p,miR-183,miR-140,miR-18b,miR-98,miR-92b,let-7f,miR-194,let-7i,let-7c,miR-19a,let-7a,miR-19b,let-7b,miR-25,miR-182-5p,miR-92a,miR-203,let-7g,miR-17-3p,miR-142-5p,let-7e,miR-18a-5p	apip	Class II aldolase/adducin N-terminal
ENSXETG00000007569	miR-204,miR-194,let-7f,let-7i,let-7c,miR-98,miR-455,miR-1a,miR-142-3p,miR-1b,Novel-miR-4,let-7e,let-7g,miR-182-5p,miR-206,let-7a,let-7b	hapln3	Immunoglobulin V-set domain||Immunoglobulin-like domain||Immunoglobulin subtype||Link domain
ENSXETG00000007580	miR-30a-3p,miR-218,miR-23a,miR-23b,miR-203,miR-132	hoxd10	Homeodomain, metazoa||Homeobox domain||Helix-turn-helix motif
ENSXETG00000007588	miR-214,miR-18a-5p,miR-18b,miR-181a-1-3p	aen	Exonuclease, RNase T/DNA polymerase III
ENSXETG00000007590	miR-27b,miR-101a,miR-27c,miR-27a	strbp	DZF domain||Double-stranded RNA-binding domain
ENSXETG00000007593	miR-182-5p,miR-122	mrps11	Ribosomal protein S11
ENSXETG00000007604	miR-200a,miR-17-3p,miR-183,miR-30b,miR-30a-5p,miR-210,miR-22-3p,miR-365,miR-30e,miR-30d,miR-30c,miR-182-5p	rgs19	RGS domain
ENSXETG00000007607	miR-30a-5p,miR-27a,miR-27c,miR-190,miR-139,miR-30d,miR-30e,miR-27b	sox3	High mobility group box domain
ENSXETG00000007608	miR-129,miR-155,miR-148a,miR-148b	tspan6	Tetraspanin||Tetraspanin/Peripherin
ENSXETG00000007610	miR-181a-5p,miR-140,miR-93b,miR-20b,miR-93a,miR-100,miR-16a,miR-24b,miR-17-5p,miR-16c,miR-223,miR-216,miR-17-3p,miR-16b,miR-22-5p,miR-15c,miR-24a-3p,miR-20a-5p,miR-99,miR-125a,miR-15a,miR-125b	bcorl1	Ankyrin repeat||Ankyrin repeat-containing domain
ENSXETG00000007614	miR-203,miR-20a-5p,miR-7,miR-200b,miR-137,miR-145,miR-135,miR-22-5p,miR-17-3p,miR-200a,miR-132,miR-429,miR-129,miR-17-5p,miR-34b,miR-204,miR-455,miR-20b	epha4	Fibronectin type III||Sterile alpha motif domain||Tyrosine-protein kinase, catalytic domain||Serine-threonine/tyrosine-protein kinase catalytic domain||Ephrin receptor ligand binding domain||Protein kinase domain||Serine/threonine/dual specificity protein kinase, catalytic domain
ENSXETG00000007628	miR-92a,miR-19a,miR-25,miR-19b,miR-363-5p,miR-363-3p,miR-135,miR-126-5p,miR-34a,miR-200a,miR-218,miR-383,miR-143,miR-34b,miR-92b,miR-425-5p,miR-9a-3p	c3orf38	Nuclear transport factor 2, eukaryote
ENSXETG00000007629	miR-183	znf654	Zinc finger, C2H2||Zinc finger, C2H2-like
ENSXETG00000007635	miR-200b,miR-205a,miR-429,miR-338,miR-205b,miR-128,miR-139,miR-217,miR-194,Novel-miR-53,miR-22-3p	atp6v0a1	V-type ATPase, V0 complex, 116kDa subunit family
ENSXETG00000007638	miR-92a,miR-25,miR-363-3p,miR-126-5p,miR-145,miR-135,miR-130a,miR-29b,miR-17-3p,miR-301,miR-29d,miR-29c-3p,miR-29a,miR-150,miR-92b,miR-9a-3p,miR-183,miR-130c	chmp2b	Tubby, N-terminal||Snf7 family
ENSXETG00000007639	miR-29b,miR-128,miR-26,miR-29a,miR-29c-3p,miR-29d	ptrf	Tropomyosin
ENSXETG00000007640	miR-92b,miR-30a-5p,miR-139,miR-1a,miR-217,miR-30b,miR-23b,miR-30e,miR-30a-3p,miR-126-5p,miR-1b,miR-202-5p,miR-363-3p,Novel-miR-4,miR-200a,miR-208,miR-103,miR-34a,miR-92a,miR-30d,miR-107,miR-206,miR-30c,miR-25,miR-23a	pax3	Homeodomain, metazoa||Paired domain||POU domain||Homeobox domain||Helix-turn-helix motif
ENSXETG00000007644	miR-30a-3p,miR-150,miR-101a,miR-122,miR-96,miR-216,miR-144,miR-196a	fut8	SH3 domain
ENSXETG00000007650	miR-192,miR-130c,miR-30a-5p,miR-27a,miR-22-3p,miR-29a,miR-218,miR-150,miR-30e,miR-365,miR-29d,miR-29c-3p,miR-215,miR-148a,miR-29b,miR-130a,miR-301,miR-202-5p,miR-27c,miR-145,miR-19a,miR-27b,miR-148b,miR-499,miR-363-5p,miR-19b,miR-30d	max	Transcription regulator Myc||Myc-type, basic helix-loop-helix (bHLH) domain
ENSXETG00000007664	miR-23b,miR-24b,miR-24a-3p,miR-23a	mgst1	Membrane-associated, eicosanoid/glutathione metabolism (MAPEG) protein
ENSXETG00000007667	miR-23b,miR-133d,miR-214,miR-199a-3p,miR-133a,miR-181b,miR-204,miR-153,miR-133c,miR-181a-5p,miR-133b	exosc6	Exoribonuclease, phosphorolytic domain 1||Orphan nuclear receptor
ENSXETG00000007675	miR-25,miR-23a,miR-92a,miR-206,miR-23b,miR-132,miR-1a,miR-92b,miR-1b,Novel-miR-4	mlkl	Tyrosine-protein kinase, catalytic domain||Serine-threonine/tyrosine-protein kinase catalytic domain||Protein kinase domain||Serine/threonine/dual specificity protein kinase, catalytic domain
ENSXETG00000007676	miR-182-5p,miR-214,miR-199a-3p	fa2h	Fatty acid hydroxylase||Sterol desaturase Scs7||Cytochrome b5-like heme/steroid binding domain
ENSXETG00000007681	miR-16a,miR-130c,miR-96,miR-132,miR-338,miR-30a-3p,miR-16b,miR-27c,miR-182-5p,miR-15a,miR-148b,miR-19a,miR-204,miR-92b,miR-27a,miR-93b,miR-93a,miR-20b,miR-365,miR-17-5p,miR-16c,miR-429,miR-15c,miR-363-3p,miR-301,miR-130a,miR-148a,miR-92a,miR-101a,miR-25,miR-19b,miR-20a-5p,miR-27b	znrf1	Zinc finger, RING-CH-type||Zinc finger, RING-type||Zinc finger, Rad18-type putative||Zinc finger, C3HC4 RING-type
ENSXETG00000007693	miR-27c,miR-27a,miR-204,miR-128,miR-144,miR-27b,miR-146a,miR-365,miR-101a,miR-146b,miR-34b	nrbf2	Protein of unknown function DUF1875
ENSXETG00000007699	let-7i,let-7f,let-7c,miR-98,miR-196a,let-7e,let-7g,miR-222,miR-203,let-7b,miR-221,miR-218,let-7a	pnck	Tyrosine-protein kinase, catalytic domain||Serine/threonine/dual specificity protein kinase, catalytic domain||Protein kinase domain||Serine-threonine/tyrosine-protein kinase catalytic domain
ENSXETG00000007718	miR-34a,miR-215,miR-155,miR-217,miR-192,miR-148a,miR-429,miR-10a,miR-23a,miR-200b,miR-7,miR-148b,miR-10c,miR-23b,miR-10b	syp	Marvel domain||Synaptophysin/synaptoporin
ENSXETG00000007721	miR-133c,miR-133b,miR-133a,miR-27a,miR-27c,miR-27b,miR-203,miR-133d	hsd17b10	2,3-dihydro-2,3-dihydroxybenzoate dehydrogenase||Alcohol dehydrogenase, insect-type||3-beta hydroxysteroid dehydrogenase/isomerase||Male sterility, NAD-binding||NAD-dependent epimerase/dehydratase, N-terminal domain||Polyketide synthase, ketoreductase domain||Glucose/ribitol dehydrogenase||Short-chain dehydrogenase/reductase SDR
ENSXETG00000007726	miR-29b,miR-130a,miR-301,miR-10a,miR-10c,miR-30c,miR-30d,miR-30b,miR-26,miR-93b,miR-130c,miR-30a-5p,miR-29a,miR-30e,miR-10b,miR-29d,miR-29c-3p	plp2	Marvel domain
ENSXETG00000007730	miR-17-3p,miR-101a,miR-132	naif1	SANT/Myb domain
ENSXETG00000007731	miR-129,miR-34b,miR-146b,miR-29d,miR-30b,miR-217,miR-16a,miR-146a,miR-125a,miR-15a,miR-30c,miR-206,miR-29b,miR-27c,miR-16b,miR-29a,miR-17-5p,miR-16c,miR-30e,miR-29c-3p,miR-20b,miR-1a,miR-27a,miR-30a-5p,miR-27b,miR-20a-5p,miR-125b,miR-30d,miR-203,miR-130a,miR-301,Novel-miR-4,miR-1b,miR-15c	slc25a25	EF-hand domain||Mitochondrial substrate/solute carrier||Adenine nucleotide translocator 1||Uncharacterised lipoprotein MG045||Mitochondrial brown fat uncoupling protein||Graves disease carrier protein||Mitochondrial carrier protein
ENSXETG00000007732	miR-203	prss1	Peptidase S1A, chymotrypsin-type||Serine proteases, trypsin domain
ENSXETG00000007740	miR-125b,miR-132,miR-17-5p,miR-125a,miR-429,miR-142-3p,miR-20a-5p,miR-20b,miR-139,miR-215,miR-216,miR-192	hmgb3	High mobility group box domain
ENSXETG00000007741	miR-194,miR-181b,miR-30a-5p,miR-139,miR-183,miR-30b,miR-181a-5p,miR-30d,miR-30c,miR-30e,miR-214,miR-338,miR-23a	mtmr1	GRAM domain||Myotubularin-like phosphatase domain||Protein-tyrosine phosphatase, catalytic
ENSXETG00000007745	miR-126-5p,miR-200b,miR-429	ids	Sulfatase
ENSXETG00000007756	miR-217,miR-183,miR-144,miR-425-5p,miR-143,miR-429,miR-146b,miR-223,miR-199a-5p,miR-23b,miR-148a,miR-135,miR-22-5p,miR-23a,miR-19a,miR-146a,miR-7,miR-499,miR-148b,miR-200b,miR-19b,miR-182-5p,miR-203	shf	SH2 domain
ENSXETG00000007764	miR-16a,miR-16b,miR-15c,miR-103,miR-15a,miR-125b,miR-107,miR-19a,miR-125a,miR-19b,miR-363-5p,miR-16c	nkx2-6	Homeodomain, metazoa||Helix-turn-helix motif||Homeobox domain
ENSXETG00000007765	let-7f,miR-425-5p,let-7i,let-7c,miR-98,miR-24b,miR-217,miR-181a-5p,miR-455,miR-130c,miR-183,miR-214,let-7e,miR-181b,miR-301,let-7g,miR-130a,miR-24a-3p,miR-19a,let-7a,let-7b,miR-7,miR-29c-5p	nkx3-1	Helix-turn-helix motif||Homeobox domain||Homeodomain, metazoa
ENSXETG00000007767	miR-132,miR-205b,miR-205a,miR-34b,miR-363-5p,miR-150,miR-18b,miR-18a-5p,miR-181b,miR-181a-5p,miR-200a	slc25a37	Mitochondrial substrate/solute carrier||Adenine nucleotide translocator 1||Mitochondrial carrier protein
ENSXETG00000007770	miR-17-3p,miR-200a,miR-18a-5p,miR-363-3p,miR-15c,miR-135,miR-16b,miR-20a-5p,miR-125a,miR-25,miR-15a,miR-125b,miR-92a,miR-455,miR-96,miR-20b,miR-18b,miR-22-3p,miR-16a,miR-92b,miR-129,miR-214,miR-218,miR-34b,miR-16c,miR-17-5p,miR-132	entpd4	Porin, Gram-negative type||Nucleoside phosphatase GDA1/CD39
ENSXETG00000007776	miR-25,miR-183,miR-128,miR-92b,miR-92a,miR-137	sfrp1	Frizzled domain||Netrin domain||Netrin module, non-TIMP type
ENSXETG00000007783	miR-96,miR-155,miR-34a,miR-183,miR-29b,miR-148a,miR-199a-3p,miR-29a,miR-17-5p,miR-148b,miR-29c-3p,miR-29d	stambp	JAB1/MPN/MOV34 metalloenzyme domain
ENSXETG00000007784	miR-25,miR-99,miR-205a,miR-205b,miR-92a,miR-92b,miR-100,miR-22-3p,miR-363-3p	retsat	FAD dependent oxidoreductase||GDP dissociation inhibitor
ENSXETG00000007785	miR-101a	zfx	Zinc finger, C2H2-like||Zinc finger, C2H2||Transcriptional activator, Zfx / Zfy domain
ENSXETG00000007786	miR-217,miR-140,miR-144,miR-16a,miR-16b,miR-15c,miR-429,miR-101a,miR-16c,miR-200b,miR-15a	gdpd1	Glycerophosphodiester phosphodiesterase domain
ENSXETG00000007790	miR-216,miR-210	mtmr4	Myotubularin-like phosphatase domain||Zinc finger, FYVE-related||-||Protein-tyrosine phosphatase, catalytic||FYVE zinc finger
ENSXETG00000007793	miR-140,miR-144,let-7i,miR-181a-1-3p,let-7f,let-7c,miR-98,miR-16a,miR-16c,miR-338,miR-129,let-7g,miR-155,miR-145,miR-16b,miR-15c,let-7e,let-7b,miR-19b,let-7a,miR-19a,miR-15a	abhd11	Peptidase S33||GPI inositol-deacylase PGAP1-like||Epoxide hydrolase-like||Alpha/beta hydrolase fold-1
ENSXETG00000007796	miR-20a-5p,miR-200b,miR-20b,miR-17-5p	wbscr27	Methyltransferase type 11
ENSXETG00000007797	miR-451,miR-203,miR-217,miR-383,miR-181a-5p	zcchc8	Histamine H3 receptor||PSP, proline-rich||Zinc finger, CCHC-type
ENSXETG00000007809	miR-194,miR-190,miR-22-3p,miR-132,miR-210,miR-144	map2k5	Serine/threonine/dual specificity protein kinase, catalytic domain||Protein kinase domain||PB1 domain||Serine-threonine/tyrosine-protein kinase catalytic domain||Tyrosine-protein kinase, catalytic domain
ENSXETG00000007814	miR-133b,miR-183,miR-133c,miR-133d,miR-133a	calml4	EF-hand domain
ENSXETG00000007821	miR-194,miR-92b,miR-20b,miR-455,miR-29d,miR-29c-3p,miR-132,miR-17-5p,miR-29a,miR-199a-3p,miR-363-3p,miR-137,miR-29b,miR-17-3p,miR-200a,miR-216,miR-92a,miR-499,miR-25,miR-23a,miR-20a-5p	anp32a	Leucine-rich repeat||U2A'/phosphoprotein 32 family A, C-terminal
ENSXETG00000007829	miR-17-3p,miR-20b,miR-144,miR-16a,miR-16b,miR-15c,miR-383,miR-20a-5p,miR-17-5p,miR-16c,miR-15a	kif23	Kinesin motor domain
ENSXETG00000007840	miR-29a,miR-27b,miR-150,miR-29c-3p,miR-29d,miR-34a,miR-9a-3p,miR-153,miR-29b,miR-27c,miR-27a	eif3j	Eukaryotic translation initiation factor 3 subunit J
ENSXETG00000007843	miR-17-5p,miR-200b,miR-20a-5p,miR-429,miR-20b,miR-193,miR-217,miR-455,miR-22-3p,miR-451	ctdspl2	FCP1 homology domain||Dullard phosphatase domain, eukaryotic
ENSXETG00000007852	miR-153,miR-183,miR-202-5p	tfb1m	Ribosomal RNA adenine methylase transferase, N-terminal||Ribosomal RNA adenine methyltransferase KsgA/Erm
ENSXETG00000007854	miR-223	tlk2	Tyrosine-protein kinase, catalytic domain||Serine/threonine/dual specificity protein kinase, catalytic domain||Protein kinase domain
ENSXETG00000007856	miR-27c,miR-27a,miR-130c,miR-301,miR-20b,miR-130a,miR-20a-5p,miR-27b,miR-365,miR-17-5p	mettl2b	Methyltransferase type 11||Methyltransferase type 12
ENSXETG00000007862	miR-29d,miR-29c-3p,miR-146b,miR-30a-3p,miR-29a,miR-425-5p,miR-128,miR-130c,miR-148b,miR-146a,miR-142-5p,miR-193,miR-130a,miR-148a,miR-29b,miR-301	zc2hc1a	Zinc finger, Rad18-type putative
ENSXETG00000007864	miR-203,miR-182-5p,miR-19b,miR-30a-3p,miR-19a,miR-126-5p,miR-194,miR-216	hey1	Myc-type, basic helix-loop-helix (bHLH) domain||Orange domain
ENSXETG00000007876	miR-101a,miR-145	cd36	Adhesion molecule CD36||Lysosome membrane protein II||CD36 antigen
ENSXETG00000007893	miR-92a,miR-125b,miR-30d,miR-107,miR-30c,miR-15a,miR-125a,miR-25,miR-148b,miR-200b,miR-16b,miR-15c,miR-363-3p,miR-148a,miR-103,miR-30e,miR-16c,miR-429,miR-92b,miR-16a,miR-30a-5p,miR-144,miR-30b,miR-96	rab32	Small GTP-binding protein domain||Small GTPase superfamily, Ras type||Small GTPase superfamily, Rab type||Small GTPase superfamily, Rho type||Ran GTPase||Small GTPase superfamily||Mitochondrial Rho-like
ENSXETG00000007897	miR-22-5p,miR-29d,miR-29c-3p,miR-29b,miR-29a,miR-30a-3p,miR-218	h2afy	Histone H5||Histone H2A||Histone H2A/H2B/H3||Macro domain
ENSXETG00000007898	miR-34a,miR-20b,miR-130a,miR-301,miR-130c,miR-19a,miR-23a,miR-20a-5p,miR-19b,miR-17-5p,miR-101a,miR-23b	neurog1	Myc-type, basic helix-loop-helix (bHLH) domain||Tubby, N-terminal
ENSXETG00000007899	miR-9-5p,miR-338,miR-30e,miR-365,miR-17-5p,miR-451,miR-181a-5p,miR-96,miR-30b,miR-26,miR-20b,miR-133d,miR-20a-5p,miR-9a-5p,miR-499,miR-9b-5p,miR-137,miR-202-5p,miR-142-5p,miR-181b,miR-133a,miR-133b,miR-155,miR-133c	cxcl14	CXC chemokine
ENSXETG00000007900	miR-93b,miR-93a,miR-150,miR-26,miR-375,miR-425-5p,miR-182-5p	slc25a48	Mitochondrial carrier protein||Adenine nucleotide translocator 1||Mitochondrial brown fat uncoupling protein||Mitochondrial substrate/solute carrier
ENSXETG00000007907	miR-181a-5p,miR-383,miR-182-5p	nudcd2	CS domain
ENSXETG00000007909	miR-34a,miR-148a,miR-200a,miR-210,miR-191,miR-20a-5p,miR-148b,miR-499,miR-217,miR-93a,miR-20b,miR-144,miR-93b,miR-22-3p,miR-142-3p,miR-199a-3p,miR-34b,miR-17-5p	ccng1	Cyclin, N-terminal||Cyclin-like
ENSXETG00000007923	miR-16c,miR-15a,miR-155,miR-128,miR-16a,miR-16b,miR-145,miR-15c	dnase2	Deoxyribonuclease II
ENSXETG00000007928	miR-9a-5p,miR-19b,miR-193,miR-19a,miR-31a,miR-9-5p,miR-9b-5p	lgals9	Galectin, carbohydrate recognition domain
ENSXETG00000007932	miR-34a,miR-10a,miR-217,miR-10c,miR-139,miR-137,miR-10b	gcdh	Acyl-CoA oxidase/dehydrogenase, central domain||Acyl-CoA dehydrogenase, C-terminal domain||Acyl-CoA dehydrogenase/oxidase, N-terminal||Acyl-CoA dehydrogenase/oxidase C-terminal
ENSXETG00000007936	miR-429,miR-16c,miR-200b,miR-125a,miR-15a,miR-125b,miR-193,miR-16a,miR-15c,miR-16b,miR-194	farsa	Phenylalanyl-tRNA synthetase, class IIc, alpha subunit||Aminoacyl-tRNA synthetase, class II||Phenylalanyl-tRNA synthetase
ENSXETG00000007937	miR-217,miR-214,miR-200a,miR-193,miR-22-3p,miR-181a-1-3p	calr	Calreticulin/calnexin
ENSXETG00000007940	miR-27b,miR-130c,miR-301,miR-130a,miR-27c,miR-27a,miR-145	gadd45gip1	Stathmin family
ENSXETG00000007948	miR-146b,miR-146a,miR-129,miR-143,miR-22-5p,miR-18b,miR-196a,miR-18a-5p	lbh	Limb-bud-and-heart
ENSXETG00000007949	miR-132,miR-194,miR-204	ypel5	Yippee/Mis18
ENSXETG00000007972	miR-23b,miR-129,miR-429,miR-17-5p,miR-16c,miR-150,miR-16a,miR-190,miR-194,miR-96,miR-30b,miR-26,miR-1a,miR-20b,miR-9a-3p,miR-15a,miR-30c,miR-206,miR-23a,miR-20a-5p,miR-200b,Novel-miR-4,miR-1b,miR-15c,miR-16b,miR-145,miR-155,miR-193,miR-130a	adipor1	AdipoR/Haemolysin-III-related
ENSXETG00000007974	miR-34b,miR-221,miR-214,miR-30a-3p,miR-29a,miR-29c-3p,miR-29d,miR-10b,miR-223,miR-183,miR-93b,miR-93a,miR-18b,miR-10c,miR-10a,miR-19a,miR-203,miR-107,miR-200a,miR-29b,miR-103,miR-222,miR-155,miR-363-3p,miR-18a-5p	ipo9	Importin-beta, N-terminal domain
ENSXETG00000007983	miR-132	timm17a	Mitochondrial inner membrane translocase complex, subunit Tim17||Mitochondrial inner membrane translocase subunit Tim17/Tim22/Tim23/peroxisomal protein PMP24
ENSXETG00000007986	miR-17-3p	faim	Fas apoptotic inhibitory molecule
ENSXETG00000007987	miR-429,miR-205a,miR-205b,miR-455,miR-140,miR-98,let-7f,let-7i,let-7c,let-7a,miR-200b,let-7b,miR-193,miR-153,let-7g,let-7e,miR-202-5p	arg2	Arginase||Ureohydrolase
ENSXETG00000007992	miR-96,miR-128,miR-129,miR-338,miR-29d,miR-10b,miR-153,miR-29b,miR-133c,miR-142-5p,miR-9a-5p,miR-10c,miR-133d,miR-206,miR-1a,miR-20b,miR-22-3p,miR-92b,miR-204,miR-29a,miR-17-5p,miR-9-5p,miR-29c-3p,miR-133b,Novel-miR-4,miR-1b,miR-9b-5p,miR-133a,miR-20a-5p,miR-10a,miR-7,miR-25,miR-101a,miR-92a	osr1	Zinc finger, C2H2-like||Zinc finger, C2H2
ENSXETG00000007996	miR-30a-3p	dynll1	Dynein light chain, type 1/2
ENSXETG00000008000	miR-429,miR-16c,miR-16a,miR-92b,miR-24b,miR-181a-5p,miR-140,miR-15a,miR-92a,miR-24a-3p,miR-25,miR-200b,miR-363-3p,miR-16b,miR-181b,miR-15c,miR-153	hnf1b	Hepatocyte nuclear factor 1, beta isoform, C-terminal||Homeobox domain||Hepatocyte nuclear factor 1, N-terminal
ENSXETG00000008004	miR-204	tmem167b	Protein of unknown function DUF1242
ENSXETG00000008007	miR-16c,miR-146b,miR-30a-3p,miR-383,miR-194,miR-22-3p,miR-16a,miR-128,miR-139,miR-130c,miR-15a,miR-19b,miR-146a,miR-19a,miR-15c,miR-16b,miR-153,miR-130a	apobec2	APOBEC-like, N-terminal
ENSXETG00000008015	miR-122,miR-107,miR-191,miR-181b,miR-103,miR-181a-5p,miR-153,miR-93b,miR-17-3p	add1	Dopamine D2 receptor||Class II aldolase/adducin N-terminal
ENSXETG00000008016	miR-130c,miR-1a,miR-194,miR-22-3p,miR-214,miR-9-5p,miR-301,miR-133c,miR-130a,miR-148a,miR-133b,miR-133a,miR-1b,miR-9b-5p,Novel-miR-4,miR-125a,miR-9a-5p,miR-148b,miR-187,miR-125b,miR-206,miR-133d	mfsd10	Major facilitator superfamily domain||Major facilitator superfamily
ENSXETG00000008018	miR-183,let-7i,let-7c,let-7f,miR-98,miR-196a,miR-218,miR-383,miR-143,let-7g,miR-155,let-7e,let-7b,miR-19b,let-7a,miR-19a,miR-182-5p	abhd4	Alpha/beta hydrolase fold-1||Peptidase S33
ENSXETG00000008021	miR-93b,miR-93a,miR-1a,miR-20b,miR-18b,miR-204,miR-92b,miR-17-5p,miR-9-5p,miR-216,miR-148a,miR-9b-5p,miR-1b,Novel-miR-4,miR-363-3p,miR-18a-5p,Novel-miR-53,miR-20a-5p,miR-25,miR-92a,miR-139,miR-144,miR-425-5p,miR-218,miR-30a-3p,miR-150,miR-223,miR-103,miR-200a,miR-9a-5p,miR-148b,miR-206,miR-107	abr	Dbl homology (DH) domain||Rho GTPase-activating protein domain||Pleckstrin homology domain||C2 domain
ENSXETG00000008022	miR-17-5p,miR-499,miR-20b,miR-217,miR-20a-5p,miR-34a	trac	Immunoglobulin-like domain||Immunoglobulin subtype||Immunoglobulin V-set domain||-
ENSXETG00000008032	miR-133d,miR-221,miR-499,miR-181b,miR-133a,miR-9a-3p,miR-133c,miR-144,miR-217,miR-222,miR-133b,miR-181a-5p,miR-26	idh1	Isocitrate dehydrogenase NADP-dependent||Isopropylmalate dehydrogenase-like domain
ENSXETG00000008037	miR-135,miR-16b,miR-15c,miR-16a,miR-200a,miR-20b,miR-103,miR-107,miR-15a,miR-16c,miR-363-5p,miR-17-5p,miR-20a-5p,miR-214	gosr1	Vesicle transport v-SNARE, N-terminal
ENSXETG00000008045	miR-17-5p,miR-93a,miR-20a-5p	kazald1	Kazal domain||Immunoglobulin-like domain||Immunoglobulin subtype||Immunoglobulin I-set||Immunoglobulin subtype 2||Immunoglobulin V-set domain||Immunoglobulin||Insulin-like growth factor-binding protein, IGFBP
ENSXETG00000008055	miR-18b,miR-16a,miR-93a,miR-20b,miR-144,miR-93b,miR-9-5p,miR-29d,miR-29c-3p,miR-17-5p,miR-34b,miR-16c,miR-142-3p,miR-30a-3p,miR-29a,miR-15c,miR-16b,miR-18a-5p,miR-9b-5p,miR-29b,miR-34a,miR-103,miR-107,miR-15a,miR-9a-5p,miR-20a-5p	rab3b	Small GTP-binding protein domain||Small GTPase superfamily, Ras type||Small GTPase superfamily, ARF type||Small GTPase superfamily, Rho type||Small GTPase superfamily||Guanine nucleotide binding protein (G-protein), alpha subunit||Small GTPase superfamily, Rab type||Ran GTPase||Mitochondrial Rho-like
ENSXETG00000008056	miR-31a,miR-15a,miR-19b,miR-16c,miR-19a,miR-16b,miR-194,miR-15c,miR-16a,miR-301,miR-130c,miR-130a	btf3l4	Nascent polypeptide-associated complex NAC domain
ENSXETG00000008059	miR-199a-5p	orc1	Cdc6, C-terminal domain||Bromo adjacent homology (BAH) domain||ATPase, AAA-type, core||AAA+ ATPase domain
ENSXETG00000008060	miR-9a-3p	prpf38a	Pre-mRNA-splicing factor 38||Voltage-dependent calcium channel, P/Q-type, alpha-1 A
ENSXETG00000008062	miR-182-5p,miR-425-5p,miR-128,miR-140	gpx7	Glutathione peroxidase Gpx7, putative||Glutathione peroxidase
ENSXETG00000008063	miR-200a,miR-137,miR-15c,miR-181b,miR-16b,miR-23a,miR-101a,miR-15a,miR-181a-5p,miR-183,miR-16a,miR-425-5p,miR-129,miR-143,miR-218,miR-16c,miR-23b	coa7	Sel1-like repeat
ENSXETG00000008065	miR-17-3p	echdc2	Crotonase superfamily
ENSXETG00000008080	miR-29b,miR-103,miR-26,miR-92b,miR-363-3p,miR-25,miR-101a,miR-29a,miR-129,miR-92a,miR-29c-3p,miR-107,miR-29d,miR-132	tasp1	Peptidase T2, asparaginase 2
ENSXETG00000008089	miR-19b,miR-19a,miR-205a,miR-203,miR-205b,miR-204,miR-202-5p	lonp2	Peptidase S16, Lon C-terminal||ATPase, AAA-type, core||Lon protease, bacterial/eukaryotic-type||ATP-dependent protease La (LON), substrate-binding domain||AAA+ ATPase domain||ATPase, dynein-related, AAA domain||ClpA/B family
ENSXETG00000008090	miR-193,miR-200a,miR-140	siah1	Zinc finger, SIAH-type||Seven-in-absentia protein, TRAF-like domain||Zinc finger, RING-type
ENSXETG00000008091	miR-20a-5p,miR-9a-5p,miR-499,miR-30d,miR-222,miR-9b-5p,miR-142-5p,miR-181b,miR-214,miR-30e,miR-17-5p,miR-221,miR-9-5p,miR-181a-5p,miR-20b,miR-93a,miR-30a-5p	aktip	Ubiquitin-conjugating enzyme E2
ENSXETG00000008098	miR-146b,miR-146a,miR-101a,miR-218,miR-204,miR-145,miR-22-3p	rgs20	RGS domain
ENSXETG00000008099	miR-155	tcea1	Transcription elongation factor, TFIIS||Transcription elongation factor, TFIIS/CRSP70, N-terminal, sub-type||Transcription factor IIS, N-terminal||Transcription elongation factor S-IIM||Zinc finger, TFIIS-type||Transcription elongation factor S-II, central domain
ENSXETG00000008101	miR-30a-3p,miR-183,miR-17-3p	lypla1	Phospholipase/carboxylesterase/thioesterase
ENSXETG00000008102	miR-31a,miR-133d,miR-204,miR-135,miR-133a,miR-22-3p,miR-9a-3p,miR-133c,miR-133b,miR-96	CAPN5	Peptidase C2, calpain family||Peptidase C2, calpain, domain III||C2 domain||Peptidase C2, calpain, large subunit, domain III||Peptidase C2, calpain, catalytic domain
ENSXETG00000008103	miR-203,miR-222,miR-93a,miR-153,miR-221,miR-93b	mrpl15	Ribosomal protein L15, bacterial-type
ENSXETG00000008117	miR-30c,miR-15a,miR-30d,miR-19a,miR-19b,miR-18a-5p,miR-16b,miR-15c,miR-122,miR-199a-5p,miR-30e,miR-16c,miR-16a,miR-30a-5p,miR-18b,miR-30b	fam63a	Protein of unknown function DUF544
ENSXETG00000008120	miR-199a-5p,miR-146a,miR-146b,miR-221,miR-222	pex19	Pex19 protein
ENSXETG00000008124	miR-181a-5p,miR-194,miR-145,miR-181b,miR-10c,miR-499,miR-10a,miR-10b	casq1	Calsequestrin
ENSXETG00000008125	miR-190	atp1a2	Cation-transporting P-type ATPase, C-terminal||P-type ATPase||HAD-like domain||Cation-transporting P-type ATPase, N-terminal||P-type ATPase, A domain||P-type ATPase, subfamily IIC
ENSXETG00000008131	miR-137,miR-144	cox18	Membrane insertase OXA1/ALB3/YidC
ENSXETG00000008138	miR-29b,miR-222,miR-27c,miR-22-3p,miR-202-5p,miR-27a,miR-221,miR-27b,miR-29a,miR-29c-3p,miR-29d,miR-182-5p,miR-223	nop9	Pumilio RNA-binding repeat
ENSXETG00000008142	miR-132,miR-214,miR-30e,miR-30a-5p,miR-27a,miR-204,miR-30b,miR-128,miR-182-5p,miR-30c,miR-31a,miR-30d,miR-27b,miR-101a,miR-19b,miR-27c,miR-216	tnfaip8l2	Protein of unknown function DUF758
ENSXETG00000008146	miR-216,miR-200a,miR-30a-5p,miR-27a,miR-137,miR-27c,miR-27b,miR-129,miR-383,miR-101a,miR-30e,miR-30d	rexo1	Exonuclease, RNase T/DNA polymerase III||-
ENSXETG00000008147	miR-23b,miR-23a,miR-20a-5p,miR-30a-3p,miR-191,miR-142-5p,miR-20b,miR-153,miR-217	abhd17a	Alpha/beta hydrolase fold-1
ENSXETG00000008153	miR-18a-5p,miR-18b	eri1	Exonuclease, RNase T/DNA polymerase III||SAP domain
ENSXETG00000008154	miR-20b,miR-93b,miR-181a-5p,miR-194,miR-18b,miR-17-5p,miR-16c,miR-29a,miR-9-5p,miR-29c-3p,miR-15c,miR-181b,miR-18a-5p,miR-9b-5p,miR-7,miR-101a,miR-20a-5p,miR-203,miR-9a-3p,miR-455,miR-96,miR-425-5p,miR-16a,miR-29d,miR-132,miR-29b,miR-153,miR-17-3p,miR-16b,miR-135,miR-9a-5p,miR-15a	ppp1r3b	CBM21 (carbohydrate binding type-21) domain
ENSXETG00000008156	miR-200b,miR-30a-3p,miR-429,miR-301,miR-130c,miR-128,miR-130a,miR-22-3p,miR-363-3p	dusp4	Protein-tyrosine phosphatase, catalytic||Mitogen-activated protein (MAP) kinase phosphatase||Dual specificity protein phosphatase domain||Dual specificity phosphatase, catalytic domain||Rhodanese-like domain||Tyrosine specific protein phosphatases domain
ENSXETG00000008163	miR-183,miR-29b,miR-222,miR-217,miR-204,miR-137,miR-22-3p,miR-18a-5p,miR-18b,miR-221,miR-29a,miR-29c-3p,miR-206,miR-29d	slc13a4	Sodium/sulphate symporter
ENSXETG00000008168	miR-16c,miR-365,miR-30e,miR-129,miR-144,miR-93b,miR-130c,miR-16a,miR-148b,miR-107,miR-15a,miR-130a,miR-148a,miR-301,miR-155,miR-103,miR-15c,miR-16b,miR-202-5p	pudp	HAD-like domain||HAD hydrolase, subfamily IA
ENSXETG00000008174	miR-19b,miR-19a,miR-214	rcn1	EF-hand domain
ENSXETG00000008179	miR-107,miR-425-5p,miR-429,miR-103,miR-200b,miR-200a	dnajc24	Zinc finger, DPH-type||DnaJ domain
ENSXETG00000008183	miR-144	cul3	Cullin, N-terminal||Cullin homology
ENSXETG00000008191	miR-206,miR-223,miR-194,Novel-miR-4,miR-196a,miR-1b,miR-1a,miR-200a	pcbd1	Transcriptional coactivator/pterin dehydratase
ENSXETG00000008195	miR-135,miR-203,miR-429,miR-200b	arhgap25	Pleckstrin homology domain||Pleckstrin homology domain, spectrin-type||Rho GTPase-activating protein domain
ENSXETG00000008202	miR-203,miR-128	nfu1	Scaffold protein Nfu/NifU, N-terminal||NIF system FeS cluster assembly, NifU, C-terminal
ENSXETG00000008205	miR-34b,miR-101a,miR-139,miR-30a-3p,miR-217,miR-122	aak1	Tyrosine-protein kinase, catalytic domain||Pistil-specific extensin-like protein||Protein kinase domain||Serine/threonine/dual specificity protein kinase, catalytic domain
ENSXETG00000008207	miR-29b,miR-29a,miR-29d,miR-29c-3p,miR-18b,miR-18a-5p	carkd	Hydroxyethylthiazole kinase||ATP-dependent (S)-NAD(P)H-hydrate dehydratase
ENSXETG00000008212	miR-217,miR-130a,miR-148a,miR-128,miR-139,miR-301,miR-130c,miR-18a-5p,miR-18b,miR-24b,miR-145,miR-425-5p,miR-24a-3p,miR-148b,miR-203	ing1	Zinc finger, PHD-type||Zinc finger, PHD-finger
ENSXETG00000008222	miR-194,miR-145,miR-181b,miR-363-3p,miR-142-5p,miR-137,miR-96,miR-215,miR-192,miR-182-5p,miR-200b,miR-429	arhgap29	Spectrin/alpha-actinin||Protein kinase C-like, phorbol ester/diacylglycerol-binding domain||Rho GTPase-activating protein domain||FCH domain
ENSXETG00000008226	miR-451,miR-30a-3p	bcar3	SH2 domain||Ras guanine-nucleotide exchange factors catalytic domain
ENSXETG00000008227	miR-19a,miR-27b,miR-19b,miR-128,miR-27c,miR-27a	fnbp1l	SH3 domain||Variant SH3 domain||HR1 rho-binding repeat||FCH domain
ENSXETG00000008245	miR-130c,miR-20b,miR-194,miR-190,miR-196a,miR-17-5p,miR-150,miR-214,miR-132,miR-301,miR-200a,miR-145,miR-19b,miR-20a-5p,miR-19a,miR-203	ctgf	Glycoprotein hormone subunit beta, cystine knot||Thrombospondin type-1 (TSP1) repeat||Cystine knot, C-terminal||VWFC domain||VWC out||Insulin-like growth factor-binding protein, IGFBP
ENSXETG00000008249	miR-27b,miR-128,miR-140,miR-210,miR-27a,miR-27c	rbp1	Cytosolic fatty-acid binding||Lipocalin/cytosolic fatty-acid binding domain
ENSXETG00000008250	miR-155,miR-204	copb2	WD40-repeat-containing domain||G-protein beta WD-40 repeat||Coatomer, WD associated region||WD40 repeat
ENSXETG00000008255	miR-153,miR-93b,miR-9a-3p,miR-139,miR-204,miR-194,miR-200b,miR-429,miR-142-3p,miR-23a,miR-199a-3p,miR-23b,miR-199a-5p,miR-182-5p	vamp1	Synaptobrevin||Synaptobrevin/Vesicle-associated membrane protein
ENSXETG00000008262	miR-218,miR-10b,miR-199a-5p,miR-122,miR-130c,miR-9a-3p,miR-183,miR-144,miR-128,miR-16a,miR-10c,miR-148b,miR-187,miR-107,miR-182-5p,miR-15a,miR-153,miR-193,miR-103,miR-16b,miR-365,miR-16c,miR-429,miR-22-3p,miR-200b,miR-363-5p,miR-10a,miR-203,miR-301,miR-130a,miR-148a,miR-145,miR-15c,miR-210	adam17	Peptidase M12B, ADAM/reprolysin||Disintegrin domain
ENSXETG00000008263	miR-27c,miR-27a,miR-218,miR-27b,miR-128	cpsf3	RNA-metabolising metallo-beta-lactamase||Metallo-beta-lactamase
ENSXETG00000008278	miR-17-3p	hint1	HIT-like domain||Histidine triad (HIT) protein
ENSXETG00000008324	miR-214	s100a11	S100/CaBP-9k-type, calcium binding, subdomain
ENSXETG00000008335	miR-429,miR-23a,miR-20a-5p,miR-200b,miR-132,miR-23b,miR-203,miR-144,miR-93a,miR-200a	vps26b	Vacuolar protein sorting protein 26 related
ENSXETG00000008383	miR-24b,miR-24a-3p	golt1b	Potassium channel, voltage dependent, Kv||Vesicle transport protein, Got1/SFT2-like
ENSXETG00000008384	miR-140,miR-204	slc30a6	Cation efflux protein
ENSXETG00000008385	miR-205a,miR-205b	rdh13	Short-chain dehydrogenase/reductase SDR||Glucose/ribitol dehydrogenase||2,3-dihydro-2,3-dihydroxybenzoate dehydrogenase
ENSXETG00000008400	miR-23b,miR-223,miR-17-5p,miR-221,miR-204,miR-22-3p,miR-130c,miR-93a,miR-20b,miR-133d,miR-499,miR-20a-5p,miR-23a,miR-135,miR-133a,miR-133c,miR-193,miR-130a,miR-133b,miR-222	rnf141	Zinc finger, RING-CH-type||Zinc finger, RING-type||Zinc finger, C3HC4 RING-type
ENSXETG00000008407	miR-218	ltc4s.2	Potassium channel, inwardly rectifying, Kir6.2||5-lipoxygenase-activating protein||Membrane-associated, eicosanoid/glutathione metabolism (MAPEG) protein
ENSXETG00000008413	miR-15a,miR-182-5p,miR-107,miR-31a,miR-203,miR-19a,miR-23a,miR-19b,miR-18a-5p,miR-15c,miR-16b,miR-34a,miR-222,miR-103,miR-29b,miR-132,miR-199a-5p,miR-29d,miR-23b,miR-29c-3p,miR-29a,miR-16c,miR-34b,miR-221,miR-196a,miR-18b,miR-16a,miR-22-3p,miR-194,miR-217,miR-140	larp1	RNA-binding protein Lupus La||Protein of unknown function DM15
ENSXETG00000008421	miR-122,miR-338,miR-30a-3p,miR-129,miR-145,miR-93b,miR-301,miR-130c,miR-130a	gabra2	Neurotransmitter-gated ion-channel ligand-binding domain||Gamma-aminobutyric-acid A receptor, alpha 2 subunit||Neurotransmitter-gated ion-channel transmembrane domain||Gamma-aminobutyric-acid A receptor, gamma subunit||Gamma-aminobutyric-acid A receptor, alpha 1 subunit||Gamma-aminobutyric-acid A receptor, alpha subunit||Neurotransmitter-gated ion-channel||Gamma-aminobutyric acid A receptor/Glyci…
ENSXETG00000008423	miR-16c,miR-17-3p,miR-15c,miR-16b,miR-15a,miR-16a	cnih2	Cornichon
ENSXETG00000008424	miR-107,miR-103	sssca1	Sjoegren syndrome/scleroderma autoantigen 1
ENSXETG00000008434	miR-23b,miR-29d,miR-205b,miR-29c-3p,miR-34b,miR-17-5p,miR-29a,miR-429,miR-205a,miR-194,miR-30a-5p,miR-20b,miR-128,miR-183,miR-93b,miR-130c,miR-30b,miR-30d,miR-203,miR-30c,miR-19b,miR-200b,miR-101a,miR-20a-5p,miR-23a,miR-29b,miR-301	sf1	Inhibin, beta B subunit||Dopamine D4 receptor||Zinc finger, CCHC-type||K Homology domain||Histamine H3 receptor||K Homology domain, type 1
ENSXETG00000008462	miR-203,miR-10b,miR-10c,miR-363-5p,miR-10a,miR-338,miR-135,miR-196a,miR-144	agps	FAD-linked oxidase, C-terminal||FAD linked oxidase, N-terminal
ENSXETG00000008465	let-7i,miR-96,miR-192,miR-130c,miR-132,miR-23b,miR-218,let-7e,miR-142-5p,miR-27c,miR-135,miR-153,let-7g,miR-17-3p,miR-19a,miR-23a,let-7b,miR-196a,miR-27a,miR-22-3p,miR-98,miR-194,let-7c,let-7f,miR-20b,miR-17-5p,miR-215,miR-130a,miR-301,miR-203,miR-27b,let-7a,miR-20a-5p,miR-19b	pde11a	3'5'-cyclic nucleotide phosphodiesterase, catalytic domain||3'5'-cyclic nucleotide phosphodiesterase||HD/PDEase domain||GAF domain
ENSXETG00000008472	miR-222,miR-153,miR-221,miR-135	cyct	Cytochrome c, class IA/ IB||Cytochrome c-like domain
ENSXETG00000008479	miR-196a,miR-92b,let-7i,let-7f,let-7c,miR-98,miR-383,miR-199a-3p,miR-218,miR-129,miR-150,miR-23b,miR-34a,let-7g,miR-148a,let-7e,miR-363-3p,miR-23a,miR-19a,let-7a,miR-125a,miR-25,let-7b,miR-19b,miR-148b,miR-92a,miR-31a,miR-125b	hand1	Myc-type, basic helix-loop-helix (bHLH) domain||Transcription regulator Myc
ENSXETG00000008481	miR-202-5p,miR-204	galnt10	Ricin B, lectin domain||Glycosyltransferase 2-like
ENSXETG00000008495	miR-221,miR-222	ntf3	Nerve growth factor-related
ENSXETG00000008500	miR-145,miR-218,miR-129	ola1	Guanine nucleotide binding protein (G-protein), alpha subunit||GTP binding domain||Ribosome-binding ATPase YchF/Obg-like ATPase 1||Domain of unknown function DUF933
ENSXETG00000008509	miR-338,miR-29a,miR-16c,miR-15a,miR-29c-3p,miR-29d,miR-455,miR-29b,miR-128,miR-16a,miR-16b,miR-15c	uevld	Lactate/malate dehydrogenase, N-terminal||Lactate/malate dehydrogenase, C-terminal||Ubiquitin E2 variant, N-terminal||L-lactate/malate dehydrogenase
ENSXETG00000008511	miR-15a,miR-206,miR-16c,Novel-miR-4,miR-16a,miR-202-5p,miR-1b,miR-15c,miR-16b,miR-1a	fam136a	Protein of unknown function DUF842, eukaryotic
ENSXETG00000008512	miR-1a,miR-206,miR-1b,Novel-miR-4	snrpg	LSM domain, eukaryotic/archaea-type
ENSXETG00000008513	miR-218,miR-205a,miR-204,miR-205b	pcyox1	FAD/NAD(P)-binding domain||Prenylcysteine lyase||FAD dependent oxidoreductase
ENSXETG00000008514	miR-30c,miR-30b,miR-338	tia1	RNA recognition motif domain, eukaryote||RNA recognition motif domain
ENSXETG00000008518	miR-27a,miR-27c,miR-203,miR-425-5p,miR-218	snrnp27	Domain of unknown function DUF1777
ENSXETG00000008524	miR-29d,miR-10b,miR-132,miR-34b,miR-218,miR-338,miR-130c,miR-9a-3p,miR-144,miR-217,miR-192,miR-455,miR-30b,miR-206,miR-30c,miR-125a,miR-10c,miR-148b,miR-19a,miR-27c,miR-200a,miR-29b,miR-29c-3p,miR-30e,miR-199a-3p,miR-214,miR-29a,miR-27a,miR-30a-5p,miR-93b,miR-93a,miR-1a,miR-181a-5p,miR-26,miR-31a,miR-125b,miR-30d,miR-101a,miR-200b,miR-19b,miR-10a,miR-27b,miR-181b,miR-1b,Novel-miR-4,miR-210,miR-30…	tacr1	Neurokinin receptor||Neuropeptide Y receptor family||G protein-coupled receptor, rhodopsin-like||GPCR, rhodopsin-like, 7TM||Neurokinin NK1 receptor||Polycystic kidney disease type 2 protein||Neuropeptide FF receptor family||Neurokinin NK3 receptor
ENSXETG00000008528	miR-196a	nxt2	Nuclear transport factor 2||Nuclear transport factor 2, eukaryote
ENSXETG00000008546	miR-129,miR-214,miR-93b,miR-194,miR-22-5p,miR-199a-5p	ahctf1	WD40 repeat
ENSXETG00000008547	miR-148b,miR-148a,miR-130a,miR-301,miR-125a,miR-130c,miR-125b	memo1	MEMO1 family
ENSXETG00000008548	miR-455,miR-7,miR-200a	psen2	Peptidase A22A, presenilin||Presenilin/signal peptide peptidase
ENSXETG00000008549	miR-204	dpy30	Dpy-30 motif
ENSXETG00000008555	miR-15c,miR-181b,miR-16b,miR-16a,miR-193,miR-216,miR-181a-5p,miR-10b,miR-15a,miR-182-5p,miR-16c,miR-363-5p,miR-10c,miR-187,miR-10a	pdcd2	Programmed cell death protein 2, C-terminal||Zinc finger, MYND-type
ENSXETG00000008556	miR-206,miR-23b,miR-23a,miR-27b,miR-101a,miR-27c,miR-27a,Novel-miR-4,miR-96	tbp	TATA-box binding protein
ENSXETG00000008578	miR-135	nr6a1	Retinoid X receptor/HNF4||Vitamin D receptor||Nuclear hormone receptor, ligand-binding domain||Nuclear hormone receptor||Zinc finger, nuclear hormone receptor-type
ENSXETG00000008581	miR-9a-5p,miR-20a-5p,miR-203,miR-133d,miR-133c,miR-200a,miR-133b,miR-126-5p,miR-133a,miR-9b-5p,miR-17-5p,miR-429,miR-9-5p,miR-93a,miR-20b,miR-204,miR-451	olfml2a	Olfactomedin-like domain||GPCR, family 2, latrophilin
ENSXETG00000008591	miR-217,miR-103,miR-193,miR-183,miR-17-3p,miR-126-5p,miR-194,miR-204,miR-30a-3p,miR-129,miR-338,miR-34b,miR-122,miR-107	tspan7	Tetraspanin||Tetraspanin/Peripherin||Sodium:dicarboxylate symporter
ENSXETG00000008592	miR-204,miR-182-5p	otc	Aspartate/ornithine carbamoyltransferase, carbamoyl-P binding||Aspartate/ornithine carbamoyltransferase||Aspartate/ornithine carbamoyltransferase, Asp/Orn-binding domain||Ornithine/putrescine carbamoyltransferase||Aspartate carbamoyltransferase
ENSXETG00000008600	miR-15a,miR-23b,miR-23a,miR-221,miR-16c,miR-16a,miR-16b,miR-15c,miR-222,miR-140,miR-9a-3p	DPYD	FAD/NAD(P)-binding domain||Pyridine nucleotide-disulphide oxidoreductase, class-II||Gamma-aminobutyric-acid A receptor, beta subunit||Dihydroorotate dehydrogenase domain||4Fe-4S ferredoxin-type, iron-sulphur binding domain
ENSXETG00000008602	miR-429,miR-181a-5p,miR-9a-5p,miR-223,miR-9b-5p,miR-9-5p,miR-181b	snx7	Phox homologous domain
ENSXETG00000008612	miR-96	slc6a8	Sodium:neurotransmitter symporter
ENSXETG00000008613	miR-182-5p,miR-375	inf2	WH2 domain||Formin, FH3 domain||Formin, FH2 domain||Formin, GTPase-binding domain
ENSXETG00000008620	miR-153,miR-26,miR-181b,miR-132	bmp4	Transforming growth factor-beta, N-terminal||Transforming growth factor-beta, C-terminal
ENSXETG00000008628	miR-17-3p,miR-223,miR-204	psmc6	ATPase, AAA-type, core||26S proteasome subunit P45||AAA+ ATPase domain
ENSXETG00000008630	miR-145	wdr63	WD40 repeat||G-protein beta WD-40 repeat
ENSXETG00000008638	miR-30a-3p,miR-181a-5p,miR-203,miR-181b,miR-122	MGC107780	Fibrinogen, alpha/beta/gamma chain, C-terminal globular domain||Collagen triple helix repeat
ENSXETG00000008642	miR-200a	rpf1	Brix domain
ENSXETG00000008649	miR-30a-5p,miR-194,miR-455,miR-93b,miR-130c,miR-93a,miR-144,miR-20b,miR-122,miR-223,miR-338,miR-429,miR-30e,miR-150,miR-17-5p,miR-301,miR-200a,miR-130a,miR-182-5p,miR-30d,miR-31a,miR-20a-5p,miR-19a,miR-101a,miR-200b,miR-19b	prkacb	Serine-threonine/tyrosine-protein kinase catalytic domain||Serine/threonine/dual specificity protein kinase, catalytic domain||Protein kinase domain||AGC-kinase, C-terminal||Protein kinase, C-terminal||Tyrosine-protein kinase, catalytic domain
ENSXETG00000008665	miR-133a,miR-133b,miR-133c,miR-133d,miR-205b,miR-205a,miR-365,miR-101a	dnase1l3	Deoxyribonuclease I||Endonuclease/exonuclease/phosphatase
ENSXETG00000008670	miR-200a,miR-144,miR-96,miR-145,miR-27c,miR-27a,miR-101a,miR-125a,miR-23a,miR-214,miR-27b,miR-375,miR-203,miR-125b,miR-23b	abhd6	Epoxide hydrolase-like||Alpha/beta hydrolase fold-1
ENSXETG00000008672	miR-223,miR-15a,miR-214,miR-16c,miR-16a,miR-204,miR-16b,miR-15c,miR-140,miR-128	atg5	Autophagy-related protein 5
ENSXETG00000008680	miR-181b,miR-181a-5p,miR-200a	elavl4	RNA recognition motif domain, eukaryote||Splicing factor ELAV/HuD||Paraneoplastic encephalomyelitis antigen||RNA recognition motif domain
ENSXETG00000008681	miR-223,miR-10b,miR-429,miR-142-3p,miR-16c,miR-18b,miR-16a,miR-217,miR-139,miR-93b,miR-15a,miR-182-5p,miR-206,miR-10a,miR-200b,miR-148b,miR-10c,miR-18a-5p,miR-15c,miR-145,miR-16b,miR-148a,miR-153,miR-17-3p,miR-200a	kctd6	Potassium channel tetramerisation-type BTB domain||BTB/POZ domain
ENSXETG00000008685	miR-132,miR-183	pdhb	Transketolase-like, pyrimidine-binding domain||Transketolase, C-terminal/Pyruvate-ferredoxin oxidoreductase, domain II
ENSXETG00000008691	miR-210,miR-15c,miR-16b,miR-216,miR-153,miR-29b,miR-15a,miR-30c,miR-203,miR-190,miR-16a,miR-96,miR-30b,miR-144,miR-29d,miR-29c-3p,miR-29a,miR-16c,miR-30e	abat	Aminotransferase class-III||4-aminobutyrate aminotransferase, eukaryotic
ENSXETG00000008696	miR-199a-3p,miR-218,miR-93a	carhsp1	Cold shock protein||Peroxisome proliferator-activated receptor, alpha||Cold-shock protein, DNA-binding
ENSXETG00000008703	miR-181b,miR-223,miR-137,miR-17-3p,miR-199a-3p,miR-181a-5p	mmp9	Fibronectin, type II, collagen-binding||Hemopexin-like repeats||Peptidase M10, metallopeptidase||Peptidase, metallopeptidase||Peptidase M10A||Peptidoglycan binding-like
ENSXETG00000008706	miR-29c-3p,miR-29d,miR-199a-5p,miR-27b,miR-29a,miR-101a,miR-221,miR-27c,miR-27a,miR-222,miR-29b	flrt3	Leucine-rich repeat, typical subtype||Cysteine-rich flanking region, C-terminal||Leucine-rich repeat||Fibronectin type III||Leucine-rich repeat N-terminal domain
ENSXETG00000008710	miR-20b,miR-17-5p,miR-20a-5p	hesx1	POU domain||Helix-turn-helix motif||Homeobox domain||Homeodomain, metazoa
ENSXETG00000008716	miR-203	ift80	G-protein beta WD-40 repeat||WD40-repeat-containing domain||WD40 repeat
ENSXETG00000008719	miR-143	gzmh	Peptidase S1A, chymotrypsin-type||Serine proteases, trypsin domain
ENSXETG00000008720	miR-29c-3p,miR-29d,miR-199a-5p,miR-30a-3p,miR-29a,miR-129,miR-204,miR-194,miR-93b,miR-139,miR-217,miR-181a-5p,miR-192,miR-182-5p,miR-101a,miR-19b,miR-23a,miR-19a,miR-181b,miR-135,miR-210,miR-29b,miR-155,miR-215	kpna4	Armadillo||Importin-alpha, importin-beta-binding domain||HEAT repeat
ENSXETG00000008725	miR-29a,miR-429,miR-205a,miR-29c-3p,miR-205b,miR-29d,miR-223,miR-144,miR-181a-5p,miR-26,miR-27a,miR-18b,miR-101a,miR-499,miR-27b,miR-200a,miR-29b,miR-181b,miR-27c,miR-18a-5p	arl14	Small GTPase superfamily, Rab type||Small GTPase superfamily, ARF/SAR type||Mitochondrial Rho-like||Dynamin superfamily||Small GTPase superfamily, ARF type||Small GTP-binding protein domain||Small GTPase superfamily, Ras type||Small GTPase superfamily
ENSXETG00000008726	miR-17-3p	ppm1l	PPM-type phosphatase domain
ENSXETG00000008736	miR-206,miR-194,Novel-miR-4,miR-1b,miR-1a,miR-208,miR-101a	tpm4	Potassium channel, voltage dependent, KCNQ1||Tropomyosin||SF-assemblin||Stathmin family
ENSXETG00000008740	miR-122,miR-132,miR-29d,miR-205a,miR-218,miR-34b,miR-16a,miR-30b,miR-139,miR-9a-3p,miR-15a,miR-182-5p,miR-30c,miR-107,miR-206,miR-499,miR-9a-5p,miR-27c,miR-202-5p,miR-16b,miR-103,miR-222,miR-153,miR-29b,miR-200a,miR-17-3p,miR-9-5p,miR-205b,miR-29c-3p,miR-214,miR-29a,miR-221,miR-16c,miR-17-5p,miR-30e,miR-30a-5p,miR-18b,miR-27a,miR-194,miR-204,miR-93a,miR-1a,miR-20b,miR-93b,miR-30d,miR-27b,miR-20a-…	rab8a	Small GTPase superfamily, Rho type||Small GTPase superfamily||Small GTPase superfamily, Ras type||Small GTP-binding protein domain||Small GTPase superfamily, ARF type||Ran GTPase||Small GTPase superfamily, ARF/SAR type||Mitochondrial Rho-like||Guanine nucleotide binding protein (G-protein), alpha subunit||Small GTPase superfamily, Rab type
ENSXETG00000008743	miR-22-3p,miR-22-5p,miR-217,miR-153,miR-144,miR-93b,miR-182-5p,miR-30a-3p	admp	Transforming growth factor-beta, N-terminal||Inhibin, alpha subunit||Transforming growth factor-beta, C-terminal
ENSXETG00000008746	miR-194,miR-24b,miR-93b,miR-130c,miR-301,miR-128,miR-93a,miR-144,miR-130a,miR-199a-5p,miR-24a-3p,miR-142-3p	slamf8	Immunoglobulin-like domain
ENSXETG00000008755	miR-205b,miR-24b,miR-24a-3p,miR-205a,miR-26	safb	RNA recognition motif domain, eukaryote||LEM domain||SAP domain||Paraneoplastic encephalomyelitis antigen||RNA recognition motif domain
ENSXETG00000008784	miR-20b,miR-93a,miR-16b,miR-15c,miR-16a,miR-17-5p,miR-16c,miR-199a-3p,miR-23a,miR-20a-5p,miR-31a,miR-23b,miR-182-5p,miR-15a	cops2	Proteasome component (PCI) domain||PCI/PINT associated module
ENSXETG00000008787	miR-190,miR-145,miR-140	dtwd1	DTW
ENSXETG00000008789	miR-30e,miR-16c,miR-17-5p,miR-199a-3p,miR-16a,miR-30a-5p,miR-139,miR-130c,miR-1a,miR-20b,miR-144,miR-181a-5p,miR-26,miR-206,miR-30d,miR-15a,miR-101a,miR-19b,miR-20a-5p,miR-19a,miR-181b,miR-16b,miR-15c,miR-1b,Novel-miR-4,miR-301,miR-17-3p,miR-130a	atp8b4	P-type ATPase, subfamily IV||HAD-like domain||P-type ATPase
ENSXETG00000008793	miR-425-5p,miR-17-3p	sri	EF-hand domain
ENSXETG00000008802	miR-101a,miR-34a,miR-205a,miR-22-5p,miR-135,miR-205b	sbk1	Serine-threonine/tyrosine-protein kinase catalytic domain||Serine/threonine/dual specificity protein kinase, catalytic domain||Protein kinase domain||Tyrosine-protein kinase, catalytic domain
ENSXETG00000008803	miR-18a-5p,miR-18b,miR-103,miR-9a-3p,miR-17-3p,miR-10b,miR-107,miR-10a,miR-10c	atf5	Basic-leucine zipper domain
ENSXETG00000008804	miR-27c,miR-17-3p,miR-153,miR-148a,miR-30d,miR-30c,miR-148b,miR-27b,miR-30a-5p,miR-27a,miR-183,miR-139,miR-93a,miR-30b,miR-30e,miR-150,miR-30a-3p,miR-142-3p	atf5.2	Basic-leucine zipper domain
ENSXETG00000008809	miR-19b,miR-30a-3p,miR-19a	vstm2b	Immunoglobulin V-set domain||Immunoglobulin subtype||Immunoglobulin-like domain||Immunoglobulin I-set||Immunoglobulin subtype 2
ENSXETG00000008812	miR-144,miR-15c,miR-16b,miR-100,miR-16a,miR-499,miR-16c,miR-99,miR-15a	fzd8	GPCR, family 2-like||Frizzled domain||Frizzled protein
ENSXETG00000008821	miR-135,miR-194,miR-181b,miR-181a-5p,miR-200a,miR-29b,miR-122,miR-29c-3p,miR-29d,miR-29a	sorbs1	SoHo domain||Spectrin alpha chain, SH3 domain||Variant SH3 domain||SH3 domain
ENSXETG00000008822	miR-429,miR-499,miR-1a,miR-200b,miR-1b,Novel-miR-4,miR-206	tkfc	DhaL domain||DhaK domain||Dihydroxyacetone kinase
ENSXETG00000008825	miR-133d,miR-203,miR-19a,miR-20a-5p,miR-19b,miR-202-5p,miR-133a,miR-145,miR-133b,miR-17-3p,miR-133c,miR-218,miR-17-5p,miR-96,miR-93a,miR-128,miR-20b,miR-93b	bet1l	Target SNARE coiled-coil homology domain
ENSXETG00000008826	miR-181b,miR-182-5p,miR-96,miR-181a-5p	pdlim1	ZASP||Zinc finger, LIM-type||PDZ domain
ENSXETG00000008827	miR-148b,miR-148a	psmd13	Proteasome component (PCI) domain
ENSXETG00000008830	miR-26,miR-20a-5p,miR-20b,miR-17-5p	hells	Helicase superfamily 1/2, ATP-binding domain||Helicase, C-terminal||SNF2-related, N-terminal domain
ENSXETG00000008832	miR-19b,miR-19a,miR-143,miR-107,miR-301,miR-130c,miR-200a,miR-130a,miR-103	syt7	Synaptotagmin||C2 domain
ENSXETG00000008834	miR-181b,miR-181a-5p	kif1bp	Tetratricopeptide repeat
ENSXETG00000008840	miR-9b-5p,miR-9-5p,miR-150,miR-9a-5p	fzd2	GPCR, family 2-like||Frizzled domain||Frizzled protein
ENSXETG00000008848	miR-103,miR-222,miR-15c,miR-16b,miR-200b,miR-15a,miR-182-5p,miR-107,miR-16a,miR-143,miR-429,miR-205a,miR-16c,miR-221,miR-199a-5p,miR-205b	vps26a	Vacuolar protein sorting protein 26 related
ENSXETG00000008860	miR-148b,miR-9a-5p,miR-187,miR-34a,miR-27c,miR-202-5p,miR-34b,miR-30a-3p,miR-128,miR-140,miR-130c,miR-217,miR-192,miR-29c-5p,miR-27b,miR-20a-5p,miR-148a,miR-130a,miR-301,miR-215,miR-181b,miR-145,miR-9b-5p,miR-221,miR-17-5p,miR-9-5p,miR-93a,miR-20b,miR-93b,miR-181a-5p,miR-194,miR-27a	hk1	Hexokinase, C-terminal||Hexokinase, N-terminal
ENSXETG00000008879	miR-30a-3p,miR-218	ventx1.2	Homeodomain, metazoa||Helix-turn-helix motif||Homeobox domain
ENSXETG00000008887	miR-23b,miR-132,miR-128,miR-150,miR-23a,miR-142-3p	fggy	Carbohydrate kinase, FGGY, N-terminal||Carbohydrate kinase, FGGY, C-terminal||Carbohydrate kinase, FGGY-related
ENSXETG00000008892	miR-194,miR-93b,miR-20b,miR-93a,miR-375,miR-203,miR-20a-5p,miR-218,miR-338,miR-17-5p	irx4	Homeobox domain||Iroquois-class homeodomain protein
ENSXETG00000008910	miR-182-5p,miR-17-5p,miR-34b,miR-30a-3p,miR-20a-5p,miR-204,miR-93a,miR-20b,miR-93b	mcl1	Blc2 family||Bcl2-like||Apoptosis regulator, Mcl-1
ENSXETG00000008912	miR-27a,miR-190,miR-24b,miR-204,miR-425-5p,miR-194,miR-96,miR-144,miR-128,miR-9-5p,miR-218,miR-27c,miR-9b-5p,miR-22-5p,miR-135,miR-17-3p,miR-206,miR-27b,miR-24a-3p,miR-363-5p,miR-9a-5p	golph3l	Golgi phosphoprotein 3
ENSXETG00000008914	miR-199a-3p,miR-30a-3p,miR-365,miR-148b,miR-148a	ctss	Cathepsin propeptide inhibitor domain (I29)||Peptidase C1A, papain C-terminal
ENSXETG00000008919	miR-130a,miR-17-3p,miR-301,miR-130c	etv6	Ets domain||Pointed domain
ENSXETG00000008942	miR-142-5p,miR-203,miR-218,miR-34b	arnt	Transcription regulator Myc||Myc-type, basic helix-loop-helix (bHLH) domain||PAC motif||PAS fold-3||PAS fold||Nuclear translocator||PAS domain
ENSXETG00000008945	miR-203	dhcr7	Ergosterol biosynthesis ERG4/ERG24
ENSXETG00000008946	miR-26,miR-153	ska1	Protein of unknown function DUF1395
ENSXETG00000008951	miR-200b,miR-429,miR-142-3p,miR-30a-3p,miR-132,miR-93a,miR-17-3p,miR-22-5p,miR-204,miR-451,miR-18b,miR-18a-5p	vezf1	Zinc finger, C2H2-like||Zinc finger, LIM-type||Zinc finger, C2H2
ENSXETG00000008953	miR-203,miR-301,miR-101a,miR-130c,miR-19b,miR-19a,miR-142-3p	tada2a	SANT/Myb domain||SWIRM domain||Zinc finger, ZZ-type||Myb-like domain
ENSXETG00000008954	miR-181b,miR-27c,miR-203,miR-30d,miR-30c,miR-200b,miR-27b,miR-190,miR-30a-5p,miR-27a,miR-128,miR-144,miR-181a-5p,miR-30b,miR-30e,miR-199a-3p,miR-429	srsf1	RNA recognition motif domain||Histone H4
ENSXETG00000008958	miR-30c,miR-30d,miR-206,miR-92a,miR-148b,miR-363-5p,miR-25,miR-146a,Novel-miR-4,miR-363-3p,miR-137,miR-1b,miR-155,miR-148a,miR-153,miR-146b,miR-30e,miR-30a-5p,miR-92b,miR-30b,miR-1a	scn8a	Voltage gated sodium channel, alpha-8 subunit||Voltage gated sodium channel, alpha subunit||Polycystic kidney disease type 1 protein||Ion transport domain||Voltage-gated potassium channel||Sodium ion transport-associated||Voltage-dependent calcium channel, alpha-1 subunit||IQ motif, EF-hand binding site||Polycystic kidney disease type 2 protein
ENSXETG00000008962	miR-199a-5p,miR-202-5p,miR-182-5p,miR-17-3p,miR-338,miR-218	XB-GENE-5957486	CRIB domain
ENSXETG00000008963	miR-205b,miR-132,miR-30e,miR-205a,miR-92b,miR-30a-5p,miR-139,miR-30b,miR-92a,miR-30d,miR-182-5p,miR-101a,miR-25,miR-187,miR-202-5p,miR-363-3p	lhx1	Zinc finger, LIM-type||POU domain||Helix-turn-helix motif||Homeobox domain
ENSXETG00000008969	miR-18a-5p,miR-18b,miR-187	rad51d	AAA+ ATPase domain||DNA recombination and repair protein RecA-like, ATP-binding domain||HhH-GPD domain
ENSXETG00000008971	miR-146b,miR-132,miR-9-5p,miR-199a-5p,miR-455,miR-139,miR-92b,miR-146a,miR-25,miR-9a-5p,miR-182-5p,miR-92a,miR-31a,miR-34a,miR-200a,miR-9b-5p,miR-363-3p	ywhag	14-3-3 domain||14-3-3 protein
ENSXETG00000008975	miR-30b,miR-130c,miR-153,miR-130a,miR-30c,miR-204	acy3	Succinylglutamate desuccinylase/aspartoacylase
ENSXETG00000008976	miR-155	mdh2	Lactate/malate dehydrogenase, C-terminal||Lactate/malate dehydrogenase, N-terminal||Malate dehydrogenase, type 1
ENSXETG00000008980	miR-34a	tmem120a	TMPIT-like
ENSXETG00000008992	miR-301,miR-130c,miR-130a	hacl1	Thiamine pyrophosphate enzyme, central domain||Thiamine pyrophosphate enzyme, N-terminal TPP-binding domain||Thiamine pyrophosphate enzyme, C-terminal TPP-binding
ENSXETG00000008998	miR-125a,miR-125b,miR-126-5p	fkbp14	FKBP-type peptidyl-prolyl cis-trans isomerase domain||EF-hand domain
ENSXETG00000009004	miR-181a-5p,miR-93a,miR-181b,miR-22-5p	lsm1	Transcription factor, GTP-binding domain||LSM domain, eukaryotic/archaea-type
ENSXETG00000009008	miR-137	nodal1	Transforming growth factor-beta, C-terminal||Inhibin, alpha subunit
ENSXETG00000009009	miR-93b,miR-93a	nodal3.1	Transforming growth factor-beta, C-terminal||Inhibin, alpha subunit
ENSXETG00000009015	miR-182-5p,miR-223,miR-365,miR-200b,miR-429	lgals8	Galectin, carbohydrate recognition domain
ENSXETG00000009023	miR-203,miR-144	gemin6	Gemin6
ENSXETG00000009034	miR-216,miR-34a,miR-140,miR-148a,miR-193,miR-9b-5p,miR-451,miR-129,miR-30a-3p,miR-9a-5p,miR-146b,miR-146a,miR-148b,miR-9-5p	spib	Ets domain
ENSXETG00000009044	miR-383,miR-182-5p	celf1	RNA recognition motif domain, eukaryote||Paraneoplastic encephalomyelitis antigen||RNA recognition motif domain
ENSXETG00000009049	miR-199a-3p,miR-10b,miR-139,miR-93b,miR-130c,miR-144,miR-93a,miR-451,miR-18b,miR-10a,miR-187,miR-10c,miR-7,miR-148b,miR-203,miR-301,miR-17-3p,miR-153,miR-130a,miR-148a,miR-137,miR-18a-5p	far1	NAD-dependent epimerase/dehydratase, N-terminal domain||Male sterility, NAD-binding||Fatty acyl-CoA reductase
ENSXETG00000009054	miR-200a,miR-1a,miR-96,miR-206,miR-1b,Novel-miR-4	cyb5r2	NADH:cytochrome b5 reductase (CBR)||Flavoprotein pyridine nucleotide cytochrome reductase||Oxidoreductase FAD/NAD(P)-binding||Oxidoreductase, FAD-binding domain
ENSXETG00000009056	miR-200a	ppfibp2	Tropomyosin||Sterile alpha motif domain
ENSXETG00000009070	miR-425-5p,miR-34a,miR-30a-3p,miR-222,miR-193,miR-221	trappc1	Sybindin-like protein
ENSXETG00000009079	miR-27b,miR-129,miR-206,miR-128,miR-1a,miR-144,miR-27a,Novel-miR-4,miR-27c,miR-1b	hes7.1	Myc-type, basic helix-loop-helix (bHLH) domain||Orange domain
ENSXETG00000009112	miR-16b,miR-15c,miR-16a,miR-30a-5p,miR-193,miR-30b,miR-30d,miR-132,miR-30c,miR-15a,miR-30e,miR-16c	hspa14	Heat shock protein 70 family
ENSXETG00000009113	miR-15a,miR-15c,miR-143,miR-16c	mcm10	Replication factor Mcm10||Zinc finger, Mcm10/DnaG-type
ENSXETG00000009115	miR-92b,miR-363-3p,miR-148a,miR-17-3p,miR-203,miR-92a,miR-223,miR-148b,miR-25	phyh	Phytanoyl-CoA dioxygenase
ENSXETG00000009118	miR-27b,miR-20a-5p,miR-17-5p,miR-34b,miR-34a,miR-20b,miR-93a,miR-27a,miR-27c	frmd4a	Band 4.1 domain||Ezrin/radixin/moesin-like||-||FERM domain||FERM central domain
ENSXETG00000009119	miR-30d,miR-30c,miR-20b,miR-93a,miR-17-5p,miR-30b,miR-20a-5p	lrr1	Leucine-rich repeat||Leucine-rich repeat, typical subtype
ENSXETG00000009120	miR-30b,miR-9a-3p,miR-130c,miR-301,miR-130a,miR-148a,miR-30a-5p,miR-194,miR-126-5p,miR-338,miR-30e,miR-148b,miR-30c,miR-30d	fam107b	Protein of unknown function DUF1151
ENSXETG00000009122	miR-20a-5p,miR-181a-5p,miR-17-5p,miR-34b,miR-20b,miR-204,miR-181b	dnaaf2	PIH1 family
ENSXETG00000009126	miR-92a,miR-10b,miR-10a,miR-19a,miR-10c,miR-25,miR-19b,miR-363-3p,miR-92b,miR-193	atl1	Guanylate-binding protein, N-terminal
ENSXETG00000009129	miR-139,miR-22-5p	sec14l1	CRAL-TRIO lipid binding domain||PRELI/MSF1 domain||Cellular retinaldehyde binding/alpha-tocopherol transport||CRAL/TRIO, N-terminal domain||GOLD domain
ENSXETG00000009145	miR-19a,miR-10a,miR-200b,miR-148b,miR-19b,miR-10c,miR-182-5p,miR-203,miR-222,miR-148a,miR-130a,miR-200a,Novel-miR-4,miR-1b,miR-126-5p,miR-22-5p,miR-181b,miR-429,miR-221,miR-132,miR-10b,miR-199a-5p,miR-217,miR-130c,miR-93b,miR-140,miR-190,miR-194	slc2a2	Major facilitator, sugar transporter-like||Major facilitator superfamily||Sugar/inositol transporter||Major facilitator superfamily domain
ENSXETG00000009166	miR-17-5p,miR-148b,miR-23a,miR-20a-5p,miR-23b,miR-130c,miR-9a-3p,miR-301,miR-20b,miR-130a,miR-148a,miR-96,miR-194	hmp19	Calcyon neuron-specific vesicular protein
ENSXETG00000009168	miR-133a,miR-133d,miR-363-5p,miR-34b,miR-133c,miR-133b	msx2	Homeodomain, metazoa||Homeobox domain||Helix-turn-helix motif||POU domain
ENSXETG00000009175	miR-199a-5p	astn1	Fibronectin type III||EGF-like domain||Membrane attack complex component/perforin (MACPF) domain
ENSXETG00000009184	miR-140,miR-34b,miR-34a,miR-26	aco1	Aconitase A/isopropylmalate dehydratase small subunit, swivel domain||Aconitase/3-isopropylmalate dehydratase large subunit, alpha/beta/alpha domain||Aconitase/Iron-responsive element-binding protein 2
ENSXETG00000009185	miR-153,miR-139,miR-26,miR-217,miR-204,miR-200b,miR-146b,miR-146a,miR-429,miR-182-5p	mis12	Centromere protein Mis12
ENSXETG00000009188	miR-202-5p,miR-205b,miR-19a,miR-205a,miR-155,miR-19b	cnksr1	PDZ domain||Pleckstrin homology domain||Sterile alpha motif domain
ENSXETG00000009189	miR-107,miR-103	znf593	Zinc finger, U1-type||Zinc finger, C2H2
ENSXETG00000009190	miR-425-5p,miR-132	tbrg1	FY-rich, N-terminal||FY-rich, C-terminal
ENSXETG00000009191	miR-16c,miR-34b,miR-15a,miR-34a,miR-204,miR-16b,miR-15c,miR-16a	trim63	B-box, C-terminal||B-box-type zinc finger||Zinc finger, C3HC4 RING-type||Zinc finger, RING-type
ENSXETG00000009192	miR-16a,miR-204,miR-16b,miR-15c,miR-217,miR-93b,miR-128,miR-29b,miR-15a,miR-29c-3p,miR-29d,miR-199a-3p,miR-29a,miR-16c	rfwd2	Zinc finger, RING-type||U box domain||G-protein, beta subunit||G-protein beta WD-40 repeat||Zinc finger, C3HC4 RING-type||WD40-repeat-containing domain||WD40 repeat
ENSXETG00000009193	miR-140	fam110d	Glycoside hydrolase, family 47
ENSXETG00000009194	miR-129	pdik1l	Tyrosine-protein kinase, catalytic domain||Serine-threonine/tyrosine-protein kinase catalytic domain||Protein kinase domain||Serine/threonine/dual specificity protein kinase, catalytic domain
ENSXETG00000009195	miR-205b,miR-221,miR-34b,miR-365,miR-205a,miR-204,miR-18b,miR-128,miR-26,miR-96,miR-203,miR-148b,miR-18a-5p,miR-142-5p,miR-148a,miR-200a,miR-155,miR-222	tnr	Fibronectin type III||Fibrinogen, alpha/beta/gamma chain, C-terminal globular domain||EGF-like domain, extracellular||EGF-like domain
ENSXETG00000009196	miR-217,miR-16a,miR-27a,let-7i,let-7c,let-7f,miR-98,miR-16c,miR-103,miR-216,let-7g,miR-27c,let-7e,miR-16b,miR-135,miR-15c,miR-22-5p,miR-27b,let-7a,let-7b,miR-15a,miR-203,miR-107	slc30a2	Cation efflux protein
ENSXETG00000009199	miR-137,miR-223,miR-17-3p	abhd10	Alpha/beta hydrolase fold-1
ENSXETG00000009213	miR-20a-5p,miR-203,miR-206,miR-15a,miR-200a,miR-17-3p,miR-222,miR-16b,miR-181b,miR-22-5p,miR-15c,miR-126-5p,miR-1b,Novel-miR-4,miR-18a-5p,miR-221,miR-17-5p,miR-16c,miR-20b,miR-1a,miR-144,miR-181a-5p,miR-96,miR-16a,miR-18b	sec62	Translocation protein Sec62
ENSXETG00000009215	miR-27a,miR-27c,miR-16a,miR-15c,miR-181b,miR-204,miR-16b,miR-181a-5p,miR-144,miR-15a,miR-27b,miR-34b,miR-16c	lrrc31	Leucine-rich repeat, ribonuclease inhibitor subtype||Leucine-rich repeat
ENSXETG00000009218	miR-30c,miR-15a,miR-92a,miR-30d,miR-20a-5p,miR-25,miR-148b,miR-200b,miR-18a-5p,miR-363-3p,miR-181b,miR-16b,miR-15c,miR-148a,miR-199a-5p,miR-199a-3p,miR-429,miR-30e,miR-17-5p,miR-16c,miR-16a,miR-18b,miR-30a-5p,miR-92b,miR-181a-5p,miR-455,miR-30b,miR-9a-3p,miR-20b	mynn	Zinc finger, C2H2||BTB/POZ domain||Zinc finger, C2H2-like||Zinc finger, BED-type
ENSXETG00000009237	miR-203,miR-20a-5p,miR-139,miR-20b,miR-17-5p	usp44	Peptidase C19, ubiquitin carboxyl-terminal hydrolase||Ubiquitin specific protease domain||Zinc finger, UBP-type
ENSXETG00000009238	miR-103,miR-92b,miR-25,miR-19b,miR-23a,miR-19a,miR-92a,miR-23b,miR-199a-5p,miR-107,miR-182-5p	metap2	Peptidase M24, structural domain||Peptidase M24A, methionine aminopeptidase, subfamily 2||Peptidase M24, methionine aminopeptidase
ENSXETG00000009241	miR-183	rhoa.2	Small GTPase superfamily, Rho type||Small GTPase superfamily||Small GTPase superfamily, Ras type||Small GTP-binding protein domain||Ran GTPase||Mitochondrial Rho-like||Small GTPase superfamily, ARF/SAR type||Small GTPase superfamily, Rab type
ENSXETG00000009255	miR-200b,miR-429,miR-155	ifrd1	Interferon-related developmental regulator, C-terminal||Interferon-related developmental regulator, N-terminal
ENSXETG00000009258	miR-183,miR-455,miR-137,miR-19b,miR-150,miR-200b,miR-101a,miR-429,miR-19a,miR-142-3p	gpr85	GPCR, rhodopsin-like, 7TM||Galanin receptor family||G protein-coupled receptor, rhodopsin-like
ENSXETG00000009266	miR-24a-3p,miR-7,miR-125a,miR-101a,miR-15a,miR-182-5p,miR-107,miR-125b,miR-103,miR-17-3p,miR-202-5p,miR-22-5p,miR-15c,miR-16b,miR-218,miR-199a-3p,miR-16c,miR-96,miR-183,miR-16a,miR-24b,miR-204	atad1	Helicase superfamily 1/2, ATP-binding domain||ATPase, AAA-type, core||AAA+ ATPase domain||Adenylate kinase/UMP-CMP kinase
ENSXETG00000009268	miR-140,miR-20b	pten	Dual specificity phosphatase, catalytic domain||Tyrosine specific protein phosphatases domain||Tensin phosphatase, C2 domain||Protein-tyrosine phosphatase, catalytic||Dual specificity protein phosphatase domain||Tensin phosphatase, lipid phosphatase domain
ENSXETG00000009274	miR-363-5p,miR-150,miR-129,miR-338	zfp36l2	Zinc finger, CCCH-type||Tis11B-like protein, N-terminal
ENSXETG00000009279	miR-27b,miR-27a,miR-27c	acta2	Actin family
ENSXETG00000009296	miR-15c,miR-16b,miR-15a,miR-16a,miR-16c	lrpprc	Pentatricopeptide repeat
ENSXETG00000009304	miR-139,miR-143	adh5	Alcohol dehydrogenase, N-terminal||Alcohol dehydrogenase, C-terminal||Alcohol dehydrogenase class III/S-(hydroxymethyl)glutathione dehydrogenase
ENSXETG00000009309	miR-140,miR-223,miR-194	dapp1	Pleckstrin homology domain||SH2 domain
ENSXETG00000009316	miR-137,miR-9b-5p,miR-9-5p,miR-203,miR-217,miR-150,miR-9a-5p	eif4e	Translation Initiation factor eIF- 4e
ENSXETG00000009317	miR-363-3p,miR-145,miR-92b,miR-455,miR-203,miR-92a,miR-429,miR-25,miR-200b	tspan5	Tetraspanin||Tetraspanin/Peripherin
ENSXETG00000009324	miR-30a-5p,miR-217,miR-9a-3p,miR-132,miR-30d,miR-214,miR-199a-3p,miR-30e	ip6k2	Inositol polyphosphate kinase||-
ENSXETG00000009331	miR-10c,miR-499,miR-10a,miR-181a-5p,miR-30a-3p,miR-181b,miR-10b	slc25a20.2	Mitochondrial substrate/solute carrier||Mitochondrial carrier protein||Adenine nucleotide translocator 1
ENSXETG00000009343	miR-30a-3p,miR-143,miR-210,miR-132	impdh2	CBS domain||IMP dehydrogenase/GMP reductase||Inosine-5'-monophosphate dehydrogenase
ENSXETG00000009354	miR-122,miR-125b,miR-205b,miR-27b,miR-205a,miR-187,miR-7,miR-125a,miR-27a,miR-27c,miR-181b,miR-204,miR-181a-5p,miR-217,miR-200a	pim1	Tyrosine-protein kinase, catalytic domain||Phosphorylase kinase, gamma catalytic subunit||Protein kinase domain||Serine/threonine/dual specificity protein kinase, catalytic domain||Serine-threonine/tyrosine-protein kinase catalytic domain
ENSXETG00000009355	miR-27b,miR-218,miR-7,miR-148b,miR-27a,miR-142-5p,miR-27c,miR-22-5p,miR-128,miR-148a,miR-140	smarca4	Bromodomain||Helicase superfamily 1/2, ATP-binding domain||Helicase/SANT-associated domain||Helicase, C-terminal||Helicase/UvrB, N-terminal||SNF2-related, N-terminal domain||Glutamine-Leucine-Glutamine, QLQ||BRK domain
ENSXETG00000009356	miR-137,miR-223,miR-148a,miR-148b	yipf2	Yip1 domain
ENSXETG00000009359	miR-181b,miR-30e,miR-365,miR-26,miR-30a-3p,miR-23a,miR-181a-5p	prkcd	Protein kinase domain||Protein kinase C-like, phorbol ester/diacylglycerol-binding domain||Serine-threonine/tyrosine-protein kinase catalytic domain||Tyrosine-protein kinase, catalytic domain||Protein kinase, C-terminal||Serine/threonine/dual specificity protein kinase, catalytic domain||Diacylglycerol/phorbol-ester binding||AGC-kinase, C-terminal
ENSXETG00000009362	miR-16a,miR-190,miR-18b,miR-194,miR-181a-5p,miR-217,miR-455,miR-130c,miR-144,miR-205b,miR-199a-3p,miR-205a,miR-429,miR-16c,miR-18a-5p,miR-181b,miR-16b,miR-135,miR-15c,miR-103,miR-216,miR-34a,miR-301,miR-17-3p,miR-148a,miR-153,miR-130a,miR-15a,miR-107,miR-148b,miR-200b	pfkfb4	6-phosphofructo-2-kinase||Fructose-2,6-bisphosphatase||Histidine phosphatase superfamily, clade-1
ENSXETG00000009374	miR-199a-3p,miR-338,miR-29a,miR-29c-3p,miR-107,miR-29d,miR-93b,miR-200a,miR-29b,miR-103,miR-455	ncf4	Spectrin alpha chain, SH3 domain||SH3 domain||Variant SH3 domain||Neutrophil cytosol factor P40||Phox homologous domain
ENSXETG00000009377	miR-16a,miR-16b,miR-425-5p,miR-15c,miR-126-5p,miR-155,miR-144,miR-132,miR-15a,miR-30a-3p,miR-16c	mob3b	MOB kinase activator family
ENSXETG00000009387	miR-10c,miR-9a-5p,miR-10a,miR-10b,miR-9-5p,miR-182-5p,miR-9b-5p	elavl2	Splicing factor ELAV/HuD||RNA recognition motif domain||Paraneoplastic encephalomyelitis antigen||RNA recognition motif domain, eukaryote
ENSXETG00000009388	miR-29d,miR-29c-3p,miR-16c,miR-30e,miR-129,miR-429,miR-30a-3p,miR-29a,miR-199a-3p,miR-338,miR-30a-5p,miR-27a,miR-16a,miR-128,miR-30b,miR-107,miR-30d,miR-15a,miR-182-5p,miR-30c,miR-200b,miR-101a,miR-27b,miR-15c,miR-16b,miR-145,miR-27c,miR-193,miR-29b,miR-200a,miR-103	fbxw7	WD40 repeat||F-box domain||WD40-repeat-containing domain||G-protein beta WD-40 repeat
ENSXETG00000009405	miR-223,miR-129,miR-93b,miR-93a	wnt5b	Wnt
ENSXETG00000009409	miR-18a-5p,miR-34a,miR-103,miR-130a,miR-148a,miR-301,miR-17-3p,miR-107,miR-191,miR-20a-5p,miR-148b,miR-196a,miR-18b,miR-22-3p,miR-20b,miR-130c,miR-142-3p,miR-214,miR-34b,miR-17-5p,miR-150	erc1	Tropomyosin
ENSXETG00000009413	miR-214	rad52	DNA recombination/repair protein Rad52||DNA repair protein Rad52/59/22
ENSXETG00000009416	miR-17-3p,miR-155,miR-215,miR-192,Novel-miR-53	wnk1	Protein kinase domain||Serine/threonine/dual specificity protein kinase, catalytic domain||Serine-threonine/tyrosine-protein kinase catalytic domain||Tyrosine-protein kinase, catalytic domain
ENSXETG00000009437	miR-214,miR-383,miR-199a-3p,miR-34b,miR-17-5p,miR-132,miR-199a-5p,miR-455,miR-181a-5p,miR-144,miR-20b,miR-128,miR-130c,miR-93b,miR-425-5p,miR-204,miR-20a-5p,miR-363-5p,miR-133d,miR-107,miR-34a,miR-103,miR-133b,miR-130a,miR-133c,miR-301,miR-22-5p,miR-133a,miR-181b,miR-135	dgka	Diacylglycerol kinase, catalytic domain||Protein kinase C-like, phorbol ester/diacylglycerol-binding domain||Diacylglycerol kinase, accessory domain||Zinc finger, PHD-type||Diacylglycerol/phorbol-ester binding||EF-hand domain
ENSXETG00000009438	miR-34b	taok1	Serine-threonine/tyrosine-protein kinase catalytic domain||Serine/threonine/dual specificity protein kinase, catalytic domain||Protein kinase domain||Tyrosine-protein kinase, catalytic domain
ENSXETG00000009439	miR-183,miR-199a-5p	pmel	PKD/Chitinase domain||PKD domain
ENSXETG00000009444	miR-93a,miR-20b,miR-192,miR-18b,miR-16a,miR-16c,miR-17-5p,miR-146b,miR-29a,miR-338,miR-29d,miR-29c-3p,miR-29b,miR-215,miR-15c,miR-16b,miR-18a-5p,miR-19b,miR-146a,miR-19a,miR-20a-5p,miR-15a	cdk2	Serine-threonine/tyrosine-protein kinase catalytic domain||Protein kinase domain||Serine/threonine/dual specificity protein kinase, catalytic domain||Mitogen-activated protein (MAP) kinase, JNK||Tyrosine-protein kinase, catalytic domain
ENSXETG00000009448	miR-29c-3p,miR-29d,miR-29a,miR-139,miR-29b,miR-363-5p	cryba1	Beta/gamma crystallin
ENSXETG00000009454	miR-133c,miR-17-3p,miR-133b,miR-133a,miR-135,miR-150,miR-34b,miR-200b,miR-429,miR-375,miR-133d,miR-182-5p	myo18a	Peptidase S1C||Tropomyosin||IQ motif, EF-hand binding site||Basic-leucine zipper domain||Myosin head, motor domain||PDZ domain
ENSXETG00000009467	miR-214,miR-125a,miR-107,miR-125b,miR-103,miR-18a-5p,miR-18b,miR-135	pipox	Sarcosine oxidase, monomeric||FAD dependent oxidoreductase
ENSXETG00000009476	miR-206,miR-31a,miR-19b,miR-24a-3p,miR-19a,miR-126-5p,miR-24b,miR-22-3p,miR-1b,miR-190,Novel-miR-4,miR-183,miR-1a,miR-155	zc3h10	Zinc finger, CCCH-type
ENSXETG00000009503	miR-20b,miR-20a-5p	ankrd52	Ankyrin repeat||Ankyrin repeat-containing domain
ENSXETG00000009505	miR-216,miR-34a,miR-181a-5p,miR-193,miR-30a-5p,miR-363-3p,miR-181b,miR-92b,miR-218,miR-34b,miR-25,miR-30e,miR-101a,miR-30d,miR-92a	coq10a	Coenzyme Q-binding protein COQ10, START domain
ENSXETG00000009506	miR-15a,miR-31a,miR-19a,miR-27b,miR-20a-5p,miR-23a,miR-10a,miR-7,miR-200b,miR-19b,miR-146a,miR-10c,miR-27c,miR-15c,miR-16b,miR-122,miR-23b,miR-10b,miR-214,miR-429,miR-199a-3p,miR-17-5p,miR-16c,miR-146b,miR-27a,miR-16a,miR-204,miR-144,miR-20b,miR-93b	cs	Citrate synthase, eukaryotic-type||Citrate synthase
ENSXETG00000009510	miR-30e,miR-23a,miR-214,miR-23b,miR-30d,miR-30c,miR-139,miR-30b,miR-181b,miR-30a-5p	cnpy2	Saposin B type domain
ENSXETG00000009511	miR-19b,miR-19a,miR-18b,miR-18a-5p	wdr61	WD40 repeat||Groucho/transducin-like enhancer||G-protein beta WD-40 repeat||WD40-repeat-containing domain||Protein phosphatase 2A regulatory subunit PR55
ENSXETG00000009521	miR-499,miR-107,miR-103,miR-222,miR-142-5p,miR-18a-5p,miR-34b,miR-221,miR-365,miR-205a,miR-199a-3p,miR-205b,miR-128,miR-183,miR-204,miR-18b,miR-190	armc9	LIS1 homology motif
ENSXETG00000009529	miR-27b,miR-25,miR-30c,miR-15a,miR-92a,miR-30d,miR-29b,miR-27c,miR-363-3p,miR-16b,miR-181b,miR-15c,miR-29a,miR-30a-3p,miR-16c,miR-223,miR-29c-3p,miR-29d,miR-181a-5p,miR-96,miR-30b,miR-16a,miR-27a,miR-30a-5p,miR-92b	paqr3	AdipoR/Haemolysin-III-related
ENSXETG00000009532	miR-142-3p	slc20a2	Frizzled protein||Phosphate transporter
ENSXETG00000009533	miR-155	kcmf1	Zinc finger, C2H2||Zinc finger, C2H2-like||Zinc finger, ZZ-type
ENSXETG00000009541	miR-29d,miR-29c-3p,miR-29a,miR-29b,miR-183	rab11fip2	C2 domain
ENSXETG00000009545	miR-135,miR-223,miR-34a,miR-96,miR-155,miR-181a-5p	ebna1bp2	Eukaryotic rRNA processing||Histone H5
ENSXETG00000009559	miR-140,miR-183,miR-20b,miR-93a,miR-144,miR-128,miR-199a-5p,miR-132,miR-17-5p,miR-214,miR-429,miR-30a-3p,miR-103,miR-216,miR-107,miR-101a,miR-7,miR-200b,miR-20a-5p	ikzf5	Zinc finger, C2H2||Zinc finger, C2H2-like
ENSXETG00000009561	miR-93a,miR-20b,miR-363-3p,miR-92b,miR-143,miR-20a-5p,miR-383,miR-17-5p,miR-25,miR-223,miR-92a	acadsb	Acyl-CoA dehydrogenase, C-terminal domain||Acyl-CoA oxidase/dehydrogenase, central domain||Acyl-CoA dehydrogenase/oxidase, N-terminal||Acyl-CoA dehydrogenase/oxidase C-terminal
ENSXETG00000009562	miR-23b,miR-92a,miR-203,miR-122,miR-182-5p,miR-25,miR-23a,miR-92b,miR-363-3p	hmx3	Helix-turn-helix motif||Homeobox domain||POU domain||Homeodomain, metazoa
ENSXETG00000009571	miR-196a,miR-23b,miR-218,miR-23a,miR-34b	cpxm2	Peptidase M14, carboxypeptidase A||Coagulation factor 5/8 C-terminal domain
ENSXETG00000009576	miR-208	oat.2	Aminotransferase class-III||Ornithine aminotransferase
ENSXETG00000009581	miR-363-3p,Novel-miR-4,miR-1b,miR-137,miR-22-5p,miR-148a,miR-130a,miR-193,miR-301,miR-200a,miR-206,miR-92a,miR-203,miR-20a-5p,miR-148b,miR-25,miR-196a,miR-92b,miR-26,miR-1a,miR-93a,miR-20b,miR-144,miR-130c,miR-132,miR-17-5p	elovl1	ELO family
ENSXETG00000009599	miR-425-5p,miR-139,miR-128,miR-144,miR-122,miR-150,miR-338,miR-30a-3p,miR-27c,miR-17-3p,miR-206,miR-9a-5p,miR-92b,miR-18b,miR-27a,miR-93b,miR-93a,miR-1a,miR-181a-5p,miR-9-5p,miR-17-5p,miR-383,miR-145,miR-181b,miR-1b,miR-9b-5p,miR-137,Novel-miR-4,miR-363-3p,miR-18a-5p,miR-92a,miR-101a,miR-25,miR-20a-5p,miR-27b	lats2	Protein kinase domain||Serine/threonine/dual specificity protein kinase, catalytic domain||Ubiquitin-associated domain||Serine-threonine/tyrosine-protein kinase catalytic domain||Tyrosine-protein kinase, catalytic domain||Protein kinase, C-terminal||AGC-kinase, C-terminal
ENSXETG00000009616	miR-148a,miR-217,miR-204,miR-27c,miR-196a,miR-27a,miR-200b,miR-148b,miR-218,miR-27b,miR-429,miR-205a,miR-143,miR-205b	klf8	Zinc finger, C2H2-like||Zinc finger, C2H2
ENSXETG00000009617	miR-19a,miR-9a-5p,miR-19b,miR-7,miR-148b,miR-216,miR-301,miR-17-3p,miR-148a,miR-153,miR-130a,miR-29b,miR-9b-5p,miR-218,miR-338,miR-223,miR-9-5p,miR-29d,miR-217,miR-183,miR-130c,miR-128,miR-22-3p,miR-30a-5p	znf534	Zinc finger, C2H2||Zinc finger, C2H2-like
ENSXETG00000009628	miR-15c,miR-181b,miR-16b,miR-16a,miR-183,miR-34a,miR-103,miR-181a-5p,miR-107,miR-15a,miR-16c,miR-363-5p,miR-30a-3p	pdzd11	PDZ domain
ENSXETG00000009636	miR-222,miR-221	slc11a2	NRAMP family
ENSXETG00000009641	miR-20b,miR-17-5p,miR-20a-5p	trmt12	SAM-dependent methyltransferase TRM5/TYW2-type
ENSXETG00000009642	miR-19a,miR-19b,miR-101a	cstf2	RNA recognition motif domain, eukaryote||Anion exchange protein 2||RNA recognition motif domain||Paraneoplastic encephalomyelitis antigen
ENSXETG00000009646	miR-125b,miR-31a,miR-206,miR-7,miR-148b,miR-363-5p,miR-9a-5p,miR-125a,Novel-miR-4,miR-1b,miR-9b-5p,miR-222,miR-148a,miR-200a,miR-132,miR-122,miR-199a-5p,miR-9-5p,miR-143,miR-30a-3p,miR-129,miR-199a-3p,miR-338,miR-221,miR-34b,miR-365,miR-194,miR-204,miR-455,miR-217,miR-9a-3p	ctdsp2	Dullard phosphatase domain, eukaryotic||FCP1 homology domain
ENSXETG00000009649	miR-122,miR-223,miR-375,miR-199a-5p,miR-218,miR-142-3p,miR-22-3p,miR-27a,miR-194,miR-425-5p,miR-455,miR-139,miR-128,miR-182-5p,miR-27b,miR-27c,miR-137,miR-202-5p,miR-22-5p	xkrx	Sodium:alanine symporter
ENSXETG00000009655	miR-34b,miR-218,miR-429,miR-204,miR-130c,miR-128,miR-192,miR-200b,miR-148b,miR-137,miR-301,miR-130a,miR-153,miR-148a,miR-155,miR-215	mettl1	tRNA (guanine-N-7) methyltransferase, Trmb type
ENSXETG00000009657	miR-194,miR-92b,miR-27c,miR-27a,miR-363-3p,miR-25,miR-27b,miR-92a	cyp27b1	Cytochrome P450, E-class, group IV||Cytochrome P450, B-class||Cytochrome P450, mitochondrial||Cytochrome P450||Cytochrome P450, E-class, group I
ENSXETG00000009658	miR-92a,miR-92b,miR-363-3p,miR-25,miR-499,miR-218,miR-129	2016-03-09	Zinc finger, RING-CH-type||Zinc finger, C3HC4 RING-type
ENSXETG00000009659	miR-206,let-7b,miR-200b,miR-148b,let-7a,miR-1b,let-7e,Novel-miR-4,let-7g,miR-148a,miR-193,miR-215,miR-429,miR-181a-1-3p,miR-194,let-7i,let-7f,let-7c,miR-98,miR-1a,miR-128,miR-192	tspan31	Tetraspanin/Peripherin||Tetraspanin
ENSXETG00000009682	miR-17-3p,miR-200a,miR-200b,miR-144,miR-205a,miR-429,miR-205b	sfpq	RNA recognition motif domain||NOPS||RNA recognition motif domain, eukaryote
ENSXETG00000009695	miR-22-5p,miR-204,miR-34a,miR-144	atp2a1	Cation-transporting P-type ATPase, N-terminal||HAD-like domain||P-type ATPase||Cation-transporting P-type ATPase, C-terminal||P-type ATPase, subfamily IIA, SERCA-type||P-type ATPase, A domain
ENSXETG00000009700	miR-139	rin2	VPS9 domain||FERM domain||SH2 domain||Ras-associating (RA) domain
ENSXETG00000009717	miR-29c-3p,miR-29d,miR-29b,miR-34b,miR-200b,miR-29a,miR-429	tln2	FERM domain||I/LWEQ domain||Talin, central||FERM central domain||Vinculin-binding site-containing domain||Band 4.1 domain
ENSXETG00000009718	miR-153,miR-150,miR-26,miR-96,miR-383,miR-217	tpm1	Potassium channel, voltage dependent, KCNQ1||Tropomyosin||Stathmin family||SF-assemblin
ENSXETG00000009724	miR-181b,miR-199a-5p,miR-181a-5p,miR-26,miR-34a,miR-200a,miR-34b	rheb	Small GTP-binding protein domain||Small GTPase superfamily, Ras type||Small GTPase superfamily, Rab type||Small GTPase superfamily, Rho type||Small GTPase superfamily||Mitochondrial Rho-like
ENSXETG00000009727	miR-451,miR-223,miR-145,miR-181b,miR-22-5p,miR-181a-5p,miR-93b	prkag1	CBS domain
ENSXETG00000009747	miR-30c,miR-30a-5p,miR-205b,miR-30d,miR-205a,miR-30b,miR-30e	dapk2	Tyrosine-protein kinase, catalytic domain||Phosphorylase kinase, gamma catalytic subunit||Serine/threonine/dual specificity protein kinase, catalytic domain||Protein kinase domain||Serine-threonine/tyrosine-protein kinase catalytic domain
ENSXETG00000009751	miR-216	tbc1d2b	Pleckstrin homology domain||Rab-GTPase-TBC domain
ENSXETG00000009754	miR-181b,miR-20b,miR-193,miR-153,miR-217,miR-181a-5p,miR-17-5p,miR-214,miR-20a-5p,miR-218,miR-199a-3p	idh3a	Isocitrate dehydrogenase NAD-dependent||Isopropylmalate dehydrogenase-like domain
ENSXETG00000009763	miR-216,miR-301,miR-130c,miR-148a,miR-130a,miR-144,miR-338,miR-19a,miR-101a,miR-19b,miR-7,miR-148b,miR-203	hddc3	HD/PDEase domain||HD domain
ENSXETG00000009770	miR-16c,miR-214,miR-429,miR-218,miR-144,miR-26,miR-16a,miR-19b,miR-200b,miR-148b,miR-19a,miR-15a,miR-148a,miR-193,miR-200a,miR-15c,miR-22-5p,miR-16b,miR-145,miR-137	msn	Ezrin/radixin/moesin-like||Band 4.1 domain||FERM central domain||Ezrin/radixin/moesin, C-terminal||FERM domain
ENSXETG00000009775	miR-34b,miR-218	sytl3	Synaptotagmin||Rab-binding domain||C2 domain
ENSXETG00000009776	miR-16a,miR-190,miR-96,miR-1a,miR-183,miR-205b,miR-205a,miR-199a-3p,miR-338,miR-16c,Novel-miR-4,miR-1b,miR-15c,miR-16b,miR-15a,miR-206,miR-203,miR-19a,miR-19b	ezr	Ezrin/radixin/moesin, C-terminal||FERM domain||FERM central domain||Band 4.1 domain||Ezrin/radixin/moesin-like
ENSXETG00000009777	miR-128,miR-222,miR-30a-5p,miR-221,miR-30e,miR-205a,miR-199a-5p,miR-30d,miR-205b	tmbim6	Bax inhibitor 1-related
ENSXETG00000009783	miR-16c,miR-193,miR-16a,miR-15a,miR-145,miR-16b,miR-15c	ltv1	Low temperature viability protein
ENSXETG00000009786	miR-199a-5p,miR-199a-3p	fuca2	Glycoside hydrolase, family 29||Alpha-L-fucosidase, metazoa-type
ENSXETG00000009788	miR-206,miR-30d,miR-15a,miR-30c,miR-16c,miR-30e,miR-15c,miR-16b,miR-30a-5p,Novel-miR-4,miR-1b,miR-16a,miR-1a,miR-30b,miR-217	pex3	Peroxin-3
ENSXETG00000009790	miR-34a,miR-193,miR-144,miR-130a,miR-93b,miR-130c,miR-301,miR-205b,miR-205a,miR-30a-3p,miR-34b	adat2	Cytidine and deoxycytidylate deaminases, zinc-binding
ENSXETG00000009807	miR-204,miR-93b	ddx23	DEAD/DEAH box helicase domain||Helicase, C-terminal||RNA helicase, DEAD-box type, Q motif||Helicase superfamily 1/2, ATP-binding domain
ENSXETG00000009811	miR-92a,miR-20a-5p,miR-19a,miR-25,miR-19b,miR-200a,miR-17-3p,miR-301,miR-130a,miR-218,miR-214,miR-17-5p,miR-92b,miR-217,miR-26,miR-20b,miR-144	rnd1	Small GTPase superfamily, Rab type||Ran GTPase||Mitochondrial Rho-like||Small GTPase superfamily, ARF/SAR type||Small GTPase superfamily, Ras type||Small GTP-binding protein domain||Small GTPase superfamily, Rho type||Small GTPase superfamily
ENSXETG00000009814	miR-15a,miR-16a,miR-15c,miR-16b,miR-16c	wdr45	WD40 repeat
ENSXETG00000009836	miR-17-3p,miR-142-3p,miR-129	nfxl1	Zinc finger, PHD-type||Zinc finger, RING-type||Zinc finger, NF-X1-type
ENSXETG00000009843	miR-205b,miR-143,miR-205a,miR-338,miR-144,miR-200a,miR-183	commd8	HCaRG
ENSXETG00000009858	miR-133a,miR-181b,miR-34a,miR-222,miR-133b,miR-133c,miR-133d,miR-10a,miR-363-5p,miR-10c,miR-204,miR-181a-5p,miR-199a-5p,miR-10b,miR-429,miR-199a-3p,miR-221,miR-150	TMEM8C	EGF-like domain
ENSXETG00000009864	miR-191,miR-27b,miR-19a,miR-19b,miR-148b,miR-155,miR-301,miR-17-3p,miR-200a,miR-130a,miR-148a,miR-27c,miR-199a-3p,miR-214,miR-150,miR-130c,miR-140,miR-128,miR-27a	samd8	Sterile alpha motif domain||Pointed domain
ENSXETG00000009866	miR-146b,miR-146a,miR-375	znf503	Zinc finger, C2H2
ENSXETG00000009868	miR-9b-5p,miR-194,miR-155,miR-20b,miR-128,miR-125b,miR-9-5p,miR-20a-5p,miR-17-5p,miR-9a-5p,miR-125a	tars	Aminoacyl-tRNA synthetase, class II||Threonyl/alanyl tRNA synthetase, SAD||TGS||Threonine-tRNA ligase, class IIa||Anticodon-binding||Aminoacyl-tRNA synthetase, class II (G/ P/ S/T)
ENSXETG00000009881	miR-18b,miR-196a,miR-18a-5p	XB-GENE-5749128	Nucleotidyl transferase domain
ENSXETG00000009883	miR-96,miR-155,miR-139,miR-144	osgepl1	Kae1/TsaD family||Gcp-like domain
ENSXETG00000009884	miR-145,miR-126-5p,miR-30a-3p,miR-129,miR-183,miR-363-5p	ormdl1	ORMDL family
ENSXETG00000009885	miR-144,miR-203,miR-182-5p	pms1	Histidine kinase-like ATPase, C-terminal domain||DNA mismatch repair protein, C-terminal||High mobility group box domain||DNA mismatch repair protein family
ENSXETG00000009892	miR-146b,miR-146a,miR-338	cpsf4	Zinc finger, CCCH-type||Zinc finger, CCHC-type
ENSXETG00000009903	miR-34b,miR-216,miR-145,miR-135,miR-132	paxbp1	GC-rich sequence DNA-binding factor domain
ENSXETG00000009920	miR-25,miR-128,miR-92b,miR-425-5p,miR-92a,miR-190,miR-363-3p	wdr3	WD40 repeat||WD40-repeat-containing domain||Small-subunit processome, Utp12||G-protein beta WD-40 repeat
ENSXETG00000009952	miR-148b,miR-20a-5p,miR-206,miR-30d,miR-15a,miR-301,miR-148a,miR-130a,miR-16b,miR-15c,miR-1b,Novel-miR-4,miR-30e,miR-17-5p,miR-16c,miR-223,miR-130c,miR-1a,miR-20b,miR-144,miR-96,miR-16a,miR-30a-5p	zbtb41	Zinc finger, C2H2-like||Zinc finger, BED-type||Zinc finger, LIM-type||BTB/POZ domain||Zinc finger, C2H2
ENSXETG00000009955	miR-143	dennd1b	Calponin homology domain||IQ motif, EF-hand binding site
ENSXETG00000009966	miR-19a,miR-19b	atp6v1g3	Vacuolar (H+)-ATPase G subunit
ENSXETG00000009976	miR-194	slc39a11	Zinc/iron permease
ENSXETG00000009983	miR-139,miR-93b,miR-101a,miR-20b,miR-93a,miR-17-5p,miR-20a-5p	birc5.2	BIR repeat
ENSXETG00000009985	miR-27c,miR-27a,miR-101a,miR-144,miR-27b	tha1p	Aminotransferase, class I/classII||Aromatic amino acid beta-eliminating lyase/threonine aldolase
ENSXETG00000009986	miR-181b,miR-145,miR-22-3p,miR-30a-5p,miR-181a-5p,miR-30d,miR-30e,miR-30a-3p	psmc3ip	Tat binding protein 1-interacting
ENSXETG00000009990	miR-140,miR-144,miR-181a-5p,miR-425-5p,miR-194,miR-16a,miR-16c,miR-143,miR-429,miR-205a,miR-205b,miR-9-5p,miR-200a,miR-103,miR-16b,miR-181b,miR-15c,miR-9b-5p,miR-9a-5p,miR-200b,miR-107,miR-15a	mospd2	CRAL-TRIO lipid binding domain||Major sperm protein (MSP) domain
ENSXETG00000009993	miR-20a-5p,miR-19b,miR-16c,miR-17-5p,miR-15a,miR-223,miR-93a,miR-130a,miR-20b,miR-130c,miR-200a,miR-16a,miR-15c,miR-16b,miR-204	ndrg4	NDRG||Alpha/beta hydrolase fold-1
ENSXETG00000009997	miR-126-3p,miR-216,miR-210,miR-365,miR-383,miR-23a,miR-23b,miR-199a-5p,miR-203	ndst2	Sulfotransferase domain
ENSXETG00000010001	miR-34b,miR-125a,miR-205a,miR-125b,miR-199a-5p,miR-107,miR-205b,miR-103,Novel-miR-53,miR-194,miR-196a	znf687	Zinc finger, C2H2-like||Zinc finger, U1-type||Zinc finger, C2H2
ENSXETG00000010013	miR-223,miR-92a,miR-25,miR-148b,miR-137,miR-140,miR-148a,miR-128	myoz1	Myozenin
ENSXETG00000010014	miR-215,miR-192,miR-22-5p,miR-92b,miR-204,miR-363-3p,miR-25,miR-187,miR-218,miR-92a	nolc1	LIS1 homology motif||Tubby, N-terminal||Histone H5||Treacle-like, Treacher Collins Syndrome||SRP40, C-terminal
ENSXETG00000010020	miR-455,miR-30b,miR-181a-5p,miR-30a-5p,miR-34b,miR-30e,miR-142-3p,miR-30a-3p,miR-214,miR-338,miR-199a-5p,miR-23b,miR-200a,miR-22-5p,miR-181b,miR-137,miR-23a,miR-30d,miR-30c	chka	Aminoglycoside phosphotransferase
ENSXETG00000010030	miR-205b,miR-34b,miR-129,miR-34a,miR-205a	myadm	Marvel domain
ENSXETG00000010036	miR-182-5p,miR-15a,miR-133d,miR-9a-5p,miR-499,miR-148b,miR-16b,miR-133a,miR-15c,miR-9b-5p,miR-18a-5p,miR-200a,miR-133c,miR-148a,miR-133b,miR-222,miR-9-5p,miR-34b,miR-150,miR-221,miR-16c,miR-199a-3p,miR-129,miR-16a,miR-18b,miR-9a-3p,miR-26	gtf2a1	-||Stonin homology||Mu homology domain
ENSXETG00000010038	miR-107,miR-27b,miR-22-5p,miR-27a,miR-27c,miR-128,miR-139,miR-103	sel1l	Sel1-like repeat||Fibronectin, type II, collagen-binding
ENSXETG00000010044	miR-182-5p,miR-148b,miR-191,miR-135,miR-27c,miR-200a,miR-193,miR-223,miR-30a-3p,miR-129,miR-140,miR-130c,miR-139,miR-128,miR-217,miR-455,miR-92a,miR-203,miR-101a,miR-25,miR-363-5p,miR-27b,miR-145,miR-181b,miR-363-3p,miR-18a-5p,miR-301,miR-148a,miR-130a,miR-199a-3p,miR-214,miR-92b,miR-181a-1-3p,miR-204,miR-190,miR-18b,miR-27a,miR-93b,miR-93a,miR-181a-5p,miR-26	cacng7	Voltage-dependent calcium channel, gamma subunit||Voltage-dependent calcium channel, gamma-5 subunit||Voltage-dependent calcium channel, gamma-7 subunit||PMP-22/EMP/MP20/Claudin superfamily
ENSXETG00000010057	miR-187,miR-223	pitpnc1	Phosphatidylinositol transfer protein
ENSXETG00000010059	miR-31a,miR-182-5p,miR-499,miR-20a-5p,miR-181b,miR-18a-5p,miR-17-3p,miR-222,miR-365,miR-221,miR-17-5p,miR-18b,miR-20b,miR-93a,miR-144,miR-181a-5p,miR-96	vkorc1l1	Vitamin K epoxide reductase
ENSXETG00000010061	miR-142-5p,miR-130a,miR-148a,miR-130c,miR-301,miR-203,miR-429,miR-148b,miR-200b	ddx6	DEAD/DEAH box helicase domain||Helicase, C-terminal||RNA helicase, DEAD-box type, Q motif||Helicase superfamily 1/2, ATP-binding domain
ENSXETG00000010062	miR-29c-3p,miR-29d,miR-29a,miR-301,miR-130c,miR-29b,miR-193,miR-130a,miR-455	chchd2	Trypanosoma cruzi ribosomal protein P2-like||CHCH
ENSXETG00000010064	miR-221,miR-150,miR-25,miR-222,miR-92a,miR-92b,miR-363-3p	phkg1	Phosphorylase kinase, gamma catalytic subunit||Tyrosine-protein kinase, catalytic domain||Serine-threonine/tyrosine-protein kinase catalytic domain||Serine/threonine/dual specificity protein kinase, catalytic domain||Protein kinase domain
ENSXETG00000010068	miR-92a,miR-383,miR-429,miR-25,miR-200b,miR-363-3p,miR-92b,miR-217,miR-26,miR-17-3p	sumf2	Sulfatase-modifying factor enzyme
ENSXETG00000010072	miR-101a,miR-148b,miR-148a	trappc4	Sybindin-like protein||Trafficking protein particle complex subunit 2
ENSXETG00000010074	miR-135,miR-202-5p,miR-27c,miR-17-3p,miR-200a,miR-155,miR-206,miR-19a,miR-183,miR-9a-3p,miR-130c,miR-144,miR-217,miR-96,miR-34b,miR-30a-3p,miR-143,miR-181b,miR-1b,miR-18a-5p,Novel-miR-4,miR-301,miR-130a,miR-203,miR-31a,miR-19b,miR-27b,miR-22-3p,miR-27a,miR-18b,miR-1a,miR-181a-5p,miR-30e,miR-199a-3p	psph	HAD-like domain||Phosphoserine phosphatase SerB||HAD-superfamily hydrolase, subfamily IB, PSPase-like
ENSXETG00000010084	miR-101a,miR-34b,miR-200b,miR-221,miR-150,miR-429,miR-451,miR-17-3p,miR-9a-3p,miR-139,miR-222,miR-455,miR-96,miR-34a	vps11	Zinc finger, RING-type||Clathrin, heavy chain/VPS, 7-fold repeat||Zinc finger, C3HC4 RING-type||WD40 repeat
ENSXETG00000010088	miR-26,miR-34b,miR-93a	mrps17	Ribosomal protein S17/S11
ENSXETG00000010093	miR-205a,miR-429,miR-129,miR-383,miR-218,miR-17-5p,miR-132,miR-205b,miR-455,miR-181a-5p,miR-217,miR-93a,miR-20b,miR-190,miR-92b,miR-425-5p,miR-194,miR-20a-5p,miR-7,miR-200b,miR-25,miR-182-5p,miR-92a,miR-153,miR-363-3p,miR-202-5p,miR-181b	sbds	Ribosome maturation protein SBDS, N-terminal||Ribosome maturation protein Sdo1/SBDS
ENSXETG00000010094	miR-9b-5p,miR-194,miR-9-5p,miR-222,miR-101a,miR-9a-5p,miR-221	tyw1	Radical SAM||Flavodoxin||tRNA wybutosine-synthesis||Flavodoxin/nitric oxide synthase
ENSXETG00000010111	miR-129,miR-214,miR-23a,miR-338,miR-34b,miR-150,miR-23b,miR-155,miR-455,miR-34a,miR-217,miR-9a-3p,miR-190	atp5l	ATPase, F0 complex, subunit G, mitochondrial
ENSXETG00000010112	miR-16c,miR-30e,miR-10b,miR-23b,miR-96,miR-139,miR-9a-3p,miR-30a-5p,miR-16a,miR-24b,miR-23a,miR-10a,miR-24a-3p,miR-10c,miR-15a,miR-30c,miR-30d,miR-15c,miR-16b	ube4a	U box domain
ENSXETG00000010117	miR-125a,miR-125b	cd3g	Immunoglobulin subtype 2||Phosphorylated immunoreceptor signalling ITAM
ENSXETG00000010120	miR-145,let-7e,let-7g,let-7b,miR-101a,miR-29c-5p,let-7a,let-7c,miR-204,let-7i,let-7f,miR-98,miR-93b,miR-199a-5p,miR-132,miR-338	mpzl2	Myelin P0 protein-related||Immunoglobulin subtype 2||Immunoglobulin V-set domain||Immunoglobulin subtype||Immunoglobulin-like domain
ENSXETG00000010122	miR-9b-5p,miR-363-3p,miR-181b,miR-15c,miR-126-5p,miR-148a,miR-92a,let-7a,miR-363-5p,miR-92b,let-7f,miR-204,miR-194,let-7c,miR-98,miR-181a-5p,miR-26,miR-205b,miR-9-5p,miR-16c,let-7e,miR-135,miR-16b,miR-103,miR-34a,miR-155,let-7g,miR-17-3p,miR-153,miR-182-5p,miR-15a,miR-107,let-7b,miR-9a-5p,miR-148b,miR-16a,let-7i,miR-425-5p,miR-96,miR-139,miR-140,miR-128,miR-144,miR-199a-5p,miR-218,miR-205a,miR-12…	scn2b	Immunoglobulin V-set domain||Immunoglobulin subtype||Immunoglobulin-like domain||Myelin P0 protein-related
ENSXETG00000010123	miR-15a,miR-132,miR-199a-5p,miR-218,miR-16c,miR-365,miR-16a,miR-15c,miR-126-5p,miR-181b,miR-204,miR-16b,miR-181a-5p,miR-153	scn4b	Immunoglobulin subtype 2||Immunoglobulin subtype||Immunoglobulin-like domain||Immunoglobulin V-set domain
ENSXETG00000010131	miR-34b,miR-16c,miR-122,miR-93b,miR-130c,miR-128,miR-1a,miR-16a,miR-19a,miR-19b,miR-148b,miR-15a,miR-206,miR-107,miR-103,miR-34a,miR-301,miR-130a,miR-148a,miR-137,miR-1b,Novel-miR-4,miR-16b,miR-15c	gdf1	Transforming growth factor-beta, C-terminal||Transforming growth factor-beta, N-terminal||Inhibin, alpha subunit
ENSXETG00000010134	miR-132	cope	Tetratricopeptide repeat||Tetratricopeptide repeat 2||Coatomer, epsilon subunit
ENSXETG00000010135	miR-23a,miR-34b,miR-375,miR-199a-5p,miR-23b,miR-181a-5p,miR-139,miR-181b	ddx49	Helicase superfamily 1/2, ATP-binding domain||Helicase, C-terminal||RNA helicase, DEAD-box type, Q motif||DEAD/DEAH box helicase domain
ENSXETG00000010136	miR-217,miR-455,miR-30b,miR-183,miR-130c,miR-128,miR-23b,miR-338,miR-129,miR-34b,miR-202-5p,miR-27c,miR-135,miR-22-5p,miR-200a,miR-30c,miR-206,miR-23a,miR-19a,miR-148b,miR-27a,miR-30a-5p,miR-93b,miR-429,miR-30e,miR-365,miR-1b,Novel-miR-4,miR-145,miR-301,miR-130a,miR-148a,miR-30d,miR-27b,miR-101a,miR-19b,miR-200b	homer3	WH1/EVH1 domain
ENSXETG00000010141	miR-199a-3p,miR-128	lrch2	Leucine-rich repeat, typical subtype||Calponin homology domain||Leucine-rich repeat
ENSXETG00000010153	miR-10b,miR-204,miR-10a,miR-10c	ebf2	Myc-type, basic helix-loop-helix (bHLH) domain||IPT domain
ENSXETG00000010159	miR-31a,miR-200a,miR-183,miR-143,miR-217,miR-338	ppp2r2a	WD40 repeat||Protein phosphatase 2A regulatory subunit PR55
ENSXETG00000010162	miR-93a	btg4	Anti-proliferative protein
ENSXETG00000010165	miR-93b,miR-205a,miR-216,miR-199a-3p,miR-199a-5p,miR-203,miR-205b	sik2	Tyrosine-protein kinase, catalytic domain||Serine-threonine/tyrosine-protein kinase catalytic domain||Ubiquitin-associated domain||Protein kinase domain||Serine/threonine/dual specificity protein kinase, catalytic domain
ENSXETG00000010166	miR-27c,miR-27a,miR-130c,miR-301,miR-130a,miR-148a,miR-148b,miR-27b	adh6	Alcohol dehydrogenase, C-terminal||Alcohol dehydrogenase, N-terminal
ENSXETG00000010168	miR-122,miR-19b,miR-455,miR-19a,miR-199a-3p	bnip3l	BNIP3
ENSXETG00000010183	Novel-miR-4,miR-27a,miR-1b,miR-27c,miR-1a,miR-206,miR-27b,miR-129	anp32b	Leucine-rich repeat, typical subtype||Leucine-rich repeat||U2A'/phosphoprotein 32 family A, C-terminal
ENSXETG00000010190	miR-27a,miR-16a,miR-425-5p,miR-455,miR-20b,miR-144,miR-140,miR-214,miR-17-5p,miR-16c,miR-27c,miR-15c,miR-16b,miR-200a,miR-15a,miR-27b,miR-19a,miR-20a-5p,miR-19b,miR-101a	prkab2	Association with the SNF1 complex (ASC) domain
ENSXETG00000010192	miR-34b,miR-206,miR-223,miR-1a,miR-301,miR-34a,miR-451,Novel-miR-4,miR-1b	pde4dip	Centrosomin, N-terminal motif 1||-||Neuroblastoma breakpoint family (NBPF) domain
ENSXETG00000010194	miR-425-5p,miR-204,miR-218,miR-217,miR-455,miR-183,miR-150	pih1d2	PIH1 family
ENSXETG00000010197	miR-15c,miR-16b,miR-16a,miR-31a,miR-203,miR-15a,miR-182-5p,miR-16c	thap1	Zinc finger, C2CH-type
ENSXETG00000010198	miR-18a-5p,miR-18b,miR-375	dlat	Biotin/lipoyl attachment||2-oxoacid dehydrogenase acyltransferase, catalytic domain||Dihydrolipoyllysine-residue acetyltransferase component of pyruvate dehydrogenase complex||E3-binding domain||Histamine H3 receptor
ENSXETG00000010200	miR-182-5p	kiaa0368	HEAT repeat
ENSXETG00000010212	miR-192,miR-26,miR-215,miR-155,miR-132,miR-182-5p,miR-30a-3p,miR-214	hopx	Homeobox domain
ENSXETG00000010233	miR-139,miR-130c,miR-16a,miR-199a-3p,miR-221,miR-16c,miR-222,miR-130a,miR-301,miR-15c,miR-16b,miR-19a,miR-19b,miR-101a,miR-15a,miR-203	bag3	PPAK motif||BAG domain||WW domain
ENSXETG00000010235	miR-30d,miR-199a-5p,miR-30e,miR-34b,miR-17-5p,miR-20a-5p,miR-181b,miR-30a-5p,miR-126-3p,miR-20b,miR-181a-5p,miR-34a	inpp5f	SAC domain
ENSXETG00000010244	miR-30c,miR-30d,miR-429,miR-199a-3p,miR-200b,miR-30e,miR-101a,miR-30a-5p,miR-204,miR-30b,miR-181a-5p,miR-200a	nova1	K Homology domain, type 1||Vacuolating cytotoxin||K Homology domain||Antifreeze protein, type I
ENSXETG00000010248	miR-204,miR-365,miR-200a,miR-199a-3p,miR-429	prkd1	Protein kinase C-like, phorbol ester/diacylglycerol-binding domain||Protein kinase domain||Serine/threonine/dual specificity protein kinase, catalytic domain||Pleckstrin homology domain||Tyrosine-protein kinase, catalytic domain||Diacylglycerol/phorbol-ester binding
ENSXETG00000010250	miR-129	chrnb3	Neurotransmitter-gated ion-channel ligand-binding domain||Nicotinic acetylcholine receptor||Neurotransmitter-gated ion-channel transmembrane domain||Neurotransmitter-gated ion-channel
ENSXETG00000010251	miR-9b-5p,miR-140,miR-301,miR-130c,miR-130a,miR-148a,miR-9-5p,miR-9a-5p,miR-148b,miR-218	hsp90aa1.1	Heat shock protein Hsp90 family||Histidine kinase-like ATPase, C-terminal domain||Heat shock protein Hsp90, N-terminal
ENSXETG00000010252	miR-19b,miR-218,miR-19a	dctn6	Hexapeptide repeat
ENSXETG00000010253	miR-223,miR-9b-5p,miR-9-5p,miR-96,miR-144,miR-93a,miR-9a-5p	wdr20	WD40 repeat||G-protein beta WD-40 repeat||WD40-repeat-containing domain
ENSXETG00000010259	miR-27a,miR-181a-5p,miR-29c-3p,miR-23b,miR-29d,miR-429,miR-29a,miR-143,miR-146b,miR-34b,miR-27c,miR-202-5p,miR-181b,miR-34a,miR-155,miR-200a,miR-29b,miR-23a,miR-27b,miR-146a,miR-200b,miR-499	csnk1g3	Serine/threonine/dual specificity protein kinase, catalytic domain||Protein kinase domain||Tyrosine-protein kinase, catalytic domain
ENSXETG00000010282	miR-22-5p,miR-142-5p,miR-144,miR-9a-3p,miR-17-3p,miR-96,miR-215,miR-26,miR-192,miR-205b,miR-203,miR-182-5p,miR-150,miR-129,miR-205a	cdx1	Homeobox domain||Helix-turn-helix motif||Caudal-like activation domain||Homeodomain, metazoa||Homeobox protein, antennapedia type
ENSXETG00000010286	miR-122,miR-7,miR-30a-3p,miR-218,miR-383,Novel-miR-53,miR-145,miR-128,miR-140,miR-9a-3p,miR-183	cnksr2	Pleckstrin homology domain||Connector enhancer of kinase suppressor of ras 2||Sterile alpha motif domain||PDZ domain
ENSXETG00000010288	miR-30c,miR-203,miR-30d,miR-10a,miR-20a-5p,miR-19a,miR-10c,miR-19b,miR-202-5p,miR-181b,miR-126-5p,miR-301,miR-29b,miR-130a,miR-29c-3p,miR-10b,miR-29d,miR-29a,miR-142-3p,miR-30e,miR-17-5p,miR-30a-5p,miR-181a-5p,miR-30b,miR-130c,miR-20b	atxn3	Ubiquitin interacting motif||Machado-Joseph disease protein MJD
ENSXETG00000010300	miR-23b,miR-135,miR-129,miR-142-3p,miR-153,miR-499,miR-9a-3p	lgmn	Peptidase C13, legumain
ENSXETG00000010301	miR-301,miR-183,miR-130c,miR-128,miR-130a,miR-363-3p,miR-92b,miR-19a,miR-25,miR-146b,miR-146a,miR-19b,miR-92a	golga5	Tropomyosin
ENSXETG00000010302	miR-9a-5p,miR-150,miR-9b-5p,miR-18b,miR-18a-5p,miR-204,miR-9-5p	chga	Tropomyosin||Chromogranin/secretogranin||Chromogranin A/B
ENSXETG00000010306	miR-30a-3p,miR-200a	spc25	Chromosome segregation protein Spc25
ENSXETG00000010323	miR-363-5p	anks3	Ankyrin repeat||Ankyrin repeat-containing domain||Sterile alpha motif domain
ENSXETG00000010324	miR-18b,miR-27a,miR-16a,miR-139,miR-16c,miR-18a-5p,miR-27c,miR-15c,miR-133a,miR-16b,miR-133b,miR-148a,miR-133c,miR-200a,miR-17-3p,miR-133d,miR-15a,miR-125b,miR-27b,miR-148b,miR-125a	limk1	Tyrosine-protein kinase, catalytic domain||Zinc finger, RING-type||PDZ domain||Serine-threonine/tyrosine-protein kinase catalytic domain||Zinc finger, LIM-type||Serine/threonine/dual specificity protein kinase, catalytic domain||Protein kinase domain
ENSXETG00000010327	miR-202-5p,miR-24b,miR-96,miR-215,miR-192,miR-15a,miR-214,miR-24a-3p	nme4	Nucleoside diphosphate kinase
ENSXETG00000010331	miR-93a,miR-20b,miR-10b,miR-122,miR-10c,miR-17-5p,miR-10a,miR-20a-5p	capn15	Zinc finger, RanBP2-type||Peptidase C2, calpain, catalytic domain||Peptidase C2, calpain family
ENSXETG00000010336	miR-29a,miR-199a-5p,miR-29d,miR-29c-3p,miR-122,miR-192,miR-92b,miR-148b,miR-25,miR-107,miR-182-5p,miR-148a,miR-29b,miR-215,miR-34a,miR-155,miR-103,miR-135,miR-202-5p	pigq	N-acetylglucosaminyl transferase component
ENSXETG00000010339	miR-23b,miR-17-5p,miR-93a,miR-20b,miR-23a,miR-20a-5p	mks1	B9 domain
ENSXETG00000010343	miR-181a-1-3p,miR-202-5p,miR-137,miR-218	wbscr22	Methyltransferase type 11||-||Methyltransferase type 12
ENSXETG00000010347	miR-218,miR-375,miR-23b,miR-107,miR-103,miR-96,miR-140,miR-202-5p	ras-dva	Small GTPase superfamily, Rho type||Small GTPase superfamily||Small GTPase superfamily, Ras type||Small GTP-binding protein domain||Ran GTPase||Small GTPase superfamily, ARF/SAR type||Mitochondrial Rho-like||ClpA/B family||Small GTPase superfamily, Rab type
ENSXETG00000010348	miR-20b,miR-17-5p,miR-34a,miR-20a-5p	dctn5	Hexapeptide repeat
ENSXETG00000010354	Novel-miR-4,miR-1b,miR-455,miR-1a,miR-93a,miR-128,miR-223,miR-23b,miR-206,miR-125b,miR-34b,miR-125a	nubp2	AAA+ ATPase domain
ENSXETG00000010355	miR-223,miR-29d,miR-29c-3p,miR-29a,miR-27b,miR-363-5p,miR-27a,miR-27c,miR-128,miR-29b	spsb3	B30.2/SPRY domain||SOCS box domain||SPRY domain
ENSXETG00000010357	miR-148b,miR-150,miR-17-5p,miR-20a-5p,miR-153,miR-20b,miR-148a,miR-155,miR-217,miR-181b	nme3	Nucleoside diphosphate kinase
ENSXETG00000010360	miR-181b,miR-22-5p,miR-18b,miR-18a-5p,miR-200a,miR-93b,miR-181a-5p,miR-34a,miR-216,miR-383	rs1	Coagulation factor 5/8 C-terminal domain
ENSXETG00000010361	miR-30d,miR-30a-5p,miR-30c,miR-30e,miR-30b	prdx4	Alkyl hydroperoxide reductase subunit C/ Thiol specific antioxidant||Redoxin
ENSXETG00000010379	miR-92b,miR-27a,miR-93a,miR-128,miR-93b,miR-183,miR-217,miR-122,miR-34b,miR-429,miR-214,miR-383,miR-363-3p,miR-27c,miR-203,miR-92a,miR-200b,miR-25,miR-27b	upp2	Nucleoside phosphorylase domain||Uridine phosphorylase, eukaryotic
ENSXETG00000010380	miR-130c,miR-30b,miR-194,miR-30a-5p,miR-365,miR-30e,miR-142-3p,miR-223,miR-130a,miR-148a,miR-301,miR-34a,miR-202-5p,miR-148b,miR-30d,miR-30c	acvr1	Activin types I and II receptor domain||Tyrosine-protein kinase, catalytic domain||Ser/Thr protein kinase, TGFB receptor||Protein kinase domain||Serine/threonine/dual specificity protein kinase, catalytic domain||Serine-threonine/tyrosine-protein kinase catalytic domain||GS domain
ENSXETG00000010382	miR-204,miR-92a,miR-199a-3p	st6gal2	Glycosyl transferase family 29
ENSXETG00000010401	miR-146a,miR-30e,miR-146b,miR-30c,miR-30d,miR-217,miR-96,miR-30b,miR-26,miR-200a,miR-140,miR-30a-5p	pitx1	Homeobox domain||POU domain||OAR domain||Homeodomain, metazoa
ENSXETG00000010403	miR-128,miR-200a,miR-204,miR-135	txndc15	Thioredoxin domain
ENSXETG00000010408	miR-144,miR-137,miR-30a-5p,miR-145,miR-204,miR-383,miR-19a,miR-187,miR-129,miR-142-3p,miR-101a,miR-30e,miR-150,miR-223,miR-30d	sar1b	Small GTPase superfamily, ARF/SAR type||Mitochondrial Rho-like||Small GTPase superfamily, ARF type||Small GTP-binding protein domain
ENSXETG00000010410	miR-148b,miR-148a,miR-128,miR-145	jade2	Zinc finger, PHD-type||Zinc finger, PHD-finger
ENSXETG00000010413	miR-107,miR-199a-5p,miR-338,miR-103	tpd52	Tumour protein D52||Paraneoplastic encephalomyelitis antigen||RNA-binding domain, S1
ENSXETG00000010420	miR-23a,miR-23b	pmp2	Cytosolic fatty-acid binding||Lipocalin/cytosolic fatty-acid binding domain
ENSXETG00000010421	miR-92b,miR-92a,miR-183,miR-200b,miR-19b,miR-19a,miR-429	impa1	Inositol monophosphatase||Inositol monophosphatase, Lithium-sensitive
ENSXETG00000010435	miR-107,miR-208,miR-103,miR-216	prss23	Serine proteases, trypsin domain||Peptidase S1A, chymotrypsin-type||Peptidase S1B
ENSXETG00000010436	miR-16a,miR-15c,miR-16b,miR-204,miR-148a,miR-140,miR-93b,miR-15a,miR-148b,miR-16c,miR-101a	me3	Malic enzyme, NAD-binding||Malic enzyme, N-terminal domain||Malic oxidoreductase
ENSXETG00000010438	miR-16b,miR-145,miR-15c,miR-17-3p,miR-103,miR-107,miR-15a,miR-363-5p,miR-24a-3p,miR-20a-5p,miR-24b,miR-16a,miR-139,miR-140,miR-93a,miR-20b,miR-96,miR-199a-5p,miR-132,miR-16c,miR-17-5p,miR-150,miR-338,miR-214	mettl13	Methyltransferase type 12||Methyltransferase type 11
ENSXETG00000010439	miR-16c,miR-16b,miR-15c,miR-16a,miR-15a	c11orf73	Domain of unknown function DUF775
ENSXETG00000010440	miR-223,miR-101a	eed	WD40-repeat-containing domain||G-protein beta WD-40 repeat||WD40 repeat
ENSXETG00000010442	miR-128,miR-9a-3p	clns1a	ICln
ENSXETG00000010444	miR-1a,miR-144,miR-200a,miR-93b,miR-30b,Novel-miR-4,miR-30a-5p,miR-1b,miR-30e,miR-206,miR-30d,miR-203,miR-30c	vamp4	Synaptobrevin
ENSXETG00000010449	miR-29b,miR-29a,miR-205a,miR-29d,miR-29c-3p,miR-205b	kctd14	Potassium channel tetramerisation-type BTB domain||BTB/POZ domain
ENSXETG00000010459	miR-23a,miR-7,miR-23b	uap1	UTP--glucose-1-phosphate uridylyltransferase family
ENSXETG00000010460	miR-92b,miR-93b,miR-214,miR-16c,miR-363-3p,miR-145,miR-15c,miR-126-5p,miR-216,miR-301,miR-148a,miR-130a,miR-203,miR-92a,miR-31a,miR-101a,miR-99,miR-25,miR-100,miR-16a,miR-130c,miR-139,miR-144,miR-23b,miR-218,miR-143,miR-202-5p,miR-142-5p,miR-16b,miR-22-5p,miR-103,miR-200a,miR-193,miR-153,miR-182-5p,miR-15a,miR-107,miR-23a,miR-148b	nos1ap	PTB/PI domain
ENSXETG00000010461	Novel-miR-4,miR-1b,miR-27c,miR-15c,miR-16b,miR-145,miR-148a,miR-130a,miR-301,miR-15a,miR-206,miR-203,miR-92a,miR-27b,miR-19a,miR-19b,miR-148b,miR-25,miR-27a,miR-16a,miR-92b,miR-144,miR-1a,miR-128,miR-130c,miR-142-3p,miR-199a-3p,miR-16c,miR-365	rgs4	RGS domain
ENSXETG00000010462	miR-125b,miR-27b,miR-499,miR-200b,miR-125a,miR-18a-5p,miR-27c,miR-181b,miR-216,miR-34a,miR-199a-5p,miR-429,miR-218,miR-34b,miR-18b,miR-27a,miR-204,miR-425-5p,miR-194,miR-217,miR-181a-5p,miR-128	rgs5	RGS domain
ENSXETG00000010463	miR-363-3p	nuf2	Kinetochore protein Nuf2
ENSXETG00000010491	miR-15a,miR-200b,miR-146a,miR-20a-5p,miR-23a,miR-15c,miR-16b,miR-222,miR-23b,miR-221,miR-16c,miR-17-5p,miR-146b,miR-429,miR-338,miR-16a,miR-20b,miR-93b	pcbp2	K Homology domain||K Homology domain, type 1||K Homology domain, type 2
ENSXETG00000010494	miR-144,miR-17-3p,miR-103,miR-15c,miR-16b,miR-16a,miR-7,miR-16c,miR-107,miR-15a	znf830	Zinc finger, U1-type
ENSXETG00000010495	miR-132,miR-145,miR-425-5p,miR-455,miR-143,miR-429,miR-200b	bag1	BAG domain
ENSXETG00000010528	miR-144,miR-455,miR-181a-5p,miR-10b,miR-199a-5p,miR-122,miR-146b,miR-429,miR-30a-3p,miR-214,miR-181b,miR-137,miR-130a,miR-148a,miR-200a,miR-301,miR-34a,miR-216,miR-103,miR-206,miR-107,miR-182-5p,miR-19b,miR-200b,miR-148b,miR-146a,miR-10c,miR-19a,miR-10a	ppp3cb	Serine/threonine-specific protein phosphatase/bis(5-nucleosyl)-tetraphosphatase||Calcineurin-like phosphoesterase domain, apaH type
ENSXETG00000010532	miR-455,miR-128,miR-16a,let-7i,miR-338,miR-218,miR-129,miR-205a,miR-34b,miR-223,miR-29d,miR-34a,let-7g,miR-200a,miR-29b,miR-202-5p,let-7e,miR-135,miR-16b,let-7b,miR-9a-5p,miR-148b,miR-15a,miR-20b,miR-196a,let-7c,miR-204,let-7f,miR-98,miR-29a,miR-214,miR-16c,miR-17-5p,miR-205b,miR-29c-3p,miR-9-5p,miR-148a,miR-9b-5p,miR-15c,miR-20a-5p,let-7a	slc39a14	Zinc/iron permease
ENSXETG00000010535	miR-181a-5p,miR-16a,miR-204,miR-429,miR-16c,miR-132,miR-9-5p,miR-23b,miR-199a-5p,miR-133b,miR-155,miR-133c,miR-202-5p,miR-9b-5p,miR-137,miR-181b,miR-135,miR-16b,miR-22-5p,miR-15c,miR-133a,miR-126-5p,miR-23a,miR-19a,miR-9a-5p,miR-499,miR-200b,miR-19b,miR-15a,miR-133d,miR-31a	phyhip	Fibronectin type III
ENSXETG00000010536	miR-7	bmp1	Peptidase, metallopeptidase||EGF-like domain||Peptidase M12A, astacin||CUB domain||EGF-like calcium-binding domain
ENSXETG00000010537	miR-101a,miR-19b,miR-27b,miR-203,miR-301,miR-130a,miR-148a,miR-15c,miR-126-5p,miR-9b-5p,miR-18a-5p,miR-16c,miR-221,miR-199a-3p,miR-214,miR-142-3p,miR-9-5p,miR-26,miR-204,miR-27a,miR-18b,miR-9a-5p,miR-148b,miR-19a,miR-15a,miR-222,miR-34a,miR-135,miR-16b,miR-22-5p,miR-27c,miR-338,miR-129,miR-223,miR-130c,miR-9a-3p,miR-140,miR-128,miR-96,miR-16a	reep4	TB2/DP1/HVA22-related protein
ENSXETG00000010544	miR-148a,miR-148b,miR-30a-3p,miR-214	xpo7	Importin-beta, N-terminal domain
ENSXETG00000010546	miR-30a-3p	gfra2	GDNF/GAS1||Glial cell line-derived neurotrophic factor receptor||Glial cell line-derived neurotrophic factor receptor alpha 2
ENSXETG00000010570	miR-200a,miR-222,miR-137,miR-10c,miR-200b,miR-7,miR-10a,miR-30d,miR-30c,miR-183,miR-9a-3p,miR-144,miR-217,miR-204,miR-451,miR-30a-5p,miR-30e,miR-221,miR-383,miR-338,miR-214,miR-429,miR-205a,miR-142-3p,miR-205b,miR-199a-5p,miR-10b	ugt8	UDP-glucuronosyl/UDP-glucosyltransferase
ENSXETG00000010581	miR-20b,miR-17-5p,miR-17-3p,miR-20a-5p	rnf8	Forkhead-associated (FHA) domain||Zinc finger, RING-type||Zinc finger, C3HC4 RING-type
ENSXETG00000010583	miR-144,miR-10c,miR-10a,miR-10b,miR-203,miR-204	crip3	Zinc finger, LIM-type
ENSXETG00000010594	miR-129,miR-200a	cnot4	Zinc finger, CCCH-type||RNA recognition motif domain||Zinc finger, RING-type||RNA recognition motif domain, eukaryote
ENSXETG00000010606	miR-204,miR-34b	kdelr2	ER lumen protein retaining receptor
ENSXETG00000010619	miR-425-5p,miR-24b,miR-182-5p,miR-24a-3p	emp3	PMP-22/EMP/MP20/Claudin superfamily||Epithelial membrane protein EMP-3||Peripheral myelin protein PMP22||PMP-22/EMP/MP20
ENSXETG00000010621	miR-30a-3p	ccdc63	Tropomyosin
ENSXETG00000010627	miR-29b,miR-128,miR-29a,miR-217,miR-29d,miR-29c-3p	rnf146	WWE domain, subgroup||Zinc finger, RING-type||Zinc finger, C3HC4 RING-type||WWE domain
ENSXETG00000010628	miR-146a,miR-146b	echdc1	Crotonase superfamily
ENSXETG00000010633	miR-23b,miR-96,miR-23a	ptprk	PTP type protein phosphatase||Fibronectin type III||Tyrosine specific protein phosphatases domain||Protein-tyrosine phosphatase, catalytic
ENSXETG00000010645	miR-148b,miR-129,miR-133d,miR-223,miR-200a,miR-133c,miR-148a,miR-133b,miR-192,miR-204,miR-194,miR-133a,miR-137,miR-18a-5p,miR-18b	anxa7	Annexin, type VII||Annexin||Annexin, type IV||Annexin repeat
ENSXETG00000010649	miR-9b-5p,miR-10c,miR-9a-5p,miR-10a,miR-10b,miR-9-5p,miR-182-5p,miR-132	trip4	Zinc finger, C2HC5-type
ENSXETG00000010651	miR-1a,miR-455,miR-206,miR-1b,miR-190,Novel-miR-4	ppib	Cyclophilin-type peptidyl-prolyl cis-trans isomerase domain
ENSXETG00000010652	miR-199a-5p,miR-192,miR-215	snx22	Phox homologous domain
ENSXETG00000010657	miR-30d,miR-30c,miR-15a,miR-101a,miR-19b,miR-19a,miR-16b,miR-15c,miR-200a,miR-153,miR-30e,miR-16c,miR-214,miR-204,miR-16a,miR-30a-5p,miR-217,miR-30b	tmem106c	Protein of unknown function DUF1356, TMEM106
ENSXETG00000010660	miR-206,let-7b,let-7a,miR-19a,miR-1b,miR-137,let-7e,Novel-miR-4,let-7g,miR-301,miR-130a,miR-223,miR-17-5p,let-7f,let-7i,let-7c,miR-98,miR-22-3p,miR-130c,miR-93b,miR-1a,miR-93a,miR-96	cpeb1	RNA recognition motif domain
ENSXETG00000010661	miR-363-3p,miR-22-5p,miR-93b,miR-130c,miR-301,miR-130a,miR-93a,miR-132,miR-92a,miR-199a-5p,miR-19a,miR-25,miR-499,miR-19b	hdac7	Histone deacetylase domain||Histone deacetylase superfamily
ENSXETG00000010662	miR-30d,miR-199a-5p,miR-30c,miR-30e,miR-194,miR-30a-5p,miR-9a-3p,miR-30b,miR-181a-5p	ap3b2	AP-3 complex subunit beta||Clathrin/coatomer adaptor, adaptin-like, N-terminal
ENSXETG00000010666	miR-18a-5p,miR-18b,miR-216,miR-217	oaz2	Ornithine decarboxylase antizyme
ENSXETG00000010669	miR-92b,miR-194,miR-30a-5p,miR-1a,miR-192,miR-23b,miR-29d,miR-29c-3p,miR-30e,miR-29a,miR-218,miR-363-3p,miR-29b,miR-215,miR-30d,miR-206,miR-92a,miR-25,miR-23a	scamp5	SCAMP
ENSXETG00000010690	miR-191	adcyap1r1	GPCR, family 2, secretin-like||GPCR, family 2, extracellular hormone receptor domain||GPCR, family 2, vasoactive intestinal peptide receptor 2||GPCR, family 2, pituitary adenylate cyclase activating polypeptide type 1 receptor||GPCR, family 2-like
ENSXETG00000010707	miR-200a,miR-499,miR-193,miR-375	sparc	Follistatin/Osteonectin EGF domain||Factor I / membrane attack complex||Kazal domain||Follistatin-like, N-terminal
ENSXETG00000010712	miR-199a-3p,miR-30b,miR-30a-3p,miR-204,miR-199a-5p	g3bp1	Nuclear transport factor 2||RNA recognition motif domain||Paraneoplastic encephalomyelitis antigen||Nuclear transport factor 2, eukaryote
ENSXETG00000010723	miR-155,miR-187,miR-1a,miR-17-3p,Novel-miR-4,miR-1b,miR-206	p2ry2	P2Y2 purinoceptor||GPCR, rhodopsin-like, 7TM||CXC chemokine receptor 4||Angiotensin II receptor family||P2Y purinoceptor 4||Protease-activated receptor||G protein-coupled receptor, rhodopsin-like
ENSXETG00000010731	miR-187,miR-429,miR-200b	rps6kb1	AGC-kinase, C-terminal||Protein kinase, C-terminal||Tyrosine-protein kinase, catalytic domain||Serine-threonine/tyrosine-protein kinase catalytic domain||Protein kinase domain||Serine/threonine/dual specificity protein kinase, catalytic domain
ENSXETG00000010735	miR-222,miR-221	tubd1	Delta tubulin||Beta tubulin||Tubulin||Epsilon tubulin||Tubulin/FtsZ, GTPase domain
ENSXETG00000010737	miR-499,miR-155	ptrh2	Peptidyl-tRNA hydrolase, PTH2
ENSXETG00000010760	miR-130a,miR-29b,miR-148a,miR-19b,miR-148b,miR-191,miR-19a,miR-20a-5p,miR-24a-3p,miR-24b,miR-194,miR-128,miR-20b,miR-130c,miR-455,miR-29d,miR-29c-3p,miR-17-5p,miR-365,miR-29a	btbd9	BTB/POZ domain||Coagulation factor 5/8 C-terminal domain||BTB/Kelch-associated
ENSXETG00000010762	miR-182-5p,miR-218,miR-429,miR-200b,miR-148a,miR-148b	zfand3	Zinc finger, AN1-type||Zinc finger, A20-type
ENSXETG00000010768	miR-30a-3p,miR-10b,miR-23b,miR-130c,miR-144,miR-192,miR-425-5p,miR-10c,miR-148b,miR-23a,miR-19a,miR-30c,miR-200a,miR-30e,miR-429,miR-142-3p,miR-93b,miR-92b,miR-30a-5p,miR-25,miR-363-5p,miR-29c-5p,miR-19b,miR-200b,miR-10a,miR-92a,miR-31a,miR-30d,miR-301,miR-130a,miR-148a,miR-215,miR-216,miR-137,miR-363-3p	plekhf1	Zinc finger, FYVE-related||FYVE zinc finger||Pleckstrin homology domain
ENSXETG00000010777	miR-200a,miR-26,miR-455,miR-204	nxph1	Neurexophilin/NXPE
ENSXETG00000010789	miR-338,miR-218,miR-217	znf236	Zinc finger, C2H2||Zinc finger, PHD-type||TRASH domain||FYVE zinc finger||Zinc finger, U1-type||Zinc finger, BED-type||Zinc finger, C2H2-like
ENSXETG00000010791	miR-27c,miR-27a,miR-140,miR-301,miR-20b,miR-128,miR-130a,miR-23b,miR-17-5p,miR-23a,miR-20a-5p,miR-27b	socs6	SOCS box domain||SH2 domain
ENSXETG00000010811	miR-155	rpl29	Ribosomal protein L29e
ENSXETG00000010814	miR-126-5p,miR-199a-5p	alas1	5-aminolevulinate synthase presequence||Tetrapyrrole biosynthesis, 5-aminolevulinic acid synthase||Aminotransferase, class I/classII
ENSXETG00000010833	miR-34a,miR-200a,miR-27c,miR-27a,miR-23a,miR-10a,miR-27b,miR-10c,miR-34b,miR-10b,miR-23b	pgm1	Alpha-D-phosphohexomutase, alpha/beta/alpha domain II||Alpha-D-phosphohexomutase, C-terminal||Alpha-D-phosphohexomutase superfamily||EF-hand domain||Alpha-D-phosphohexomutase, alpha/beta/alpha domain III||Alpha-D-phosphohexomutase, alpha/beta/alpha domain I
ENSXETG00000010838	miR-301,miR-19a	atg4c	Peptidase C54
ENSXETG00000010839	miR-205b,miR-29c-3p,miR-29d,miR-29a,miR-205a,miR-425-5p,miR-92b,miR-30a-5p,miR-128,miR-92a,miR-30d,miR-107,miR-25,miR-101a,miR-145,miR-363-3p,miR-29b,miR-103	COL11A1	Fibrillar collagen, C-terminal||Collagen triple helix repeat||Laminin G domain
ENSXETG00000010840	miR-181b,miR-140,miR-181a-5p,miR-217,miR-10b,miR-10c,miR-142-3p,miR-10a	sltm	RNA recognition motif domain||Paraneoplastic encephalomyelitis antigen||SAP domain
ENSXETG00000010842	miR-155,miR-17-3p,miR-9a-5p,miR-9b-5p,miR-9-5p	rnf111	Zinc finger, C3HC4 RING-type||Zinc finger, RING-type||Zinc finger, RING-CH-type
ENSXETG00000010843	miR-144,miR-93a,miR-499	sema4d	Immunoglobulin-like domain||Plexin-like fold||Immunoglobulin subtype||Plexin repeat||Immunoglobulin subtype 2||Sema domain
ENSXETG00000010849	miR-181b,miR-103,miR-181a-5p,miR-153,miR-148a,miR-107,miR-203,miR-214,miR-148b,miR-146b,miR-101a,miR-146a	angptl3	Fibrinogen, alpha/beta/gamma chain, C-terminal globular domain
ENSXETG00000010850	miR-29c-3p,miR-29d,miR-199a-5p,miR-29a,miR-429,miR-365,miR-9a-3p,miR-144,miR-182-5p,miR-203,miR-92a,miR-31a,miR-200b,miR-499,miR-202-5p,miR-363-3p,miR-17-3p,miR-200a,miR-29b,miR-153	adam10	Peptidase M12B, ADAM/reprolysin||Disintegrin domain
ENSXETG00000010855	miR-218,miR-383	cks2	Cyclin-dependent kinase, regulatory subunit
ENSXETG00000010865	miR-23a,miR-24a-3p,miR-365,miR-30e,miR-16c,miR-30c,miR-15a,miR-223,miR-30d,miR-23b,miR-30b,miR-30a-5p,miR-16b,miR-24b,miR-15c	aldh1a2	Aldehyde dehydrogenase domain
ENSXETG00000010870	miR-202-5p,miR-182-5p,miR-31a	spin1	Spindlin/spermiogenesis-specific protein
ENSXETG00000010875	miR-27a,miR-93b,miR-20b,miR-1a,miR-181a-5p,miR-9-5p,miR-16c,miR-17-5p,miR-383,miR-181b,miR-15c,miR-1b,miR-9b-5p,Novel-miR-4,miR-101a,miR-24a-3p,miR-20a-5p,miR-27b,miR-24b,miR-16a,miR-144,miR-122,miR-223,miR-143,miR-135,miR-16b,miR-22-5p,miR-27c,miR-200a,miR-153,miR-34a,miR-206,miR-15a,miR-9a-5p	myzap	Tropomyosin
ENSXETG00000010882	miR-93b,miR-30a-3p,miR-199a-3p	polr1c	DNA-directed RNA polymerase, insert domain||DNA-directed RNA polymerase, RBP11-like dimerisation domain||DNA-directed RNA polymerase, RpoA/D/Rpb3-type
ENSXETG00000010892	miR-200b,miR-216,miR-429	slc35b2	Sugar phosphate transporter domain||UAA transporter
ENSXETG00000010896	miR-181a-5p,let-7i,let-7c,let-7f,miR-98,miR-22-3p,miR-18b,miR-214,let-7g,miR-148a,miR-193,miR-181b,miR-18a-5p,let-7e,let-7b,miR-148b,let-7a	hsp90ab1	Heat shock protein Hsp90 family||Heat shock protein Hsp90, N-terminal||Histidine kinase-like ATPase, C-terminal domain
ENSXETG00000010906	miR-30b,miR-9b-5p,miR-30a-5p,miR-145,miR-194,miR-126-5p,miR-199a-3p,miR-218,miR-9a-5p,miR-30e,miR-150,miR-30c,miR-122,miR-9-5p,miR-30d	ramp1	Receptor activity modifying protein
ENSXETG00000010910	miR-1b,miR-363-3p,let-7e,Novel-miR-4,miR-16b,miR-15c,miR-22-5p,miR-216,let-7g,miR-15a,miR-92a,miR-206,let-7a,let-7b,miR-25,miR-16a,miR-190,miR-196a,miR-92b,let-7f,miR-204,let-7i,let-7c,miR-98,miR-9a-3p,miR-1a,miR-218,miR-16c	sh3bp4	Variant SH3 domain||SH3 domain
ENSXETG00000010916	miR-135,miR-204,miR-142-3p,miR-148b,miR-148a	prpf31	Nop domain
ENSXETG00000010931	miR-217,miR-455,miR-200a,miR-153,miR-1a,miR-1b,Novel-miR-4,miR-204,miR-194,miR-126-5p,miR-142-3p,miR-214,miR-34b,miR-206	nelfe	-||RNA recognition motif domain
ENSXETG00000010932	miR-203,miR-23b,miR-383,miR-23a,miR-499	skiv2l	ATP-dependent RNA helicase Ski2||Helicase superfamily 1/2, ATP-binding domain||AAA+ ATPase domain||Helicase, C-terminal||ATP-dependent RNA helicase Ski2, C-terminal||DEAD/DEAH box helicase domain
ENSXETG00000010945	miR-9a-5p,miR-16c,miR-150,miR-27b,miR-205a,miR-205b,miR-9-5p,miR-15a,miR-16b,miR-22-5p,miR-15c,miR-27c,miR-9b-5p,miR-16a,miR-27a	faf2	UBX domain||UAS||Ubiquitin-associated domain
ENSXETG00000010952	miR-425-5p,miR-383,miR-26	trit1	Zinc finger, U1-type||tRNA dimethylallyltransferase
ENSXETG00000010956	miR-223,miR-132,miR-214,miR-150,miR-16c,miR-30e,miR-30a-5p,miR-16a,miR-30b,miR-455,miR-181a-5p,miR-144,miR-140,miR-15a,miR-30c,miR-30d,miR-19a,miR-19b,miR-101a,miR-15c,miR-16b,miR-181b	mycl	Transcription regulator Myc, N-terminal||Myc-type, basic helix-loop-helix (bHLH) domain||Transcription regulator Myc
ENSXETG00000010993	miR-215,miR-192,miR-140,miR-203	mkl2	RPEL repeat||SAP domain
ENSXETG00000010994	miR-30a-5p,miR-196a,miR-183,miR-30b,miR-29c-3p,miR-23b,miR-29d,miR-146b,miR-383,miR-218,miR-29a,miR-181b,miR-135,miR-193,miR-153,miR-29b,miR-203,miR-30d,miR-30c,miR-146a,miR-499,miR-23a	parn	R3H domain||RNA recognition motif domain||Ribonuclease CAF1||Poly(A)-specific ribonuclease, RNA-binding
ENSXETG00000011004	miR-143,miR-31a	wdr36	G-protein beta WD-40 repeat||WD40-repeat-containing domain||G-protein, beta subunit||WD40 repeat||Small-subunit processome, Utp21
ENSXETG00000011038	miR-1a,Novel-miR-4,miR-1b,miR-126-5p,miR-206	sf3b4	RNA recognition motif domain
ENSXETG00000011060	miR-200b,miR-216,miR-429,miR-218,miR-194,miR-363-3p	tob1	Anti-proliferative protein
ENSXETG00000011061	miR-18b,miR-18a-5p,miR-137,miR-16a,miR-15c,miR-16b,miR-96,miR-15a,miR-182-5p,miR-429,miR-218,miR-16c,miR-200b	ankrd40	Ankyrin repeat||Ankyrin repeat-containing domain
ENSXETG00000011067	miR-425-5p,miR-16a,miR-20b,miR-93a,miR-217,miR-9-5p,miR-16c,miR-17-5p,miR-16b,miR-15c,miR-9b-5p,miR-103,miR-107,miR-206,miR-15a,miR-9a-5p,miR-363-5p,miR-499,miR-20a-5p	irf2bpl	Zinc finger, RING-type
ENSXETG00000011072	let-7i,miR-16a,miR-144,miR-217,miR-455,miR-96,miR-23b,miR-122,miR-146b,miR-34b,miR-30a-3p,miR-129,miR-16b,let-7e,miR-200a,let-7g,miR-17-3p,miR-193,miR-103,miR-107,miR-182-5p,miR-15a,let-7b,miR-146a,miR-148b,miR-23a,miR-19a,let-7f,miR-204,let-7c,miR-98,miR-22-3p,miR-196a,miR-93b,miR-20b,miR-181a-5p,miR-365,miR-16c,miR-17-5p,miR-199a-3p,miR-429,miR-181b,miR-15c,miR-148a,miR-216,miR-101a,miR-19b,miR…	tmem63c	Calcium-dependent channel, 7TM region, putative phosphate
ENSXETG00000011080	miR-96	dtx3	Zinc finger, RING-type||Zinc finger, C3HC4 RING-type
ENSXETG00000011082	miR-181b,miR-181a-5p	tmed8	GOLD domain
ENSXETG00000011083	miR-30a-3p	ahsa1	Activator of Hsp90 ATPase homologue 1-like||Activator of Hsp90 ATPase, N-terminal
ENSXETG00000011085	miR-338,miR-30e,miR-22-3p,miR-30a-5p,miR-24b,miR-30b,miR-96,miR-93b,miR-1a,miR-128,miR-30c,miR-133d,miR-30d,miR-206,miR-24a-3p,miR-101a,miR-7,miR-1b,Novel-miR-4,miR-133a,miR-133b,miR-216,miR-133c,miR-17-3p	sptlc2	Aminotransferase, class I/classII
ENSXETG00000011087	miR-16a,miR-15c,miR-24b,miR-16b,miR-455,miR-15a,miR-132,miR-129,miR-214,miR-24a-3p,miR-16c	snw1	SKI-interacting protein SKIP, SNW domain
ENSXETG00000011102	miR-23a,miR-125a,miR-15a,miR-133d,miR-125b,miR-133b,miR-200a,miR-301,miR-133c,miR-15c,miR-133a,miR-22-5p,miR-16b,miR-16c,miR-23b,miR-455,miR-217,miR-16a	ttc32	Tetratricopeptide repeat 1||Tetratricopeptide repeat-containing domain||Tetratricopeptide repeat 2||Tetratricopeptide repeat
ENSXETG00000011110	miR-126-5p,miR-148b,miR-148a	hes3.3	Myc-type, basic helix-loop-helix (bHLH) domain||Orange domain
ENSXETG00000011111	miR-19b,miR-142-3p,miR-19a,miR-218,miR-122,miR-130a,miR-144,miR-301,miR-130c,miR-34a,miR-126-5p,miR-145,miR-190,miR-137	hes3.1	Myc-type, basic helix-loop-helix (bHLH) domain||Orange domain
ENSXETG00000011119	miR-200b,miR-93b,miR-429,miR-338,miR-217,miR-203,miR-182-5p	mxra8	Immunoglobulin subtype||Immunoglobulin-like domain||Immunoglobulin V-set domain
ENSXETG00000011128	miR-30a-3p,miR-218,miR-10b,miR-23b,miR-130c,miR-140,miR-455,miR-217,miR-24b,miR-16a,miR-148b,miR-10c,miR-19a,miR-23a,miR-15a,miR-30c,miR-126-3p,miR-17-3p,miR-222,miR-16b,miR-202-5p,miR-17-5p,miR-221,miR-16c,miR-30e,miR-142-3p,miR-383,miR-20b,miR-93a,miR-93b,miR-181a-5p,miR-204,miR-30a-5p,miR-19b,miR-29c-5p,miR-101a,miR-24a-3p,miR-10a,miR-20a-5p,miR-30d,miR-203,miR-148a,miR-130a,miR-301,miR-216,mi…	oma1	PTB/PI domain||SH2 domain||Phosphotyrosine interaction domain, Shc-like
ENSXETG00000011133	miR-142-5p,miR-217	c8b	Thrombospondin type-1 (TSP1) repeat||EGF-like domain||Low-density lipoprotein (LDL) receptor class A repeat||Membrane attack complex component/perforin/complement C9||Membrane attack complex component/perforin (MACPF) domain
ENSXETG00000011136	miR-301,miR-148a,miR-130a,miR-193,miR-103,miR-145,miR-16b,miR-15c,miR-9b-5p,miR-27c,miR-9a-5p,miR-148b,miR-27b,miR-107,miR-15a,miR-130c,miR-128,miR-194,miR-16a,miR-27a,miR-365,miR-16c,miR-199a-5p,miR-9-5p,miR-132	cptp	Glycolipid transfer protein domain
ENSXETG00000011138	miR-142-3p,miR-16c,miR-17-5p,miR-365,miR-27a,miR-98,miR-92b,miR-194,let-7f,let-7c,miR-181a-5p,miR-20b,miR-93a,miR-203,miR-92a,let-7a,miR-27b,miR-20a-5p,miR-19b,miR-101a,miR-25,miR-363-3p,miR-15c,miR-126-5p,miR-145,miR-181b,miR-199a-5p,miR-23b,miR-129,miR-218,miR-16a,miR-425-5p,let-7i,miR-96,miR-128,miR-139,miR-183,miR-15a,miR-19a,miR-23a,let-7b,miR-142-5p,let-7e,miR-27c,miR-16b,miR-222,miR-17-3p,…	prkaa2	Tyrosine-protein kinase, catalytic domain||Serine-threonine/tyrosine-protein kinase catalytic domain||Protein kinase domain||Serine/threonine/dual specificity protein kinase, catalytic domain
ENSXETG00000011141	miR-203,miR-122,miR-128,miR-93b	phf13	Zinc finger, PHD-type||Zinc finger, PHD-finger
ENSXETG00000011143	miR-16a,miR-204,miR-223,miR-375,miR-29c-3p,miR-29d,miR-199a-3p,miR-338,miR-29a,miR-16c,miR-16b,miR-15c,miR-200a,miR-29b,miR-182-5p,miR-15a,miR-31a,miR-125b,miR-125a	dnajc11	DnaJ domain
ENSXETG00000011144	miR-200a,miR-363-3p,miR-16b,miR-135,miR-15c,miR-19a,miR-25,miR-19b,miR-15a,miR-92a,miR-203,miR-140,miR-93b,miR-16a,miR-196a,miR-92b,miR-204,miR-214,miR-129,miR-16c,miR-223	ppap2b	Phosphatidic acid phosphatase type 2/haloperoxidase
ENSXETG00000011147	miR-31a,miR-205b,miR-205a,miR-193,miR-130a,miR-301,miR-130c,miR-26	crisp2	Cysteine-rich secretory protein, allergen V5/Tpx-1-related||Cysteine-rich secretory protein||CAP domain||Ves allergen
ENSXETG00000011150	miR-133a,miR-133d,miR-133c,miR-200a,miR-17-3p,miR-144,miR-133b	crisp1	CAP domain||Cysteine-rich secretory protein||Cysteine-rich secretory protein, allergen V5/Tpx-1-related
ENSXETG00000011158	miR-10b,miR-129,miR-17-5p,let-7i,miR-425-5p,let-7f,let-7c,miR-98,miR-192,miR-217,miR-140,miR-93a,miR-20b,miR-128,miR-203,miR-20a-5p,miR-10a,let-7a,let-7b,miR-10c,miR-148b,let-7e,miR-22-5p,miR-215,let-7g,miR-153,miR-148a	pcdh18	Cadherin, N-terminal||Cadherin
ENSXETG00000011164	miR-17-3p,miR-101a	adh1c	Alcohol dehydrogenase, C-terminal||Alcohol dehydrogenase, N-terminal
ENSXETG00000011173	miR-206,miR-200b,miR-383,miR-429,miR-202-5p,miR-1b,Novel-miR-4,miR-196a,miR-1a,miR-144,miR-217,miR-455	wnt10b	Wnt||Wnt-10 protein
ENSXETG00000011175	miR-22-3p,miR-190,miR-93b,miR-1a,miR-144,miR-10b,miR-429,miR-1b,Novel-miR-4,miR-363-3p,miR-103,miR-148a,miR-107,miR-206,miR-10a,miR-19a,miR-25,miR-10c,miR-19b,miR-148b,miR-200b	prkag2	CBS domain
ENSXETG00000011180	miR-9a-3p,miR-140,miR-217,miR-103,miR-194,miR-19b,miR-23a,miR-107,miR-31a,miR-23b	rhebl1	Small GTPase superfamily, Rho type||Small GTPase superfamily||Mitochondrial Rho-like||Small GTPase superfamily, ARF/SAR type||Small GTP-binding protein domain||Small GTPase superfamily, Ras type||Small GTPase superfamily, Rab type
ENSXETG00000011181	miR-137,miR-16b,miR-15c,miR-103,miR-155,miR-200a,miR-153,miR-148a,miR-30c,miR-15a,miR-30d,miR-107,miR-125b,miR-125a,miR-101a,miR-499,miR-148b,miR-16a,miR-30a-5p,miR-30b,miR-183,miR-139,miR-140,miR-132,miR-223,miR-199a-5p,miR-142-3p,miR-30e,miR-16c	dhh	Hedgehog protein||Hint domain N-terminal||Intein N-terminal splicing region||Hedgehog, N-terminal signalling domain||Hint domain C-terminal||Hedgehog protein, Hint domain
ENSXETG00000011183	miR-200b,miR-218	cth	Cys/Met metabolism, pyridoxal phosphate-dependent enzyme
ENSXETG00000011186	miR-15a,miR-16a,miR-15c,miR-16b,miR-222,miR-16c,miR-221	tuba1b	Delta tubulin||Gamma tubulin||Alpha tubulin||Beta tubulin||Tubulin||Epsilon tubulin||Tubulin/FtsZ, 2-layer sandwich domain||Cell division protein FtsZ||Tubulin/FtsZ, GTPase domain
ENSXETG00000011187	miR-182-5p,miR-204,miR-23b,miR-23a,miR-217,miR-200a,miR-93a	tuba1c	Tubulin/FtsZ, GTPase domain||Cell division protein FtsZ||Tubulin/FtsZ, 2-layer sandwich domain||Epsilon tubulin||Tubulin||Alpha tubulin||Beta tubulin||Gamma tubulin||Delta tubulin
ENSXETG00000011188	miR-190,miR-24b,miR-183,miR-29b,miR-29c-3p,miR-29d,miR-24a-3p,miR-30a-3p,miR-29a,miR-143	prph	Intermediate filament head, DNA-binding domain||Keratin, type II||Keratin, type I||Tropomyosin||Intermediate filament protein
ENSXETG00000011192	miR-218	dnajc22	DnaJ domain
ENSXETG00000011217	miR-203,miR-191,miR-19a,miR-7,miR-19b,miR-18a-5p,miR-181b,miR-222,miR-130a,miR-301,miR-30a-3p,miR-129,miR-218,miR-199a-3p,miR-34b,miR-221,miR-18b,miR-181a-5p,miR-217,miR-93a,miR-130c,miR-139	thbs1	Thrombospondin, C-terminal||Laminin G domain||EGF-like domain||VWFC domain||VWC out||Thrombospondin type-1 (TSP1) repeat||EGF-like calcium-binding domain||Thrombospondin, type 3-like repeat
ENSXETG00000011223	let-7a,miR-187,miR-19a,miR-19b,let-7b,miR-182-5p,miR-31a,miR-34a,let-7g,miR-210,let-7e,miR-142-5p,miR-202-5p,miR-22-5p,miR-205a,miR-34b,miR-205b,miR-96,miR-9a-3p,miR-93b,miR-190,miR-98,let-7c,miR-181a-1-3p,let-7i,let-7f	gphn	MoeA, C-terminal, domain IV||MoeA, N-terminal and linker domain||MoaB/Mog domain||Adenylate kinase/UMP-CMP kinase
ENSXETG00000011228	miR-1a,miR-183,miR-26,miR-217,miR-135,Novel-miR-4,miR-1b,miR-190,miR-200b,miR-365,miR-129,miR-429,miR-206,miR-203	tk2	Deoxynucleoside kinase domain
ENSXETG00000011231	miR-29b,miR-148a,miR-17-3p,miR-29a,miR-23a,miR-148b,miR-23b,miR-29d,miR-29c-3p	cmtm3	Marvel domain
ENSXETG00000011251	miR-1a,miR-1b,Novel-miR-4,miR-206	rnf166	Zinc finger, C2H2-like||Zinc finger, RING-type||Ubiquitin interacting motif||Zinc finger, C3HC4 RING-type
ENSXETG00000011255	miR-27b,miR-429,miR-200b,miR-203,miR-199a-5p,miR-93b,miR-137,miR-27c,miR-27a,miR-363-3p,miR-425-5p	cdt1	CDT1 Geminin-binding domain-like||Histamine H3 receptor
ENSXETG00000011258	miR-137,miR-29d,miR-29c-3p,miR-29a,miR-129,miR-29b	pabpn1l	RNA recognition motif domain
ENSXETG00000011261	miR-183,miR-181a-5p,miR-181b	acsf3	AMP-binding||AMP-dependent synthetase/ligase
ENSXETG00000011266	miR-132,miR-23b,miR-23a,miR-7,miR-101a,miR-18a-5p,miR-18b,miR-202-5p,miR-96,miR-126-3p,miR-140	pck1	Phosphoenolpyruvate carboxykinase, GTP-utilising||DNA topoisomerase, type IIA
ENSXETG00000011268	miR-129,miR-214,miR-146b,miR-146a,miR-182-5p	rbm38	RNA recognition motif domain
ENSXETG00000011294	miR-218,miR-199a-3p,miR-17-5p,miR-30e,miR-30a-5p,miR-22-3p,miR-190,miR-204,miR-30b,miR-217,miR-93a,miR-20b,miR-128,miR-130c,miR-30c,miR-30d,miR-19a,miR-20a-5p,miR-19b,miR-153,miR-130a,miR-301	trim36	B-box, C-terminal||Zinc finger, RING-type||Zinc finger, C3HC4 RING-type||Fibronectin type III||B-box-type zinc finger||SPRY domain||B30.2/SPRY domain||Butyrophylin-like
ENSXETG00000011296	miR-135,miR-146a,miR-146b	pggt1b	PFTB repeat
ENSXETG00000011309	miR-200a,miR-93b,miR-155,miR-338,miR-182-5p,miR-122	ebf3	Myc-type, basic helix-loop-helix (bHLH) domain||IPT domain
ENSXETG00000011319	miR-93b,miR-9a-3p,miR-144,miR-93a,miR-1a,miR-181a-5p,miR-16a,miR-196a,miR-16c,miR-218,miR-429,miR-200a,miR-148a,miR-103,miR-16b,miR-15c,miR-1b,Novel-miR-4,miR-148b,miR-29c-5p,miR-200b,miR-107,miR-206,miR-15a	rab20	Small GTPase superfamily||Small GTPase superfamily, Rho type||Small GTP-binding protein domain||Small GTPase superfamily, Ras type||Mitochondrial Rho-like||Small GTPase superfamily, ARF/SAR type||Ran GTPase||Small GTPase superfamily, Rab type
ENSXETG00000011330	miR-16a,miR-22-3p,miR-204,miR-425-5p,miR-93b,miR-140,miR-183,miR-130c,miR-93a,miR-20b,miR-128,miR-375,miR-218,miR-30a-3p,miR-214,miR-34b,miR-221,miR-17-5p,miR-16c,miR-210,miR-16b,miR-15c,miR-222,miR-34a,miR-301,miR-148a,miR-130a,miR-15a,miR-20a-5p,miR-101a,miR-148b	tmem106b	Protein of unknown function DUF1356, TMEM106
ENSXETG00000011342	miR-181a-5p,miR-20b,miR-93a,miR-1a,miR-196a,miR-27a,miR-98,let-7f,miR-92b,let-7c,miR-142-3p,miR-429,miR-17-5p,miR-221,miR-9-5p,Novel-miR-4,miR-363-3p,miR-9b-5p,miR-1b,miR-181b,miR-145,let-7a,miR-27b,miR-10a,miR-20a-5p,miR-19b,miR-200b,miR-25,miR-92a,miR-139,let-7i,miR-23b,miR-10b,miR-222,let-7g,miR-17-3p,let-7e,miR-27c,miR-22-5p,miR-19a,miR-23a,miR-9a-5p,let-7b,miR-10c,miR-206	arl4a	Small GTP-binding protein domain||Small GTPase superfamily, Ras type||Small GTPase superfamily, ARF type||Small GTPase superfamily, Rho type||Small GTPase superfamily||Small GTPase superfamily, Rab type||Mitochondrial Rho-like||Small GTPase superfamily, ARF/SAR type
ENSXETG00000011369	miR-30a-5p,miR-425-5p,miR-30b,miR-132,miR-29d,miR-29c-3p,miR-29a,miR-221,miR-30e,miR-103,miR-222,miR-29b,miR-30c,miR-30d,miR-107,miR-7	pycard	CARD domain||DAPIN domain
ENSXETG00000011374	miR-183,miR-1a,miR-18b,Novel-miR-67,miR-338,miR-383,miR-218,miR-129,miR-146b,miR-365,miR-23b,miR-133b,miR-155,miR-216,miR-133c,miR-1b,miR-142-5p,miR-18a-5p,Novel-miR-4,miR-133a,miR-23a,miR-146a,miR-133d,miR-203,miR-206	srrm2	Filaggrin||Histone H5||AT hook, DNA-binding motif||mRNA splicing factor Cwf21 domain
ENSXETG00000011382	miR-27b,miR-31a,miR-203,miR-27a,miR-202-5p,miR-27c	kcnmb4	Potassium channel, calcium-activated, BK, beta subunit
ENSXETG00000011383	miR-139	iyd	Nitroreductase
ENSXETG00000011392	miR-146b,miR-34b,miR-338,miR-218,miR-30a-3p,miR-122,miR-128,miR-96,miR-92b,miR-27a,miR-25,miR-146a,miR-27b,miR-92a,miR-216,miR-27c,miR-363-3p	spast	ATPase, AAA-type, core||ATPase, dynein-related, AAA domain||MIT||Vps4 oligomerisation, C-terminal||AAA+ ATPase domain
ENSXETG00000011397	miR-9-5p,miR-16c,miR-27a,miR-451,miR-22-3p,miR-181a-5p,miR-93b,miR-27b,miR-10a,miR-363-5p,miR-137,miR-9b-5p,miR-15c,miR-181b,miR-216,miR-199a-5p,miR-10b,miR-23b,miR-129,miR-218,miR-16a,miR-455,miR-144,miR-139,miR-15a,miR-107,miR-187,miR-23a,miR-10c,miR-9a-5p,miR-27c,miR-202-5p,miR-22-5p,miR-16b,miR-103,miR-193	neurl1	NEUZ domain||Zinc finger, RING-type
ENSXETG00000011409	miR-142-5p,miR-23b,miR-203,miR-222,miR-23a,miR-221	actn3	EF-hand, Ca insensitive||EF-hand domain||Spectrin/alpha-actinin||Calponin homology domain||Spectrin repeat
ENSXETG00000011414	let-7g,let-7e,miR-142-5p,let-7b,let-7a,miR-128,miR-183,miR-217,miR-98,miR-204,let-7c,let-7i,let-7f,miR-34b,miR-365,miR-30a-3p	dusp22	Dual specificity phosphatase, catalytic domain||Tyrosine specific protein phosphatases domain||Dual specificity protein phosphatase domain||Mitogen-activated protein (MAP) kinase phosphatase||Protein-tyrosine phosphatase, catalytic
ENSXETG00000011430	let-7e,miR-202-5p,miR-98,miR-194,let-7c,let-7i,let-7f,miR-128,miR-153,miR-200a,let-7g,let-7a,let-7b	banf1	Barrier- to-autointegration factor, BAF
ENSXETG00000011431	miR-145	eif1ad	Translation initiation factor 1A (eIF-1A)||RNA-binding domain, S1, IF1 type
ENSXETG00000011436	miR-15a,miR-16a,miR-132,miR-15c,miR-16b,miR-16c	setd3	SET domain||Rubisco LSMT, substrate-binding domain
ENSXETG00000011438	miR-199a-5p	ccnk	Cyclin, N-terminal||Transcription factor TFIIB||Cyclin-like
ENSXETG00000011443	miR-23b,miR-429,miR-338,miR-27a,miR-1a,miR-93a,miR-128,miR-26,miR-31a,miR-206,miR-499,miR-148b,miR-27b,miR-23a,miR-22-5p,Novel-miR-4,miR-202-5p,miR-27c,miR-1b,miR-126-3p,miR-148a,miR-155	fbxo33	F-box domain
ENSXETG00000011452	miR-103,miR-499,miR-17-3p,miR-210,miR-107	exoc4	Sec8 exocyst complex component specific domain
ENSXETG00000011460	miR-34b,miR-9a-5p,miR-223,miR-182-5p,miR-9-5p,miR-181a-5p,miR-9b-5p,miR-190,miR-137,miR-181b,miR-194	ADGRD2	GPS motif||GPCR, family 2-like||Pentaxin-related||GPCR, family 2, secretin-like||GPCR, family 2, brain-specific angiogenesis inhibitor
ENSXETG00000011464	miR-23b,miR-150,miR-23a,miR-27b,miR-204,miR-194,miR-27c,miR-27a,miR-96	nek6	Tyrosine-protein kinase, catalytic domain||Serine-threonine/tyrosine-protein kinase catalytic domain||Serine/threonine/dual specificity protein kinase, catalytic domain||Protein kinase domain
ENSXETG00000011474	miR-145,miR-128	cmklr1	Galanin receptor family||G protein-coupled receptor, rhodopsin-like||Prolactin-releasing peptide receptor||Neuropeptide B/W receptor family||Angiotensin II receptor family||C5a1/C5a2 anaphylatoxin chemotactic receptor||Anaphylatoxin chemotactic receptor family||GPCR, rhodopsin-like, 7TM||DEZ orphan receptor
ENSXETG00000011481	miR-16b,miR-22-5p,miR-202-5p,miR-17-3p,miR-103,miR-34a,miR-155,miR-107,miR-15a,miR-9a-5p,miR-148b,miR-19a,miR-425-5p,miR-16a,miR-130c,miR-139,miR-128,miR-150,miR-15c,miR-9b-5p,miR-210,miR-301,miR-130a,miR-148a,miR-19b,miR-22-3p,miR-190,miR-196a,miR-9-5p,miR-16c,miR-199a-3p,miR-214	col18a1	Frizzled domain||Domain of unknown function DUF959, collagen XVIII, N-terminal||Tropoelastin||Collagenase NC10/endostatin||Laminin G domain||Collagen triple helix repeat||Potassium channel, voltage dependent, Kv3.3
ENSXETG00000011490	miR-429,miR-218,miR-200b,miR-206,miR-1a,Novel-miR-4,miR-1b,miR-194	col6a2	Collagen triple helix repeat||Regulator of chromosome condensation, RCC1||von Willebrand factor, type A
ENSXETG00000011494	miR-194,miR-144,miR-200b,miR-101a,miR-146b,miR-146a,miR-429	ftcd	Formiminotransferase, N-terminal subdomain||Formiminotransferase catalytic domain||Cyclodeaminase/cyclohydrolase||Formiminotransferase, C-terminal subdomain
ENSXETG00000011510	miR-27a,miR-16a,miR-190,miR-9a-3p,miR-140,miR-183,miR-16c,miR-214,miR-15c,miR-16b,miR-27c,miR-103,miR-107,miR-31a,miR-15a,miR-27b,miR-187	pou3f1	POU-specific domain||POU domain||Homeobox domain
ENSXETG00000011520	miR-148a,miR-148b,miR-130a,miR-130c,miR-301,miR-132	fbxo7	F-box domain
ENSXETG00000011523	miR-214,miR-338,miR-9a-5p,miR-9-5p,miR-199a-5p,miR-217,miR-93b,miR-200a,miR-9b-5p,miR-145	rtcb	tRNA-splicing ligase, RtcB
ENSXETG00000011534	miR-194	lsm3	LSM domain, eukaryotic/archaea-type
ENSXETG00000011540	miR-29c-3p,miR-365,miR-30e,miR-17-5p,miR-29a,miR-204,miR-190,miR-30a-5p,miR-93b,miR-1a,miR-93a,miR-20b,miR-181a-5p,miR-203,miR-30d,miR-101a,miR-19b,miR-20a-5p,miR-181b,miR-145,miR-1b,Novel-miR-4,miR-210,miR-301,miR-29d,miR-223,miR-218,miR-30a-3p,miR-139,miR-130c,miR-30b,miR-206,miR-30c,miR-182-5p,miR-499,miR-19a,miR-22-5p,miR-200a,miR-29b	tmem43	Transmembrane protein 43 family
ENSXETG00000011543	let-7e,miR-98,let-7i,let-7f,let-7c,miR-217,miR-130a,miR-301,let-7g,miR-130c,miR-122,let-7a,let-7b	uroc1	Urocanase
ENSXETG00000011560	miR-27a,miR-196a,miR-190,miR-98,miR-92b,let-7f,let-7c,miR-9-5p,miR-205b,miR-214,miR-429,miR-363-3p,Novel-miR-4,miR-9b-5p,miR-1b,miR-126-5p,miR-203,miR-92a,let-7a,miR-27b,miR-19b,miR-200b,miR-25,miR-101a,let-7i,miR-96,miR-140,miR-122,miR-132,miR-23b,miR-30a-3p,miR-205a,miR-129,miR-218,let-7e,miR-27c,miR-17-3p,let-7g,miR-206,miR-19a,miR-23a,miR-499,miR-9a-5p,let-7b	foxp2	Zinc finger, C2H2-like||Fork head domain
ENSXETG00000011562	miR-103,miR-16b,miR-15c,miR-137,miR-16a,miR-16c,miR-107,miR-15a	luc7l	Luc7-related
ENSXETG00000011568	miR-181b,miR-144,miR-181a-5p,miR-26	tes	Zinc finger, LIM-type||PET domain
ENSXETG00000011570	miR-27a,miR-128,miR-140,miR-29d,miR-29c-3p,miR-29a,miR-30a-3p,miR-214,miR-383,miR-27c,miR-133a,miR-133b,miR-153,miR-148a,miR-29b,miR-133c,miR-17-3p,miR-133d,miR-27b,miR-148b	cav2	Caveolin
ENSXETG00000011572	miR-455,miR-144,miR-153,miR-200a,miR-142-5p,miR-204,miR-23a,miR-23b	cav1	Caveolin
ENSXETG00000011594	miR-24a-3p,miR-137,miR-24b	nr2f1	Retinoic acid receptor||Vitamin D receptor||Retinoid X receptor/HNF4||Nuclear hormone receptor||Zinc finger, nuclear hormone receptor-type||Nuclear hormone receptor, ligand-binding domain||Transcription factor COUP||Thyroid hormone receptor
ENSXETG00000011609	miR-194,miR-204,miR-16a,miR-93b,miR-140,miR-130c,miR-128,miR-181a-5p,miR-34b,miR-16c,miR-150,miR-129,miR-16b,miR-181b,miR-15c,miR-202-5p,miR-137,miR-301,miR-148a,miR-130a,miR-15a,miR-148b	man2b2	Glycoside hydrolase family 38, N-terminal domain||Glycosyl hydrolase family 38, C-terminal||Glycoside hydrolase, family 38, central domain
ENSXETG00000011625	miR-15a,miR-214,miR-16c,miR-148b,miR-16a,miR-196a,miR-204,miR-16b,miR-194,miR-15c,miR-155,miR-17-3p,miR-148a	cdc37	Cdc37, N-terminal domain||Cdc37, C-terminal||Cdc37, Hsp90 binding
ENSXETG00000011644	miR-199a-5p,miR-30a-3p,miR-214,miR-194,miR-145,miR-215,miR-192,miR-193,miR-144	atg4d	Peptidase C54
ENSXETG00000011655	miR-27c,miR-27a,miR-199a-3p,miR-27b,miR-144	zeb1	Zinc finger, C2H2||Zinc finger, C2H2-like||Homeobox domain||Zinc finger, BED-type
ENSXETG00000011676	miR-200b,miR-148b,miR-27b,miR-203,miR-182-5p,miR-148a,miR-200a,miR-17-3p,miR-222,miR-181b,miR-27c,miR-221,miR-429,miR-199a-3p,miR-128,miR-144,miR-93b,miR-455,miR-217,miR-204,miR-451,miR-27a	sgcb	Sarcoglycan complex subunit protein
ENSXETG00000011677	miR-301,miR-130a,miR-363-3p,miR-25,miR-19b,miR-363-5p,miR-20a-5p,miR-19a,miR-92a,miR-130c,miR-183,miR-20b,miR-217,miR-92b,miR-196a,miR-17-5p	rasl11b	Ran GTPase||Mitochondrial Rho-like||Small GTPase superfamily, Rab type||Small GTPase superfamily, Rho type||Small GTPase superfamily||Transcription factor, GTP-binding domain||Small GTP-binding protein domain||Small GTPase superfamily, Ras type
ENSXETG00000011679	miR-191,miR-129,miR-148b,miR-130a,miR-148a,miR-130c,miR-301,miR-135	fip1l1	Potassium channel, voltage dependent, Kv1.4||Pistil-specific extensin-like protein||Pre-mRNA polyadenylation factor Fip1
ENSXETG00000011683	miR-25,miR-30e,miR-199a-3p,miR-27b,miR-30d,miR-144,miR-27c,miR-363-3p,miR-27a,miR-30a-5p	myl2	EF-hand domain
ENSXETG00000011684	miR-133c,miR-148a,miR-133b,miR-216,miR-135,miR-145,miR-133a,miR-1b,miR-27c,Novel-miR-4,miR-10c,miR-148b,miR-23a,miR-20a-5p,miR-10a,miR-27b,miR-203,miR-206,miR-133d,miR-93b,miR-20b,miR-93a,miR-1a,miR-217,miR-27a,miR-365,miR-17-5p,miR-10b,miR-23b	cux2	Homeobox domain||CUT domain
ENSXETG00000011686	miR-92a,miR-203,miR-31a,miR-125b,miR-25,miR-20a-5p,miR-181b,miR-15c,miR-137,miR-1b,Novel-miR-4,miR-363-3p,miR-29c-3p,miR-365,miR-17-5p,miR-16c,miR-29a,miR-142-3p,miR-194,miR-92b,miR-190,miR-93b,miR-1a,miR-93a,miR-20b,miR-181a-5p,miR-26,miR-206,miR-15a,miR-125a,miR-16b,miR-153,miR-29b,miR-29d,miR-132,miR-30a-3p,miR-425-5p,miR-16a,miR-9a-3p,miR-183,miR-144	stx2	Target SNARE coiled-coil homology domain||Syntaxin, N-terminal domain
ENSXETG00000011697	miR-128,miR-20b,miR-425-5p,miR-27a,miR-27c,miR-499,miR-17-5p,miR-205a,miR-27b,miR-20a-5p,miR-205b	ube2n	Ubiquitin-conjugating enzyme E2
ENSXETG00000011709	miR-190,miR-135,miR-215,miR-34a,miR-192,miR-93a,miR-20b,miR-182-5p,miR-199a-5p,miR-429,miR-20a-5p,miR-17-5p,miR-34b,miR-200b,miR-101a	vldlr	EGF-like domain||Low-density lipoprotein (LDL) receptor class A repeat||LDLR class B repeat||EGF-like calcium-binding domain
ENSXETG00000011718	miR-183	ccnh	Cyclin, N-terminal||Cyclin-like||CyclinH/Ccl1
ENSXETG00000011723	miR-338	rmi1	RecQ mediated genome instability protein, N-terminal||OB-fold nucleic acid binding domain, AA-tRNA synthetase-type
ENSXETG00000011728	miR-132,miR-16c,miR-17-5p,miR-429,miR-27a,miR-16a,miR-20b,miR-139,miR-130c,miR-15a,miR-200b,miR-27b,miR-20a-5p,miR-15c,miR-16b,miR-27c,miR-130a,miR-301	naalad2	Peptidase M28||PA domain||Transferrin receptor-like, dimerisation domain
ENSXETG00000011732	miR-23a,miR-101a,miR-16c,miR-15a,miR-23b,miR-144,miR-16a,miR-16b,miR-15c	agtpbp1	Peptidase M14, carboxypeptidase A
ENSXETG00000011735	miR-27b,miR-9a-5p,miR-31a,miR-9-5p,miR-203,miR-128,miR-9a-3p,miR-27a,miR-27c,miR-9b-5p	kitlg	Stem cell factor||Cytotoxic T-lymphocyte antigen 4
ENSXETG00000011738	miR-199a-5p	tyr	Tyrosinase copper-binding domain
ENSXETG00000011767	miR-15a,miR-132,miR-214,miR-199a-3p,miR-16c,miR-16a,miR-15c,miR-16b,miR-425-5p,miR-181b,miR-181a-5p,miR-17-3p	ddx43	RNA helicase, DEAD-box type, Q motif||Helicase, C-terminal||K Homology domain, type 1||Helicase superfamily 1/2, ATP-binding domain||K Homology domain||DEAD/DEAH box helicase domain
ENSXETG00000011776	miR-182-5p,miR-183,miR-148b,miR-221,miR-148a,miR-222	fbxo41	F-box domain||Zinc finger, C2H2||Zinc finger, C2H2-like
ENSXETG00000011778	miR-135,miR-17-3p,miR-155	cct7	Chaperonin Cpn60||Chaperone tailless complex polypeptide 1 (TCP-1)||Chaperonin Cpn60/TCP-1 family||T-complex protein 1, eta subunit
ENSXETG00000011780	miR-17-5p,miR-24a-3p,miR-20a-5p,miR-27b,miR-30a-3p,miR-214,miR-93b,miR-93a,miR-20b,miR-128,miR-181a-1-3p,miR-24b,miR-27c,miR-27a	not	Homeodomain, metazoa||POU domain||Homeobox domain||Helix-turn-helix motif
ENSXETG00000011794	miR-133a,miR-202-5p,miR-130a,miR-133c,miR-301,miR-34a,miR-133b,miR-203,miR-133d,miR-182-5p,miR-200b,miR-363-5p,miR-20a-5p,miR-194,miR-20b,miR-93b,miR-130c,miR-455,miR-26,miR-199a-5p,miR-17-5p,miR-34b,miR-365,miR-214,miR-429,miR-143,miR-199a-3p,miR-218	pan3	Protein kinase domain||Serine/threonine/dual specificity protein kinase, catalytic domain||Zinc finger, CCCH-type
ENSXETG00000011811	miR-140,miR-183,miR-139,miR-128,miR-144,miR-16a,miR-34b,miR-205a,miR-129,miR-199a-5p,miR-29d,miR-23b,miR-200a,miR-133c,miR-29b,miR-222,miR-103,miR-34a,miR-155,miR-135,miR-16b,miR-142-5p,miR-148b,miR-23a,miR-206,miR-107,miR-182-5p,miR-133d,miR-15a,miR-1a,miR-181a-5p,miR-26,miR-194,miR-204,miR-22-3p,miR-16c,miR-221,miR-383,miR-29a,miR-205b,miR-29c-3p,miR-148a,miR-133b,miR-181b,miR-145,miR-133a,miR-…	fbxo45	F-box domain||B30.2/SPRY domain||SPRY domain
ENSXETG00000011814	miR-18b,miR-18a-5p,miR-194,miR-429,miR-338,miR-34b,miR-125a,miR-125b	tf	Transferrin-like domain||Small GTPase superfamily, ARF type
ENSXETG00000011817	miR-193,miR-200b,miR-146b,miR-146a,miR-429,miR-199a-3p,miR-199a-5p	slco2a1	Major facilitator superfamily||Major facilitator superfamily domain||Kazal domain||Organic anion transporter polypeptide OATP
ENSXETG00000011818	miR-103,miR-218,miR-30a-3p,miR-107,miR-132	ryk	WIF domain||Tyrosine-protein kinase, catalytic domain||Serine-threonine/tyrosine-protein kinase catalytic domain||Serine/threonine/dual specificity protein kinase, catalytic domain||Protein kinase domain
ENSXETG00000011825	miR-222,miR-23a,miR-150,miR-221,miR-23b	rdh10	Short-chain dehydrogenase/reductase SDR||Alcohol dehydrogenase, insect-type||Glucose/ribitol dehydrogenase
ENSXETG00000011826	miR-126-5p,miR-383,miR-101a,miR-93a	stau2	Double-stranded RNA-binding domain
ENSXETG00000011833	miR-135	ptprd	Immunoglobulin||Immunoglobulin V-set domain||Immunoglobulin subtype 2||Tyrosine specific protein phosphatases domain||Immunoglobulin I-set||PTP type protein phosphatase||Fibronectin type III||Immunoglobulin-like domain||Immunoglobulin subtype||Protein-tyrosine phosphatase, catalytic
ENSXETG00000011838	miR-96,miR-9a-3p,miR-16a,miR-451,miR-18b,miR-196a,miR-218,miR-16c,miR-9-5p,miR-103,miR-9b-5p,miR-18a-5p,miR-16b,miR-15c,miR-101a,miR-9a-5p,miR-363-5p,miR-15a,miR-107	btg2	Anti-proliferative protein
ENSXETG00000011845	miR-216,miR-144,miR-203,miR-145	taf8	Bromodomain associated domain
ENSXETG00000011846	miR-183	bysl	Bystin
ENSXETG00000011850	miR-206,miR-15a,miR-34b,miR-16c,miR-27b,miR-15c,miR-16b,miR-27a,Novel-miR-4,miR-27c,miR-1b,miR-16a,miR-1a,miR-200a,miR-34a	frs3	IRS-type PTB domain
ENSXETG00000011854	miR-202-5p,miR-142-5p,miR-34a,miR-15a,miR-125a,miR-499,miR-148b,miR-23a,miR-19a,miR-16a,miR-139,miR-183,miR-128,miR-192,miR-217,miR-29d,miR-223,miR-34b,miR-129,miR-181b,miR-15c,miR-130a,miR-216,miR-125b,miR-30d,miR-20a-5p,miR-27a,miR-30a-5p,miR-20b,miR-93a,miR-29c-3p,miR-205b,miR-30e,miR-16c,miR-214,miR-16b,miR-27c,miR-200a,miR-153,miR-29b,miR-103,miR-107,miR-182-5p,miR-130c,miR-144,miR-455,miR-2…	tfeb	Myc-type, basic helix-loop-helix (bHLH) domain
ENSXETG00000011856	miR-93b,miR-93a	foxp4	Orphan nuclear receptor, NURR type||Fork head domain
ENSXETG00000011857	miR-96,miR-144	tmem30c	CDC50/LEM3 family
ENSXETG00000011861	miR-92a,miR-15a,miR-25,miR-27b,miR-15c,miR-16b,miR-181b,miR-18a-5p,miR-363-3p,miR-27c,miR-16c,miR-214,miR-429,miR-218,miR-383,miR-199a-3p,miR-92b,miR-18b,miR-27a,miR-16a,miR-139,miR-26,miR-181a-5p	tbc1d23	Rab-GTPase-TBC domain||Rhodanese-like domain
ENSXETG00000011864	miR-144,miR-145,miR-202-5p	nit2	Carbon-nitrogen hydrolase
ENSXETG00000011865	miR-148a,miR-193,miR-143,miR-101a,miR-125a,miR-7,miR-148b,miR-125b	nfya	Nuclear transcription factor Y subunit A
ENSXETG00000011867	miR-18a-5p,miR-18b,miR-22-3p,miR-425-5p,miR-128	tomm70a	Tetratricopeptide repeat 1||Tetratricopeptide repeat-containing domain||Tetratricopeptide repeat||Tetratricopeptide repeat 2
ENSXETG00000011869	miR-199a-3p,miR-29a,miR-429,miR-29b,miR-29c-3p,miR-29d	sypl2	Synaptophysin/synaptoporin||Marvel domain
ENSXETG00000011876	miR-19a,miR-30a-3p,miR-146a,miR-146b,miR-19b	etf1	eRF1 domain 3||eRF1 domain 1/Pelota-like||eRF1 domain 2
ENSXETG00000011887	miR-22-3p,miR-196a,let-7f,miR-204,let-7i,let-7c,miR-98,miR-217,miR-122,miR-199a-5p,miR-429,miR-142-3p,miR-30a-3p,miR-221,miR-137,let-7e,miR-145,miR-222,miR-216,miR-155,let-7g,miR-203,miR-125b,let-7a,miR-125a,miR-101a,let-7b,miR-200b	csf1r	Serine-threonine/tyrosine-protein kinase catalytic domain||Protein kinase domain||Immunoglobulin||Tyrosine-protein kinase, catalytic domain||Serine/threonine/dual specificity protein kinase, catalytic domain||Immunoglobulin-like domain||Immunoglobulin subtype||Immunoglobulin subtype 2
ENSXETG00000011897	miR-16c,miR-187,miR-24a-3p,miR-199a-5p,miR-15a,miR-15c,miR-24b,miR-16b,miR-16a	eno1	Enolase||Enolase, C-terminal||Enolase, N-terminal
ENSXETG00000011917	miR-1a,miR-20b,miR-128,miR-455,miR-145,miR-135,miR-1b,miR-142-5p,Novel-miR-4,miR-17-5p,miR-20a-5p,miR-206	gabrb2	Neurotransmitter-gated ion-channel transmembrane domain||Gamma-aminobutyric acid A receptor/Glycine receptor alpha||Neurotransmitter-gated ion-channel||Gamma-aminobutyric-acid A receptor, alpha subunit||Neurotransmitter-gated ion-channel ligand-binding domain||Gamma-aminobutyric-acid A receptor, beta subunit||Gamma-aminobutyric-acid A receptor, gamma subunit
ENSXETG00000011938	miR-204,miR-139,miR-217	prpf19	U box domain||G-protein beta WD-40 repeat||WD40-repeat-containing domain||Pre-mRNA-splicing factor 19||WD40 repeat
ENSXETG00000011939	miR-338,miR-29d,miR-122,miR-132,miR-128,miR-96,let-7i,miR-9a-5p,let-7b,miR-125a,miR-107,miR-29b,let-7g,miR-200a,miR-103,miR-135,let-7e,miR-27c,miR-142-3p,miR-29a,miR-9-5p,miR-29c-3p,miR-181a-5p,miR-98,miR-194,let-7f,let-7c,miR-27a,miR-22-3p,miR-27b,let-7a,miR-125b,miR-145,miR-181b,miR-9b-5p	slc38a5	NADH-plastoquinone oxidoreductase, chain 5 subgroup||Amino acid transporter, transmembrane domain
ENSXETG00000011958	miR-130c,miR-128,miR-196a,let-7c,let-7i,let-7f,miR-98,miR-132,let-7g,miR-301,miR-17-3p,miR-130a,miR-148a,let-7e,let-7a,let-7b,miR-148b	abcb8	Uridine kinase-like||ABC transporter-like||ABC transporter type 1, transmembrane domain||AAA+ ATPase domain
ENSXETG00000011972	miR-203,miR-144	alg2	Glycosyl transferase, family 1
ENSXETG00000011987	miR-23b,miR-23a,miR-26	myh4	Myosin head, motor domain||Myosin tail||Myosin, N-terminal, SH3-like||Tropomyosin||IQ motif, EF-hand binding site
ENSXETG00000011990	miR-9a-3p,miR-130c,miR-20b,miR-217,miR-17-5p,miR-338,miR-17-3p,miR-301,miR-130a,miR-103,miR-125a,miR-7,miR-20a-5p,miR-203,miR-107,miR-125b	naa30	GNAT domain
ENSXETG00000012010	miR-27b,miR-20a-5p,miR-30c,miR-30d,miR-155,miR-34a,miR-130a,miR-200a,miR-27c,miR-145,miR-338,miR-17-5p,miR-34b,miR-30e,miR-223,miR-132,miR-30b,miR-217,miR-20b,miR-144,miR-128,miR-93b,miR-130c,miR-30a-5p,miR-27a,miR-22-3p,miR-194	RAPGEF2	Ras-like guanine nucleotide exchange factor, N-terminal||Cyclic nucleotide-binding domain||Ras-associating (RA) domain||PDZ domain||Ras guanine-nucleotide exchange factors catalytic domain
ENSXETG00000012025	miR-203,miR-34a	tfap2c	Transcription factor AP-2, C-terminal
ENSXETG00000012028	miR-145,miR-363-5p	rtfdc1	Replication termination factor 2, RING-finger
ENSXETG00000012030	Novel-miR-53,miR-383	cstf1	WD40 repeat||G-protein beta WD-40 repeat||WD40-repeat-containing domain
ENSXETG00000012042	miR-148a,miR-148b,miR-223	lipe	Alpha/beta hydrolase fold-3||Hormone-sensitive lipase, N-terminal
ENSXETG00000012054	miR-132,miR-22-3p,miR-365	prpf6	HAT (Half-A-TPR) repeat||Tetratricopeptide repeat-containing domain||Tetratricopeptide repeat||PRP1 splicing factor, N-terminal
ENSXETG00000012067	miR-16a,miR-130c,miR-217,miR-29c-3p,miR-29d,miR-132,miR-365,miR-16c,miR-29a,miR-30a-3p,miR-214,miR-16b,miR-145,miR-15c,miR-301,miR-130a,miR-148a,miR-29b,miR-34a,miR-203,miR-15a,miR-148b,miR-499	erf	Ets domain
ENSXETG00000012079	miR-146b,miR-16c,miR-338,miR-205a,miR-429,miR-205b,miR-10b,miR-223,miR-183,miR-181a-5p,miR-96,miR-16a,miR-146a,miR-10c,miR-200b,miR-7,miR-363-5p,miR-10a,miR-15a,miR-200a,miR-153,miR-34a,miR-181b,miR-16b,miR-15c,miR-202-5p	spsb1	SOCS box domain||B30.2/SPRY domain||SPRY domain
ENSXETG00000012080	miR-365,miR-30a-3p,miR-429,miR-139,miR-93b,miR-128,miR-93a,miR-193,miR-126-5p	hes5.2	Myc-type, basic helix-loop-helix (bHLH) domain||Orange domain
ENSXETG00000012081	miR-145,miR-148a,miR-148b,miR-217	hes5.1	Orange domain||Myc-type, basic helix-loop-helix (bHLH) domain
ENSXETG00000012083	miR-93b	pank4	Domain of unknown function DUF89||Type II pantothenate kinase
ENSXETG00000012089	miR-145,miR-17-3p	slco1b3	Organic anion transporter polypeptide OATP||Major facilitator superfamily domain||Kazal domain||Major facilitator superfamily
ENSXETG00000012093	miR-16c,miR-383,miR-26,miR-92b,miR-194,miR-204,miR-22-3p,miR-190,miR-18b,miR-25,miR-92a,miR-148a,miR-15c,miR-18a-5p,miR-363-3p,miR-146b,miR-150,miR-30a-3p,miR-183,miR-144,miR-455,miR-425-5p,miR-16a,miR-146a,miR-148b,miR-107,miR-15a,miR-17-3p,miR-103,miR-34a,miR-16b,miR-202-5p	dedd2	Death effector domain
ENSXETG00000012094	miR-107,miR-206,miR-148b,miR-204,miR-194,miR-22-3p,miR-1b,miR-190,Novel-miR-4,miR-183,miR-1a,miR-148a,miR-103	mthfd2	Tetrahydrofolate dehydrogenase/cyclohydrolase, catalytic domain||Tetrahydrofolate dehydrogenase/cyclohydrolase, NAD(P)-binding domain||Tetrahydrofolate dehydrogenase/cyclohydrolase
ENSXETG00000012095	miR-133d,miR-107,miR-92a,miR-27b,miR-10a,miR-20a-5p,miR-363-5p,miR-25,miR-10c,miR-363-3p,miR-27c,miR-133a,miR-34a,miR-133b,miR-103,miR-153,miR-133c,miR-223,miR-10b,miR-129,miR-338,miR-17-5p,miR-27a,miR-194,miR-92b,miR-217,miR-20b,miR-128	mob1a	MOB kinase activator family
ENSXETG00000012109	miR-301,miR-130c,miR-130a	aar2	A1 cistron-splicing factor, AAR2
ENSXETG00000012111	miR-140,miR-103,miR-204,miR-194,miR-24b,miR-22-5p,miR-190,miR-10c,miR-363-5p,miR-499,miR-10a,miR-24a-3p,miR-129,miR-107,miR-10b	epb41l1	Band 4.1 domain||Ezrin/radixin/moesin-like||SAB domain||FERM domain||FERM central domain||Band 4.1, C-terminal||FERM adjacent (FA)
ENSXETG00000012118	miR-29c-3p,miR-29d,miR-363-5p,miR-30a-3p,miR-29a,miR-27b,miR-194,miR-27c,miR-22-3p,miR-27a,miR-29b,miR-217	klhl30	Kelch repeat type 1||BTB/POZ domain||Kelch repeat type 2||BTB/Kelch-associated
ENSXETG00000012119	miR-23b,miR-34b,let-7i,miR-183,miR-455,miR-206,miR-125a,let-7b,miR-191,miR-23a,let-7e,miR-193,let-7g,miR-34a,miR-17-5p,miR-365,miR-214,miR-98,let-7f,let-7c,miR-196a,miR-22-3p,miR-1a,miR-20b,miR-26,miR-125b,miR-363-5p,let-7a,miR-20a-5p,miR-126-5p,miR-145,Novel-miR-4,miR-1b,miR-216	sgk2	Serine-threonine/tyrosine-protein kinase catalytic domain||Serine/threonine/dual specificity protein kinase, catalytic domain||Protein kinase domain||Tyrosine-protein kinase, catalytic domain||AGC-kinase, C-terminal||Protein kinase, C-terminal
ENSXETG00000012125	miR-30a-5p,miR-146b,miR-200a,miR-146a	mybl2	SANT/Myb domain||C-myb, C-terminal||Myb-like domain
ENSXETG00000012127	miR-29c-3p,miR-10b,miR-29d,miR-23b,miR-214,miR-29a,miR-204,miR-22-3p,miR-27a,miR-182-5p,miR-101a,miR-10c,miR-23a,miR-10a,miR-27b,miR-135,miR-27c,miR-17-3p,miR-200a,miR-29b,miR-155	efhd1	EF-hand domain
ENSXETG00000012129	miR-216	ilkap	PPM-type phosphatase domain
ENSXETG00000012131	miR-142-3p,miR-22-3p	tmem8a	EGF-like domain||Polycystic kidney disease type 1 protein
ENSXETG00000012141	miR-29c-3p,miR-29d,miR-196a,miR-101a,miR-193,miR-29b,miR-29a	actr5	Actin family
ENSXETG00000012142	miR-30c,miR-92a,miR-30d,miR-30e,miR-146b,miR-25,miR-146a,miR-202-5p,miR-30a-5p,miR-363-3p,miR-92b,miR-30b,miR-17-3p	ppp1r16b	Ankyrin repeat-containing domain||Ankyrin repeat
ENSXETG00000012149	miR-194	agxt	Aminotransferase class V domain
ENSXETG00000012153	miR-200a,miR-22-3p,miR-135	atpaf2	ATP12, ATPase F1F0-assembly protein
ENSXETG00000012155	miR-19b,miR-130a,miR-301,miR-130c,miR-140,miR-19a,miR-137	lrrc48	Leucine-rich repeat||Leucine-rich repeat, typical subtype
ENSXETG00000012164	miR-16c,miR-143,miR-338,miR-217,miR-27a,miR-16a,miR-27b,miR-107,miR-203,miR-15a,miR-34a,miR-103,miR-15c,miR-16b,miR-135,miR-210,miR-27c	hdlbp	K Homology domain||K Homology domain, type 1
ENSXETG00000012166	miR-29d,miR-23b,miR-132,miR-128,miR-139,miR-9a-3p,miR-217,miR-16a,miR-148b,miR-9a-5p,miR-23a,miR-206,miR-15a,miR-133d,miR-182-5p,miR-29b,miR-133c,miR-16b,miR-135,miR-27c,miR-16c,miR-17-5p,miR-30e,miR-29a,miR-214,miR-199a-3p,miR-9-5p,miR-29c-3p,miR-20b,miR-1a,miR-194,miR-92b,miR-30a-5p,miR-27a,miR-101a,miR-25,miR-27b,miR-20a-5p,miR-30d,miR-31a,miR-92a,miR-203,miR-148a,miR-216,miR-133b,miR-15c,miR-…	2016-09-02	Septin-type guanine nucleotide-binding (G) domain||Transcription factor, GTP-binding domain||Septin 2
ENSXETG00000012170	miR-217	hnrnpa2b1	RNA recognition motif domain||Prion protein||Potassium channel, voltage dependent, Kv3.4
ENSXETG00000012175	miR-200a,miR-203	cbx3	Chromo/chromo shadow domain||Chromo domain subgroup||Chromo domain||Chromo shadow domain
ENSXETG00000012180	miR-20b,miR-16a,miR-27a,miR-30a-5p,miR-30e,miR-17-5p,miR-16c,miR-301,miR-153,miR-16b,miR-15c,miR-27c,miR-20a-5p,miR-27b,miR-30d,miR-30c,miR-15a	snx10	Phox homologous domain
ENSXETG00000012181	miR-135,miR-101a,miR-144	skap2	SH3 domain||Pleckstrin homology domain||Variant SH3 domain
ENSXETG00000012183	miR-129	cit	Serine/threonine/dual specificity protein kinase, catalytic domain||Basic-leucine zipper domain||AGC-kinase, C-terminal||Serine-threonine/tyrosine-protein kinase catalytic domain||Protein kinase C-like, phorbol ester/diacylglycerol-binding domain||Tropomyosin||Protein kinase domain||Protein kinase, C-terminal||Citron homology (CNH) domain||Tyrosine-protein kinase, catalytic domain||Pleckstrin hom…
ENSXETG00000012186	miR-221,miR-16c,miR-199a-3p,miR-214,miR-429,miR-142-3p,miR-205b,miR-1a,miR-204,miR-92b,let-7c,let-7f,miR-98,miR-190,miR-27a,miR-196a,miR-25,miR-200b,miR-27b,let-7a,miR-92a,miR-203,miR-125b,miR-148a,miR-216,miR-15c,miR-1b,miR-363-3p,Novel-miR-4,miR-30a-3p,miR-205a,miR-199a-5p,miR-23b,miR-132,miR-140,miR-144,miR-128,let-7i,miR-16a,miR-125a,let-7b,miR-148b,miR-23a,miR-206,miR-107,miR-15a,let-7g,miR-…	ccnj	Cyclin-like||Cyclin, C-terminal domain||Cyclin, N-terminal
ENSXETG00000012187	miR-135,miR-139,miR-140,miR-199a-3p,miR-218	dusp11.2	Dual specificity protein phosphatase domain||Protein-tyrosine phosphatase, catalytic||Tyrosine specific protein phosphatases domain||Dual specificity phosphatase, catalytic domain
ENSXETG00000012189	let-7b,miR-25,miR-19b,miR-7,miR-20a-5p,let-7a,miR-92a,miR-15a,miR-301,let-7g,miR-130a,miR-16b,miR-15c,let-7e,miR-363-3p,miR-17-5p,miR-16c,miR-30a-3p,miR-130c,miR-20b,let-7f,miR-92b,let-7i,let-7c,miR-98,miR-16a	ccdc64	Tropomyosin
ENSXETG00000012192	miR-218,miR-183	tmem144	TMEM144
ENSXETG00000012196	miR-30a-3p,miR-155,miR-20a-5p,miR-20b,miR-17-5p,miR-153,miR-194	slc26a4	SLC26A/SulP transporter||STAS domain||SLC26A/SulP transporter domain
ENSXETG00000012201	miR-122,miR-203,miR-10b,miR-10a,miR-20a-5p,miR-10c,miR-17-5p,miR-20b,miR-153	pxn	Zinc finger, LIM-type||Paxillin
ENSXETG00000012203	miR-10b,miR-19a,miR-10a,miR-19b,miR-10c,miR-22-3p,miR-181b,miR-96,miR-34a,miR-181a-5p,miR-144,miR-9a-3p	txndc16	Thioredoxin domain
ENSXETG00000012209	miR-20a-5p,miR-338,miR-7,miR-17-5p,miR-148b,miR-301,miR-130c,miR-20b,miR-148a,miR-130a,miR-194	socs4	SOCS box domain||SH2 domain
ENSXETG00000012214	miR-145,Novel-miR-4,miR-30a-5p,miR-1b,miR-1a,miR-96,miR-26,miR-30b,miR-206,miR-30d,miR-30c,miR-30e,miR-142-3p,miR-218	gch1	GTP cyclohydrolase I||GTP cyclohydrolase I domain
ENSXETG00000012215	miR-204,miR-130c,miR-301,miR-20b,miR-130a,miR-182-5p,miR-15a,miR-203,miR-205b,miR-20a-5p,miR-129,miR-205a,miR-17-5p	hhex	Helix-turn-helix motif||Homeobox domain||Homeodomain, metazoa
ENSXETG00000012222	miR-133d,miR-30c,miR-30d,miR-30e,miR-30a-5p,miR-133a,miR-30b,miR-133b,miR-217,miR-200a,miR-133c	cox6a1	Cytochrome c oxidase, subunit VIa
ENSXETG00000012224	miR-20a-5p,miR-17-5p,miR-30e,miR-30c,miR-30d,miR-30b,miR-26,miR-20b,miR-93a,miR-30a-5p,miR-204,miR-425-5p	gmfb	Glia maturation factor||Actin-depolymerising factor homology domain
ENSXETG00000012226	miR-145,miR-132,miR-200b,miR-193,miR-429	rnf10	FYVE zinc finger||Zinc finger, RING-type||Zinc finger, C3HC4 RING-type
ENSXETG00000012227	miR-31a,miR-15a,miR-19b,miR-16c,miR-19a,miR-16b,miR-15c,miR-16a,miR-301,miR-200a,miR-130c,miR-130a	cnih1	Cornichon
ENSXETG00000012231	miR-10c,miR-27b,miR-10a,miR-203,miR-133d,miR-29b,miR-133c,miR-133b,miR-133a,miR-27c,miR-365,miR-29a,miR-29d,miR-10b,miR-29c-3p,miR-27a	ogfod3	Prolyl 4-hydroxylase, alpha subunit
ENSXETG00000012232	miR-205b,miR-20a-5p,miR-205a,miR-19a,miR-19b,miR-17-5p,miR-18b,miR-18a-5p,miR-142-5p,miR-130c,miR-20b,miR-130a,miR-144	hexdc	Glycoside hydrolase family 20, catalytic domain
ENSXETG00000012239	miR-203,miR-129,miR-101a	abcc3	ABC transporter-like||ABC transporter type 1, transmembrane domain||AAA+ ATPase domain||Multi drug resistance-associated protein
ENSXETG00000012275	miR-25,let-7b,miR-20a-5p,let-7a,miR-92a,let-7g,miR-222,let-7e,miR-221,miR-17-5p,miR-199a-5p,miR-183,miR-93a,miR-20b,miR-128,let-7i,let-7c,let-7f,miR-98	acads	Acyl-CoA dehydrogenase/oxidase, N-terminal||Acyl-CoA dehydrogenase/oxidase C-terminal||Acyl-CoA dehydrogenase, C-terminal domain||Acyl-CoA oxidase/dehydrogenase, central domain
ENSXETG00000012276	miR-181b,miR-205b,miR-205a,miR-181a-5p	tspo	TspO/MBR-related protein
ENSXETG00000012288	miR-125b,miR-125a,miR-363-5p	ptpn1	Protein-tyrosine phosphatase, catalytic||PTP type protein phosphatase||Tyrosine specific protein phosphatases domain
ENSXETG00000012289	miR-128,miR-20b,miR-27a,miR-27c,miR-214,miR-27b,miR-218,miR-20a-5p,miR-17-5p,miR-125a,miR-122,miR-125b	rps6ka1	Serine-threonine/tyrosine-protein kinase catalytic domain||Serine/threonine/dual specificity protein kinase, catalytic domain||Protein kinase domain||AGC-kinase, C-terminal||Protein kinase, C-terminal||Tyrosine-protein kinase, catalytic domain
ENSXETG00000012301	miR-146b,miR-365,miR-17-5p,miR-34b,miR-429,miR-29a,miR-29c-3p,miR-29d,miR-183,miR-130c,miR-20b,miR-96,miR-194,miR-18b,miR-146a,miR-148b,miR-19b,miR-200b,miR-20a-5p,miR-19a,miR-203,miR-17-3p,miR-301,miR-130a,miR-29b,miR-148a,miR-202-5p,miR-18a-5p	cfl2	ADF/Cofilin/Destrin||Actin-depolymerising factor homology domain
ENSXETG00000012302	miR-122,miR-200b,miR-27b,miR-429,miR-194,miR-27c,miR-27a,miR-17-3p	snx6	Phox homologous domain||Sorting nexin Vps5-like, C-terminal||BAR domain
ENSXETG00000012303	miR-22-3p	dpm1	Glycosyltransferase 2-like
ENSXETG00000012308	miR-103,miR-200a,miR-16a,miR-15c,miR-16b,miR-214,miR-23a,miR-218,miR-16c,miR-15a,miR-23b,miR-107	kcng1	Potassium channel, voltage dependent, Kv||Potassium channel tetramerisation-type BTB domain||BTB/POZ domain||Potassium channel, voltage dependent, Kv2||Potassium channel domain||Potassium channel, voltage dependent, Kv6||Potassium channel, voltage dependent, Kv9||Ion transport domain||Potassium channel, voltage dependent, Kv3||Voltage-gated potassium channel
ENSXETG00000012313	miR-150,miR-30a-3p,miR-23b,miR-10b,miR-183,miR-217,miR-96,miR-30b,miR-16a,miR-125a,miR-10c,miR-23a,miR-107,miR-182-5p,miR-30c,miR-15a,miR-103,miR-222,miR-155,miR-16b,miR-22-5p,miR-142-5p,miR-30e,miR-365,miR-17-5p,miR-221,miR-16c,miR-20b,miR-26,miR-204,miR-30a-5p,miR-10a,miR-20a-5p,miR-203,miR-125b,miR-30d,miR-145,miR-15c	atp9a	HAD-like domain||P-type ATPase||P-type ATPase, subfamily IV
ENSXETG00000012316	miR-145,miR-214,miR-429,miR-200b	slc25a21	Mitochondrial substrate/solute carrier||Mitochondrial carrier protein||Adenine nucleotide translocator 1
ENSXETG00000012322	miR-22-3p,miR-203,miR-142-3p	dhdds	Decaprenyl diphosphate synthase-like
ENSXETG00000012323	miR-22-3p,miR-27c,miR-27a,miR-451,miR-216,miR-27b	hmgn2	High mobility group protein HMGN||Histone H5
ENSXETG00000012324	miR-429,miR-30a-3p,miR-155,miR-34b,miR-200b,miR-18a-5p,miR-18b	lin28a	Cold shock protein||Cold-shock protein, DNA-binding||Zinc finger, CCHC-type
ENSXETG00000012325	miR-451,miR-22-3p,miR-455,miR-181a-5p,miR-29d,miR-23b,miR-29c-3p,miR-29a,miR-34b,miR-146b,miR-181b,miR-155,miR-34a,miR-29b,miR-23a,miR-146a	aim1l	Ricin B, lectin domain||Beta/gamma crystallin
ENSXETG00000012326	miR-132,miR-122,miR-23b,miR-429,miR-199a-3p,miR-30e,miR-30a-5p,miR-98,miR-194,let-7c,let-7i,let-7f,miR-30b,miR-181a-5p,miR-139,miR-30c,miR-30d,let-7a,miR-23a,miR-200b,let-7b,let-7e,miR-181b,let-7g	sall4	Zinc finger, BED-type||Zinc finger, C2H2-like||Orphan nuclear receptor, NOR1 type||Zinc finger, C2H2
ENSXETG00000012327	miR-10c,miR-10a,miR-10b	zfp64	Zinc finger, U1-type||Zinc finger, C2H2-like||Zinc finger, BED-type||Zinc finger, C2H2
ENSXETG00000012330	miR-1b,Novel-miR-4,miR-206,miR-214,miR-7,miR-1a	sh3bgrl3	SH3-binding, glutamic acid-rich protein
ENSXETG00000012344	miR-203	dis3	PIN domain
ENSXETG00000012355	miR-145,miR-181b,miR-17-3p,miR-148a,miR-181a-5p,miR-217,miR-34a,miR-203,miR-101a,miR-7,miR-148b,miR-200b,miR-429	dach1	Transforming protein Ski||Antifreeze protein, type I||-
ENSXETG00000012362	miR-145	zbtb2	Zinc finger, C2H2-like||Zinc finger, C2H2||BTB/POZ domain
ENSXETG00000012364	miR-27a,miR-196a,miR-27c,miR-103,miR-128,miR-139,miR-122,miR-23b,miR-107,miR-27b,miR-23a	esr1	Vitamin D receptor||Nuclear hormone receptor, ligand-binding domain||Thyroid hormone receptor||Nuclear hormone receptor||Oestrogen receptor||Zinc finger, nuclear hormone receptor-type
ENSXETG00000012367	miR-130c,miR-301,miR-130a,miR-145,miR-22-5p,miR-20a-5p,miR-30a-3p,miR-17-5p	syne1	Actin interacting protein 3||KASH domain||Spectrin/alpha-actinin||Spectrin repeat||Calponin homology domain
ENSXETG00000012372	miR-19a	lrrc40	Leucine-rich repeat, typical subtype||Leucine-rich repeat
ENSXETG00000012376	miR-499,miR-148b,miR-24a-3p,miR-122,miR-148a,miR-128,miR-183,miR-217,miR-24b,miR-22-3p	depdc1	DEP domain
ENSXETG00000012377	miR-218	rpe65	Carotenoid oxygenase
ENSXETG00000012392	miR-22-5p,miR-132,miR-17-3p	gadd45a	Ribosomal protein L7Ae/L30e/S12e/Gadd45
ENSXETG00000012394	miR-216,miR-155,miR-200a,miR-17-3p,miR-27c,miR-181b,miR-16b,miR-15c,miR-20a-5p,miR-10a,miR-27b,miR-10c,miR-101a,miR-15a,miR-181a-5p,miR-139,miR-20b,miR-144,miR-16a,miR-22-3p,miR-27a,miR-199a-3p,miR-205a,miR-17-5p,miR-16c,miR-205b,miR-199a-5p,miR-10b	serbp1	Hyaluronan/mRNA-binding protein
ENSXETG00000012404	miR-383,miR-129,miR-34b,miR-10b,miR-217,miR-130c,miR-1a,miR-204,miR-10a,miR-19a,miR-10c,miR-7,miR-148b,miR-19b,miR-30c,miR-203,miR-206,miR-34a,miR-301,miR-17-3p,miR-200a,miR-130a,miR-148a,miR-193,miR-153,miR-1b,Novel-miR-4,miR-135	fzd7	GPCR, family 2-like||Frizzled protein||Frizzled domain
ENSXETG00000012407	miR-146b,miR-146a	pard3b	PDZ domain
ENSXETG00000012426	miR-16b,miR-15c,miR-16a,miR-9b-5p,miR-200a,miR-17-3p,miR-9-5p,miR-132,miR-15a,miR-9a-5p,miR-16c,miR-129	chrdl1	VWC out||VWFC domain||SPRY-associated
ENSXETG00000012469	miR-101a	puf60	RNA recognition motif domain||RNA recognition motif domain, eukaryote||Poly-U binding splicing factor, half-pint
ENSXETG00000012470	miR-214	frg1	FRG1-like
[truncated: 2,702 more rows]
