# Supplementary material for: Identification and characterization of the Chinese giant salamander (Andrias davidianus) miRNAs by deep sequencing and predication of their targets
Source: 3 Biotech. 2017 Jul 10;7(4):235. doi: 10.1007/s13205-017-0817-3 (PMC5503845; doi:10.1007/s13205-017-0817-3)
Supplement: Supplementary file 11 — Supplementary material 11 (XLSX 57 kb) [file 13205_2017_817_MOESM11_ESM.xlsx]

## Sheet: Sheet1
Table S9 KEGG pathway of targets in Andrias davidianus;
Term	Database	ID	Input number	Background number	P-Value	Corrected P-Value	Input	Hyperlink
Biosynthesis of amino acids	KEGG PATHWAY	xtr01230	38	69	0.0519813	0.948148	ENSXETG00000003623|ENSXETG00000023143|ENSXETG00000013164|ENSXETG00000025501|ENSXETG00000015071|ENSXETG00000000380|ENSXETG00000014636|ENSXETG00000005206|ENSXETG00000008592|ENSXETG00000023924|ENSXETG00000007140|ENSXETG00000017162|ENSXETG00000023416|ENSXETG00000001671|ENSXETG00000009506|ENSXETG00000000089|ENSXETG00000009184|ENSXETG00000015896|ENSXETG00000019626|ENSXETG00000008032|ENSXETG00000007987|…	http://www.genome.jp/kegg-bin/show_pathway?xtr01230/xtr:448273%09red/xtr:496662%09red/xtr:549582%09red/xtr:448112%09red/xtr:100127858%09red/xtr:448409%09red/xtr:100380137%09red/xtr:394835%09red/xtr:493265%09red/xtr:394915%09red/xtr:394979%09red/xtr:549224%09red/xtr:548696%09red/xtr:100379778%09red/xtr:394736%09red/xtr:780142%09red/xtr:448164%09red/xtr:549559%09red/xtr:394634%09red/xtr:448026%09re…
TGF-beta signaling pathway	KEGG PATHWAY	xtr04350	40	75	0.063725	0.948148	ENSXETG00000011217|ENSXETG00000006898|ENSXETG00000024635|ENSXETG00000010380|ENSXETG00000021847|ENSXETG00000013330|ENSXETG00000009008|ENSXETG00000001861|ENSXETG00000007310|ENSXETG00000017776|ENSXETG00000015939|ENSXETG00000025372|ENSXETG00000018309|ENSXETG00000005465|ENSXETG00000016386|ENSXETG00000023394|ENSXETG00000005519|ENSXETG00000017290|ENSXETG00000003083|ENSXETG00000009241|ENSXETG00000025736|…	http://www.genome.jp/kegg-bin/show_pathway?xtr04350/xtr:448114%09red/xtr:734017%09red/xtr:100170153%09red/xtr:100151699%09red/xtr:100127176%09red/xtr:100134991%09red/xtr:548715%09red/xtr:734121%09red/xtr:550111%09red/xtr:550019%09red/xtr:549323%09red/xtr:548717%09red/xtr:549402%09red/xtr:780089%09red/xtr:493556%09red/xtr:619363%09red/xtr:100101716%09red/xtr:394938%09red/xtr:496586%09red/xtr:10021…
Ubiquitin mediated proteolysis	KEGG PATHWAY	xtr04120	63	127	0.0637655	0.948148	ENSXETG00000025623|ENSXETG00000001033|ENSXETG00000023327|ENSXETG00000009192|ENSXETG00000026172|ENSXETG00000034081|ENSXETG00000024632|ENSXETG00000006555|ENSXETG00000021741|ENSXETG00000005043|ENSXETG00000001434|ENSXETG00000025043|ENSXETG00000018628|ENSXETG00000016167|ENSXETG00000021588|ENSXETG00000013316|ENSXETG00000008090|ENSXETG00000017879|ENSXETG00000021142|ENSXETG00000011697|ENSXETG00000001957|…	http://www.genome.jp/kegg-bin/show_pathway?xtr04120/xtr:448270%09red/xtr:549952%09red/xtr:100145670%09red/xtr:394648%09red/xtr:448017%09red/xtr:733513%09red/xtr:100158595%09red/xtr:100124303%09red/xtr:100491174%09red/xtr:394629%09red/xtr:548818%09red/xtr:779910%09red/xtr:448492%09red/xtr:548729%09red/xtr:779800%09red/xtr:548817%09red/xtr:496789%09red/xtr:594900%09red/xtr:549081%09red/xtr:10021615…
Glyoxylate and dicarboxylate metabolism	KEGG PATHWAY	xtr00630	18	29	0.0798959	0.948148	ENSXETG00000003443|ENSXETG00000030358|ENSXETG00000002253|ENSXETG00000003981|ENSXETG00000008976|ENSXETG00000014477|ENSXETG00000017162|ENSXETG00000012149|ENSXETG00000003006|ENSXETG00000006541|ENSXETG00000024734|ENSXETG00000009506|ENSXETG00000009184|ENSXETG00000000380|ENSXETG00000025842|ENSXETG00000021174|ENSXETG00000000187|ENSXETG00000018082	http://www.genome.jp/kegg-bin/show_pathway?xtr00630/xtr:496892%09red/xtr:780243%09red/xtr:493265%09red/xtr:448338%09red/xtr:100135187%09red/xtr:548403%09red/xtr:394562%09red/xtr:496669%09red/xtr:595012%09red/xtr:448311%09red/xtr:100216202%09red/xtr:550067%09red/xtr:594879%09red/xtr:780084%09red/xtr:594960%09red/xtr:100127853%09red/xtr:496433%09red/xtr:394915%09red
Spliceosome	KEGG PATHWAY	xtr03040	58	119	0.0880893	0.948148	ENSXETG00000003481|ENSXETG00000007397|ENSXETG00000027354|ENSXETG00000001806|ENSXETG00000011534|ENSXETG00000022923|ENSXETG00000012469|ENSXETG00000008954|ENSXETG00000021312|ENSXETG00000016162|ENSXETG00000022434|ENSXETG00000024721|ENSXETG00000026940|ENSXETG00000008060|ENSXETG00000005391|ENSXETG00000019128|ENSXETG00000007511|ENSXETG00000011038|ENSXETG00000013439|ENSXETG00000018123|ENSXETG00000018204|…	http://www.genome.jp/kegg-bin/show_pathway?xtr03040/xtr:496512%09red/xtr:493488%09red/xtr:100125161%09red/xtr:549872%09red/xtr:448017%09red/xtr:394997%09red/xtr:100135374%09red/xtr:549894%09red/xtr:100037899%09red/xtr:595030%09red/xtr:394837%09red/xtr:448015%09red/xtr:549899%09red/xtr:448731%09red/xtr:100101755%09red/xtr:407857%09red/xtr:549752%09red/xtr:448671%09red/xtr:394977%09red/xtr:448493%0…
Tight junction	KEGG PATHWAY	xtr04530	60	124	0.0909393	0.948148	ENSXETG00000006898|ENSXETG00000024534|ENSXETG00000004743|ENSXETG00000030379|ENSXETG00000000040|ENSXETG00000013536|ENSXETG00000011452|ENSXETG00000011987|ENSXETG00000015050|ENSXETG00000031241|ENSXETG00000014407|ENSXETG00000012111|ENSXETG00000007310|ENSXETG00000025116|ENSXETG00000009359|ENSXETG00000011683|ENSXETG00000013848|ENSXETG00000018182|ENSXETG00000018309|ENSXETG00000002003|ENSXETG00000006385|…	http://www.genome.jp/kegg-bin/show_pathway?xtr04530/xtr:496486%09red/xtr:780218%09red/xtr:100038283%09red/xtr:448522%09red/xtr:100101786%09red/xtr:448060%09red/xtr:549323%09red/xtr:100145436%09red/xtr:100038043%09red/xtr:595071%09red/xtr:549402%09red/xtr:548421%09red/xtr:493396%09red/xtr:549712%09red/xtr:100135720%09red/xtr:548396%09red/xtr:394957%09red/xtr:549757%09red/xtr:407952%09red/xtr:49696…
Retinol metabolism	KEGG PATHWAY	xtr00830	26	47	0.0924572	0.948148	ENSXETG00000005655|ENSXETG00000011825|ENSXETG00000012377|ENSXETG00000016211|ENSXETG00000026097|ENSXETG00000004890|ENSXETG00000018184|ENSXETG00000022991|ENSXETG00000021140|ENSXETG00000015108|ENSXETG00000010166|ENSXETG00000027564|ENSXETG00000027566|ENSXETG00000009304|ENSXETG00000019615|ENSXETG00000004409|ENSXETG00000025416|ENSXETG00000025417|ENSXETG00000017935|ENSXETG00000010865|ENSXETG00000001388|…	http://www.genome.jp/kegg-bin/show_pathway?xtr00830/xtr:100135191%09red/xtr:548901%09red/xtr:394746%09red/xtr:447975%09red/xtr:734052%09red/xtr:100145692%09red/xtr:100170425%09red/xtr:594969%09red/xtr:407852%09red/xtr:496906%09red/xtr:548503%09red/xtr:100037911%09red/xtr:100135028%09red/xtr:496407%09red/xtr:549943%09red/xtr:100135184%09red/xtr:496504%09red/xtr:448386%09red/xtr:613078%09red/xtr:49…
mTOR signaling pathway	KEGG PATHWAY	xtr04150	29	54	0.0975017	0.948148	ENSXETG00000002887|ENSXETG00000013410|ENSXETG00000009316|ENSXETG00000003285|ENSXETG00000016375|ENSXETG00000000887|ENSXETG00000007026|ENSXETG00000002028|ENSXETG00000019115|ENSXETG00000015659|ENSXETG00000017294|ENSXETG00000016790|ENSXETG00000011138|ENSXETG00000016986|ENSXETG00000009268|ENSXETG00000002505|ENSXETG00000009724|ENSXETG00000010731|ENSXETG00000003253|ENSXETG00000012289|ENSXETG00000014992|…	http://www.genome.jp/kegg-bin/show_pathway?xtr04150/xtr:733968%09red/xtr:496515%09red/xtr:394782%09red/xtr:100134991%09red/xtr:549934%09red/xtr:549287%09red/xtr:100038043%09red/xtr:548830%09red/xtr:448618%09red/xtr:100101718%09red/xtr:549589%09red/xtr:448677%09red/xtr:394938%09red/xtr:100216099%09red/xtr:100144704%09red/xtr:493513%09red/xtr:100144709%09red/xtr:448125%09red/xtr:100127200%09red/xtr…
Citrate cycle (TCA cycle)	KEGG PATHWAY	xtr00020	17	28	0.0975109	0.948148	ENSXETG00000008976|ENSXETG00000000548|ENSXETG00000018997|ENSXETG00000027622|ENSXETG00000014608|ENSXETG00000009754|ENSXETG00000006212|ENSXETG00000002617|ENSXETG00000013264|ENSXETG00000009506|ENSXETG00000010198|ENSXETG00000013435|ENSXETG00000011266|ENSXETG00000027683|ENSXETG00000008685|ENSXETG00000009184|ENSXETG00000008032	http://www.genome.jp/kegg-bin/show_pathway?xtr00020/xtr:496892%09red/xtr:394986%09red/xtr:100144957%09red/xtr:394979%09red/xtr:496650%09red/xtr:394842%09red/xtr:394790%09red/xtr:549074%09red/xtr:448316%09red/xtr:448026%09red/xtr:100216202%09red/xtr:549826%09red/xtr:548966%09red/xtr:100216252%09red/xtr:448164%09red/xtr:550067%09red/xtr:733907%09red
Carbon metabolism	KEGG PATHWAY	xtr01200	50	102	0.101068	0.948148	ENSXETG00000003623|ENSXETG00000006212|ENSXETG00000013164|ENSXETG00000002617|ENSXETG00000024058|ENSXETG00000010436|ENSXETG00000024734|ENSXETG00000015425|ENSXETG00000002361|ENSXETG00000012149|ENSXETG00000014636|ENSXETG00000008860|ENSXETG00000005206|ENSXETG00000012275|ENSXETG00000014477|ENSXETG00000018997|ENSXETG00000007140|ENSXETG00000017162|ENSXETG00000021174|ENSXETG00000001671|ENSXETG00000009506|…	http://www.genome.jp/kegg-bin/show_pathway?xtr01200/xtr:100380137%09red/xtr:448112%09red/xtr:394562%09red/xtr:100144957%09red/xtr:496419%09red/xtr:548966%09red/xtr:548942%09red/xtr:594960%09red/xtr:448338%09red/xtr:394835%09red/xtr:493265%09red/xtr:394832%09red/xtr:496892%09red/xtr:100124905%09red/xtr:394979%09red/xtr:548395%09red/xtr:549224%09red/xtr:100379778%09red/xtr:394736%09red/xtr:10021625…
Terpenoid backbone biosynthesis	KEGG PATHWAY	xtr00900	12	18	0.104073	0.948148	ENSXETG00000026642|ENSXETG00000019263|ENSXETG00000012322|ENSXETG00000014477|ENSXETG00000026791|ENSXETG00000018798|ENSXETG00000021174|ENSXETG00000018088|ENSXETG00000002203|ENSXETG00000002918|ENSXETG00000008513|ENSXETG00000016587	http://www.genome.jp/kegg-bin/show_pathway?xtr00900/xtr:100135207%09red/xtr:394562%09red/xtr:100127802%09red/xtr:493532%09red/xtr:550009%09red/xtr:549056%09red/xtr:496783%09red/xtr:779676%09red/xtr:594960%09red/xtr:549000%09red/xtr:550012%09red/xtr:100145212%09red
Fatty acid metabolism	KEGG PATHWAY	xtr01212	25	46	0.109106	0.948148	ENSXETG00000009561|ENSXETG00000015994|ENSXETG00000025541|ENSXETG00000003269|ENSXETG00000031495|ENSXETG00000020333|ENSXETG00000015426|ENSXETG00000021174|ENSXETG00000000470|ENSXETG00000012275|ENSXETG00000014477|ENSXETG00000022229|ENSXETG00000027741|ENSXETG00000019896|ENSXETG00000013362|ENSXETG00000024641|ENSXETG00000026457|ENSXETG00000001085|ENSXETG00000031689|ENSXETG00000014371|ENSXETG00000023757|…	http://www.genome.jp/kegg-bin/show_pathway?xtr01212/xtr:779631%09red/xtr:394562%09red/xtr:448565%09red/xtr:780223%09red/xtr:780081%09red/xtr:594960%09red/xtr:394832%09red/xtr:550011%09red/xtr:613092%09red/xtr:496922%09red/xtr:549125%09red/xtr:100216115%09red/xtr:548913%09red/xtr:100101696%09red/xtr:394882%09red/xtr:448008%09red/xtr:496694%09red/xtr:779998%09red/xtr:734116%09red/xtr:100380064%09re…
Regulation of autophagy	KEGG PATHWAY	xtr04140	16	27	0.118716	0.948148	ENSXETG00000002028|ENSXETG00000002424|ENSXETG00000003573|ENSXETG00000002330|ENSXETG00000012854|ENSXETG00000001983|ENSXETG00000002981|ENSXETG00000007026|ENSXETG00000008672|ENSXETG00000016242|ENSXETG00000011644|ENSXETG00000012613|ENSXETG00000014029|ENSXETG00000011138|ENSXETG00000010838|ENSXETG00000015718	http://www.genome.jp/kegg-bin/show_pathway?xtr04140/xtr:496900%09red/xtr:619357%09red/xtr:100125141%09red/xtr:549199%09red/xtr:100101718%09red/xtr:100158656%09red/xtr:100127200%09red/xtr:100145520%09red/xtr:100125026%09red/xtr:100216099%09red/xtr:595040%09red/xtr:549373%09red/xtr:493268%09red/xtr:734111%09red/xtr:779919%09red/xtr:779618%09red
Pyruvate metabolism	KEGG PATHWAY	xtr00620	22	40	0.118725	0.948148	ENSXETG00000013250|ENSXETG00000013164|ENSXETG00000010436|ENSXETG00000003403|ENSXETG00000021174|ENSXETG00000005206|ENSXETG00000007202|ENSXETG00000007200|ENSXETG00000014477|ENSXETG00000014608|ENSXETG00000006212|ENSXETG00000020930|ENSXETG00000022388|ENSXETG00000010198|ENSXETG00000006541|ENSXETG00000013484|ENSXETG00000025842|ENSXETG00000008976|ENSXETG00000027806|ENSXETG00000011266|ENSXETG00000027759|…	http://www.genome.jp/kegg-bin/show_pathway?xtr00620/xtr:394562%09red/xtr:594960%09red/xtr:100135099%09red/xtr:548966%09red/xtr:100145102%09red/xtr:496892%09red/xtr:780243%09red/xtr:548395%09red/xtr:549224%09red/xtr:100380137%09red/xtr:548914%09red/xtr:448267%09red/xtr:394790%09red/xtr:549826%09red/xtr:549291%09red/xtr:100170471%09red/xtr:548511%09red/xtr:549074%09red/xtr:594879%09red/xtr:10021604…
Biosynthesis of unsaturated fatty acids	KEGG PATHWAY	xtr01040	14	23	0.123884	0.948148	ENSXETG00000023757|ENSXETG00000015994|ENSXETG00000024641|ENSXETG00000026457|ENSXETG00000022229|ENSXETG00000013362|ENSXETG00000019720|ENSXETG00000031495|ENSXETG00000000057|ENSXETG00000022374|ENSXETG00000025541|ENSXETG00000012601|ENSXETG00000020594|ENSXETG00000000470	http://www.genome.jp/kegg-bin/show_pathway?xtr01040/xtr:100380064%09red/xtr:548913%09red/xtr:780081%09red/xtr:101732716%09red/xtr:613092%09red/xtr:549988%09red/xtr:496922%09red/xtr:100144968%09red/xtr:100125079%09red/xtr:493561%09red/xtr:496694%09red/xtr:394832%09red/xtr:550011%09red/xtr:548479%09red
Glycolysis / Gluconeogenesis	KEGG PATHWAY	xtr00010	31	61	0.131737	0.948148	ENSXETG00000014608|ENSXETG00000010833|ENSXETG00000013164|ENSXETG00000024058|ENSXETG00000023616|ENSXETG00000003403|ENSXETG00000008860|ENSXETG00000005206|ENSXETG00000027121|ENSXETG00000023924|ENSXETG00000024588|ENSXETG00000018597|ENSXETG00000006212|ENSXETG00000020930|ENSXETG00000010166|ENSXETG00000027677|ENSXETG00000009304|ENSXETG00000011897|ENSXETG00000003499|ENSXETG00000002361|ENSXETG00000010198|…	http://www.genome.jp/kegg-bin/show_pathway?xtr00010/xtr:548891%09red/xtr:448112%09red/xtr:613108%09red/xtr:496419%09red/xtr:548966%09red/xtr:100380137%09red/xtr:594969%09red/xtr:448267%09red/xtr:100124905%09red/xtr:496906%09red/xtr:394736%09red/xtr:497007%09red/xtr:549224%09red/xtr:100124752%09red/xtr:548883%09red/xtr:100125173%09red/xtr:394790%09red/xtr:448183%09red/xtr:549826%09red/xtr:549291%0…
FoxO signaling pathway	KEGG PATHWAY	xtr04068	61	132	0.143115	0.948148	ENSXETG00000012520|ENSXETG00000024887|ENSXETG00000009444|ENSXETG00000023588|ENSXETG00000016768|ENSXETG00000003981|ENSXETG00000012119|ENSXETG00000003285|ENSXETG00000022832|ENSXETG00000000286|ENSXETG00000012392|ENSXETG00000010845|ENSXETG00000006357|ENSXETG00000023394|ENSXETG00000007026|ENSXETG00000000529|ENSXETG00000005465|ENSXETG00000024588|ENSXETG00000025214|ENSXETG00000016790|ENSXETG00000013590|…	http://www.genome.jp/kegg-bin/show_pathway?xtr04068/xtr:100158499%09red/xtr:100125141%09red/xtr:100145045%09red/xtr:100125189%09red/xtr:100125025%09red/xtr:394860%09red/xtr:100145679%09red/xtr:100124789%09red/xtr:733968%09red/xtr:394448%09red/xtr:549834%09red/xtr:613102%09red/xtr:549287%09red/xtr:548715%09red/xtr:549654%09red/xtr:493420%09red/xtr:548905%09red/xtr:100101718%09red/xtr:613103%09red/…
RNA degradation	KEGG PATHWAY	xtr03018	35	71	0.143731	0.948148	ENSXETG00000021118|ENSXETG00000014984|ENSXETG00000012344|ENSXETG00000011534|ENSXETG00000010994|ENSXETG00000007667|ENSXETG00000003166|ENSXETG00000009004|ENSXETG00000010061|ENSXETG00000027249|ENSXETG00000011794|ENSXETG00000018752|ENSXETG00000024589|ENSXETG00000011838|ENSXETG00000010162|ENSXETG00000025878|ENSXETG00000004213|ENSXETG00000000701|ENSXETG00000021514|ENSXETG00000011060|ENSXETG00000011897|…	http://www.genome.jp/kegg-bin/show_pathway?xtr03018/xtr:100125161%09red/xtr:613060%09red/xtr:100145275%09red/xtr:394522%09red/xtr:549365%09red/xtr:100124866%09red/xtr:100038207%09red/xtr:595050%09red/xtr:100124945%09red/xtr:733731%09red/xtr:549617%09red/xtr:448595%09red/xtr:550055%09red/xtr:549770%09red/xtr:394620%09red/xtr:496613%09red/xtr:394613%09red/xtr:496422%09red/xtr:100170617%09red/xtr:10…
Fatty acid elongation	KEGG PATHWAY	xtr00062	15	26	0.144127	0.948148	ENSXETG00000016688|ENSXETG00000009581|ENSXETG00000015994|ENSXETG00000024641|ENSXETG00000026457|ENSXETG00000022229|ENSXETG00000013362|ENSXETG00000003203|ENSXETG00000027741|ENSXETG00000019720|ENSXETG00000000057|ENSXETG00000020333|ENSXETG00000014371|ENSXETG00000020594|ENSXETG00000025541	http://www.genome.jp/kegg-bin/show_pathway?xtr00062/xtr:549988%09red/xtr:548913%09red/xtr:779631%09red/xtr:100101696%09red/xtr:496694%09red/xtr:394747%09red/xtr:101732716%09red/xtr:493561%09red/xtr:549398%09red/xtr:100144968%09red/xtr:780081%09red/xtr:448054%09red/xtr:549125%09red/xtr:394832%09red/xtr:550011%09red
Fatty acid degradation	KEGG PATHWAY	xtr00071	22	42	0.155369	0.948148	ENSXETG00000009561|ENSXETG00000031495|ENSXETG00000020333|ENSXETG00000015426|ENSXETG00000003403|ENSXETG00000012275|ENSXETG00000014477|ENSXETG00000021174|ENSXETG00000020930|ENSXETG00000010166|ENSXETG00000009304|ENSXETG00000026457|ENSXETG00000017302|ENSXETG00000001085|ENSXETG00000031689|ENSXETG00000013484|ENSXETG00000003203|ENSXETG00000027121|ENSXETG00000012601|ENSXETG00000011164|ENSXETG00000001539|…	http://www.genome.jp/kegg-bin/show_pathway?xtr00071/xtr:779631%09red/xtr:394562%09red/xtr:448565%09red/xtr:780223%09red/xtr:594960%09red/xtr:394832%09red/xtr:594969%09red/xtr:496906%09red/xtr:549043%09red/xtr:100216115%09red/xtr:496654%09red/xtr:448267%09red/xtr:394882%09red/xtr:549291%09red/xtr:734116%09red/xtr:497007%09red/xtr:100380064%09red/xtr:548479%09red/xtr:394747%09red/xtr:496861%09red/x…
Peroxisome	KEGG PATHWAY	xtr04146	40	85	0.17805	0.948148	ENSXETG00000022968|ENSXETG00000018965|ENSXETG00000008462|ENSXETG00000009788|ENSXETG00000003501|ENSXETG00000031495|ENSXETG00000017459|ENSXETG00000022374|ENSXETG00000024490|ENSXETG00000002559|ENSXETG00000009049|ENSXETG00000013233|ENSXETG00000033113|ENSXETG00000027656|ENSXETG00000017165|ENSXETG00000001816|ENSXETG00000012149|ENSXETG00000012601|ENSXETG00000009467|ENSXETG00000008032|ENSXETG00000024780|…	http://www.genome.jp/kegg-bin/show_pathway?xtr04146/xtr:100145166%09red/xtr:496688%09red/xtr:595012%09red/xtr:448565%09red/xtr:733943%09red/xtr:780227%09red/xtr:448319%09red/xtr:100145360%09red/xtr:594920%09red/xtr:548403%09red/xtr:100380078%09red/xtr:496922%09red/xtr:448200%09red/xtr:100379866%09red/xtr:448164%09red/xtr:448759%09red/xtr:549006%09red/xtr:100145099%09red/xtr:100216115%09red/xtr:44…
Amino sugar and nucleotide sugar metabolism	KEGG PATHWAY	xtr00520	25	50	0.17843	0.948148	ENSXETG00000012846|ENSXETG00000013007|ENSXETG00000030114|ENSXETG00000010459|ENSXETG00000004172|ENSXETG00000008860|ENSXETG00000002361|ENSXETG00000011839|ENSXETG00000001170|ENSXETG00000022673|ENSXETG00000000600|ENSXETG00000024902|ENSXETG00000003828|ENSXETG00000009054|ENSXETG00000005075|ENSXETG00000020279|ENSXETG00000025513|ENSXETG00000010833|ENSXETG00000007164|ENSXETG00000021721|ENSXETG00000021131|…	http://www.genome.jp/kegg-bin/show_pathway?xtr00520/xtr:448443%09red/xtr:496419%09red/xtr:548945%09red/xtr:493267%09red/xtr:780185%09red/xtr:100124905%09red/xtr:100485575%09red/xtr:394693%09red/xtr:100127873%09red/xtr:100127793%09red/xtr:448201%09red/xtr:100124752%09red/xtr:100216238%09red/xtr:100145770%09red/xtr:100145339%09red/xtr:549940%09red/xtr:541452%09red/xtr:595026%09red/xtr:779654%09red/…
Adherens junction	KEGG PATHWAY	xtr04520	34	71	0.179917	0.948148	ENSXETG00000006898|ENSXETG00000032158|ENSXETG00000027641|ENSXETG00000017318|ENSXETG00000027593|ENSXETG00000016379|ENSXETG00000004629|ENSXETG00000021311|ENSXETG00000025116|ENSXETG00000011833|ENSXETG00000013848|ENSXETG00000021344|ENSXETG00000023394|ENSXETG00000019015|ENSXETG00000019176|ENSXETG00000004287|ENSXETG00000022129|ENSXETG00000008821|ENSXETG00000027366|ENSXETG00000024006|ENSXETG00000016775|…	http://www.genome.jp/kegg-bin/show_pathway?xtr04520/xtr:549875%09red/xtr:780123%09red/xtr:448522%09red/xtr:779716%09red/xtr:100127701%09red/xtr:493389%09red/xtr:448118%09red/xtr:548715%09red/xtr:549323%09red/xtr:493548%09red/xtr:549402%09red/xtr:496893%09red/xtr:549712%09red/xtr:394957%09red/xtr:407952%09red/xtr:100216053%09red/xtr:496586%09red/xtr:100101665%09red/xtr:448107%09red/xtr:496738%09re…
p53 signaling pathway	KEGG PATHWAY	xtr04115	30	62	0.186139	0.948148	ENSXETG00000011217|ENSXETG00000024887|ENSXETG00000009444|ENSXETG00000031916|ENSXETG00000007909|ENSXETG00000012392|ENSXETG00000025055|ENSXETG00000010845|ENSXETG00000008090|ENSXETG00000018203|ENSXETG00000000035|ENSXETG00000006660|ENSXETG00000003527|ENSXETG00000026059|ENSXETG00000012929|ENSXETG00000004121|ENSXETG00000009268|ENSXETG00000014861|ENSXETG00000021286|ENSXETG00000008472|ENSXETG00000006402|…	http://www.genome.jp/kegg-bin/show_pathway?xtr04115/xtr:548905%09red/xtr:431679%09red/xtr:394645%09red/xtr:394448%09red/xtr:100216294%09red/xtr:448326%09red/xtr:549082%09red/xtr:100151728%09red/xtr:549201%09red/xtr:394853%09red/xtr:733499%09red/xtr:394490%09red/xtr:100124750%09red/xtr:100170153%09red/xtr:493538%09red/xtr:100038224%09red/xtr:549021%09red/xtr:100270772%09red/xtr:493498%09red/xtr:39…
Oocyte meiosis	KEGG PATHWAY	xtr04114	46	100	0.189235	0.948148	ENSXETG00000017315|ENSXETG00000025623|ENSXETG00000009444|ENSXETG00000010660|ENSXETG00000015713|ENSXETG00000006455|ENSXETG00000001650|ENSXETG00000007310|ENSXETG00000021199|ENSXETG00000023254|ENSXETG00000023255|ENSXETG00000020941|ENSXETG00000013095|ENSXETG00000032359|ENSXETG00000003238|ENSXETG00000002100|ENSXETG00000006660|ENSXETG00000026059|ENSXETG00000018363|ENSXETG00000017355|ENSXETG00000012929|…	http://www.genome.jp/kegg-bin/show_pathway?xtr04114/xtr:733555%09red/xtr:100127607%09red/xtr:394780%09red/xtr:100135711%09red/xtr:733887%09red/xtr:549834%09red/xtr:734121%09red/xtr:395037%09red/xtr:100145798%09red/xtr:549082%09red/xtr:549081%09red/xtr:100101718%09red/xtr:100125170%09red/xtr:100216159%09red/xtr:407879%09red/xtr:549146%09red/xtr:779925%09red/xtr:549140%09red/xtr:100144704%09red/xtr…
Fructose and mannose metabolism	KEGG PATHWAY	xtr00051	16	30	0.189423	0.948148	ENSXETG00000005954|ENSXETG00000021131|ENSXETG00000017108|ENSXETG00000020674|ENSXETG00000023924|ENSXETG00000027677|ENSXETG00000009362|ENSXETG00000000600|ENSXETG00000007279|ENSXETG00000024058|ENSXETG00000017586|ENSXETG00000004549|ENSXETG00000019242|ENSXETG00000018121|ENSXETG00000008860|ENSXETG00000005971	http://www.genome.jp/kegg-bin/show_pathway?xtr00051/xtr:407880%09red/xtr:394693%09red/xtr:448112%09red/xtr:100145723%09red/xtr:100170160%09red/xtr:407969%09red/xtr:613108%09red/xtr:100216216%09red/xtr:100038162%09red/xtr:394736%09red/xtr:100124752%09red/xtr:493267%09red/xtr:779654%09red/xtr:100216266%09red/xtr:100216238%09red/xtr:100379729%09red
Apoptosis	KEGG PATHWAY	xtr04210	35	74	0.190825	0.948148	ENSXETG00000025614|ENSXETG00000000529|ENSXETG00000033867|ENSXETG00000031916|ENSXETG00000031817|ENSXETG00000017355|ENSXETG00000025055|ENSXETG00000016790|ENSXETG00000014246|ENSXETG00000013316|ENSXETG00000006035|ENSXETG00000019016|ENSXETG00000006811|ENSXETG00000001449|ENSXETG00000016986|ENSXETG00000008649|ENSXETG00000018434|ENSXETG00000010528|ENSXETG00000023299|ENSXETG00000002505|ENSXETG00000008472|…	http://www.genome.jp/kegg-bin/show_pathway?xtr04210/xtr:733968%09red/xtr:733553%09red/xtr:549956%09red/xtr:100379789%09red/xtr:431679%09red/xtr:448138%09red/xtr:100124789%09red/xtr:100134991%09red/xtr:733738%09red/xtr:496478%09red/xtr:549654%09red/xtr:548407%09red/xtr:549998%09red/xtr:493227%09red/xtr:100151728%09red/xtr:779578%09red/xtr:395037%09red/xtr:394490%09red/xtr:100127811%09red/xtr:10012…
2-Oxocarboxylic acid metabolism	KEGG PATHWAY	xtr01210	10	17	0.197312	0.948148	ENSXETG00000000089|ENSXETG00000009754|ENSXETG00000023143|ENSXETG00000025501|ENSXETG00000009506|ENSXETG00000027622|ENSXETG00000009184|ENSXETG00000015896|ENSXETG00000007140|ENSXETG00000008032	http://www.genome.jp/kegg-bin/show_pathway?xtr01210/xtr:448026%09red/xtr:496883%09red/xtr:496662%09red/xtr:394979%09red/xtr:100216202%09red/xtr:448409%09red/xtr:549687%09red/xtr:448164%09red/xtr:549559%09red/xtr:550067%09red
Protein processing in endoplasmic reticulum	KEGG PATHWAY	xtr04141	71	161	0.198522	0.948148	ENSXETG00000016744|ENSXETG00000007390|ENSXETG00000017317|ENSXETG00000024999|ENSXETG00000011603|ENSXETG00000027356|ENSXETG00000021709|ENSXETG00000000783|ENSXETG00000009213|ENSXETG00000001033|ENSXETG00000022926|ENSXETG00000025788|ENSXETG00000024158|ENSXETG00000020457|ENSXETG00000030170|ENSXETG00000018628|ENSXETG00000010288|ENSXETG00000020020|ENSXETG00000017775|ENSXETG00000025140|ENSXETG00000010408|…	http://www.genome.jp/kegg-bin/show_pathway?xtr04141/xtr:394564%09red/xtr:549952%09red/xtr:496576%09red/xtr:394648%09red/xtr:448295%09red/xtr:448548%09red/xtr:549837%09red/xtr:100491174%09red/xtr:394629%09red/xtr:594966%09red/xtr:548818%09red/xtr:100037899%09red/xtr:548454%09red/xtr:448090%09red/xtr:780353%09red/xtr:407898%09red/xtr:100158640%09red/xtr:549036%09red/xtr:493341%09red/xtr:548588%09re…
RNA transport	KEGG PATHWAY	xtr03013	62	140	0.209284	0.948148	ENSXETG00000024439|ENSXETG00000013674|ENSXETG00000010681|ENSXETG00000002535|ENSXETG00000021359|ENSXETG00000009316|ENSXETG00000004785|ENSXETG00000019647|ENSXETG00000027885|ENSXETG00000006331|ENSXETG00000009023|ENSXETG00000000298|ENSXETG00000020123|ENSXETG00000022626|ENSXETG00000014717|ENSXETG00000008528|ENSXETG00000019442|ENSXETG00000019441|ENSXETG00000027832|ENSXETG00000001453|ENSXETG00000012903|…	http://www.genome.jp/kegg-bin/show_pathway?xtr03013/xtr:100124782%09red/xtr:394564%09red/xtr:734058%09red/xtr:100145163%09red/xtr:496570%09red/xtr:448460%09red/xtr:548944%09red/xtr:595038%09red/xtr:503560%09red/xtr:549503%09red/xtr:448091%09red/xtr:548830%09red/xtr:548710%09red/xtr:100379911%09red/xtr:549544%09red/xtr:100158573%09red/xtr:448618%09red/xtr:733546%09red/xtr:549567%09red/xtr:496929%0…
Metabolism of xenobiotics by cytochrome P450	KEGG PATHWAY	xtr00980	20	40	0.21194	0.948148	ENSXETG00000009304|ENSXETG00000017935|ENSXETG00000002017|ENSXETG00000004890|ENSXETG00000021140|ENSXETG00000022654|ENSXETG00000016238|ENSXETG00000024924|ENSXETG00000003689|ENSXETG00000026602|ENSXETG00000018597|ENSXETG00000033613|ENSXETG00000027121|ENSXETG00000010166|ENSXETG00000007664|ENSXETG00000021016|ENSXETG00000011164|ENSXETG00000030456|ENSXETG00000027480|ENSXETG00000022358	http://www.genome.jp/kegg-bin/show_pathway?xtr00980/xtr:448525%09red/xtr:100135191%09red/xtr:548883%09red/xtr:448579%09red/xtr:447975%09red/xtr:496906%09red/xtr:496688%09red/xtr:496690%09red/xtr:100037911%09red/xtr:100127860%09red/xtr:496693%09red/xtr:448662%09red/xtr:496861%09red/xtr:734071%09red/xtr:100145807%09red/xtr:448387%09red/xtr:100158543%09red/xtr:497007%09red/xtr:594969%09red/xtr:54939…
Valine, leucine and isoleucine degradation	KEGG PATHWAY	xtr00280	23	47	0.212958	0.948148	ENSXETG00000009561|ENSXETG00000025501|ENSXETG00000013210|ENSXETG00000024734|ENSXETG00000020333|ENSXETG00000033345|ENSXETG00000003403|ENSXETG00000016587|ENSXETG00000018753|ENSXETG00000012275|ENSXETG00000014477|ENSXETG00000021174|ENSXETG00000020930|ENSXETG00000008691|ENSXETG00000015247|ENSXETG00000026457|ENSXETG00000031689|ENSXETG00000016078|ENSXETG00000000805|ENSXETG00000013484|ENSXETG00000007721|…	http://www.genome.jp/kegg-bin/show_pathway?xtr00280/xtr:779631%09red/xtr:394562%09red/xtr:448409%09red/xtr:100036656%09red/xtr:594960%09red/xtr:493307%09red/xtr:394832%09red/xtr:100145212%09red/xtr:549717%09red/xtr:548942%09red/xtr:548406%09red/xtr:100216115%09red/xtr:549265%09red/xtr:448267%09red/xtr:448311%09red/xtr:394882%09red/xtr:549291%09red/xtr:100158654%09red/xtr:394747%09red/xtr:733905%0…
Pentose and glucuronate interconversions	KEGG PATHWAY	xtr00040	12	22	0.217953	0.948148	ENSXETG00000017935|ENSXETG00000004890|ENSXETG00000030114|ENSXETG00000002645|ENSXETG00000003499|ENSXETG00000033613|ENSXETG00000020930|ENSXETG00000013007|ENSXETG00000012846|ENSXETG00000003403|ENSXETG00000027480|ENSXETG00000013484	http://www.genome.jp/kegg-bin/show_pathway?xtr00040/xtr:100135191%09red/xtr:448579%09red/xtr:447975%09red/xtr:493237%09red/xtr:100127873%09red/xtr:541452%09red/xtr:100145620%09red/xtr:100145807%09red/xtr:549291%09red/xtr:548891%09red/xtr:733905%09red/xtr:448267%09red
Glutathione metabolism	KEGG PATHWAY	xtr00480	22	45	0.220587	0.948148	ENSXETG00000003527|ENSXETG00000007664|ENSXETG00000008224|ENSXETG00000030456|ENSXETG00000022358|ENSXETG00000008062|ENSXETG00000024924|ENSXETG00000026602|ENSXETG00000003519|ENSXETG00000004121|ENSXETG00000008032|ENSXETG00000021016|ENSXETG00000020343|ENSXETG00000030185|ENSXETG00000002017|ENSXETG00000016009|ENSXETG00000016238|ENSXETG00000027622|ENSXETG00000003689|ENSXETG00000007139|ENSXETG00000005933|…	http://www.genome.jp/kegg-bin/show_pathway?xtr00480/xtr:448525%09red/xtr:496688%09red/xtr:394645%09red/xtr:496537%09red/xtr:734071%09red/xtr:780345%09red/xtr:780264%09red/xtr:496690%09red/xtr:448164%09red/xtr:448026%09red/xtr:100145152%09red/xtr:496693%09red/xtr:448028%09red/xtr:549290%09red/xtr:613056%09red/xtr:100127860%09red/xtr:448662%09red/xtr:548457%09red/xtr:779858%09red/xtr:100144925%09re…
Adipocytokine signaling pathway	KEGG PATHWAY	xtr04920	30	64	0.224392	0.948148	ENSXETG00000000586|ENSXETG00000031817|ENSXETG00000024632|ENSXETG00000003285|ENSXETG00000015426|ENSXETG00000020416|ENSXETG00000007026|ENSXETG00000017532|ENSXETG00000004750|ENSXETG00000001760|ENSXETG00000024588|ENSXETG00000016790|ENSXETG00000009727|ENSXETG00000011138|ENSXETG00000011175|ENSXETG00000018106|ENSXETG00000016986|ENSXETG00000002505|ENSXETG00000030650|ENSXETG00000017643|ENSXETG00000007876|…	http://www.genome.jp/kegg-bin/show_pathway?xtr04920/xtr:100158499%09red/xtr:100038268%09red/xtr:448138%09red/xtr:448565%09red/xtr:100134991%09red/xtr:780223%09red/xtr:493308%09red/xtr:549287%09red/xtr:549654%09red/xtr:100036599%09red/xtr:779985%09red/xtr:548691%09red/xtr:100216099%09red/xtr:100135002%09red/xtr:448204%09red/xtr:779860%09red/xtr:779621%09red/xtr:496777%09red/xtr:100144709%09red/xtr…
Metabolic pathways	KEGG PATHWAY	xtr01100	465	1153	0.226572	0.948148	ENSXETG00000019486|ENSXETG00000013007|ENSXETG00000030114|ENSXETG00000002980|ENSXETG00000010020|ENSXETG00000017357|ENSXETG00000017291|ENSXETG00000027867|ENSXETG00000033226|ENSXETG00000004890|ENSXETG00000008592|ENSXETG00000024146|ENSXETG00000018997|ENSXETG00000004899|ENSXETG00000027741|ENSXETG00000013435|ENSXETG00000022125|ENSXETG00000008691|ENSXETG00000010111|ENSXETG00000027994|ENSXETG00000033451|…	http://www.genome.jp/kegg-bin/show_pathway?xtr01100/xtr:394898%09red/xtr:613108%09red/xtr:549425%09red/xtr:100036656%09red/xtr:100170425%09red/xtr:549546%09red/xtr:550011%09red/xtr:394693%09red/xtr:100124800%09red/xtr:780142%09red/xtr:448692%09red/xtr:448695%09red/xtr:100216238%09red/xtr:407960%09red/xtr:549336%09red/xtr:733985%09red/xtr:394944%09red/xtr:407969%09red/xtr:550060%09red/xtr:550067%0…
VEGF signaling pathway	KEGG PATHWAY	xtr04370	26	55	0.234365	0.948148	ENSXETG00000017378|ENSXETG00000017318|ENSXETG00000017371|ENSXETG00000012201|ENSXETG00000027593|ENSXETG00000004629|ENSXETG00000023673|ENSXETG00000016375|ENSXETG00000017294|ENSXETG00000019540|ENSXETG00000000076|ENSXETG00000000409|ENSXETG00000017355|ENSXETG00000016986|ENSXETG00000003398|ENSXETG00000010528|ENSXETG00000031922|ENSXETG00000023764|ENSXETG00000003253|ENSXETG00000021449|ENSXETG00000006040|…	http://www.genome.jp/kegg-bin/show_pathway?xtr04370/xtr:733968%09red/xtr:100145045%09red/xtr:100145731%09red/xtr:448118%09red/xtr:549834%09red/xtr:100038043%09red/xtr:780323%09red/xtr:549672%09red/xtr:549757%09red/xtr:395037%09red/xtr:100037840%09red/xtr:493389%09red/xtr:100144709%09red/xtr:595089%09red/xtr:496738%09red/xtr:496893%09red/xtr:100144715%09red/xtr:733890%09red/xtr:550101%09red/xtr:54…
Notch signaling pathway	KEGG PATHWAY	xtr04330	22	46	0.244759	0.948148	ENSXETG00000000991|ENSXETG00000008548|ENSXETG00000016965|ENSXETG00000017275|ENSXETG00000017565|ENSXETG00000003345|ENSXETG00000001769|ENSXETG00000005253|ENSXETG00000016852|ENSXETG00000006705|ENSXETG00000011080|ENSXETG00000008262|ENSXETG00000016439|ENSXETG00000016413|ENSXETG00000012081|ENSXETG00000012080|ENSXETG00000011087|ENSXETG00000022525|ENSXETG00000023631|ENSXETG00000007339|ENSXETG00000002875|…	http://www.genome.jp/kegg-bin/show_pathway?xtr04330/xtr:100492947%09red/xtr:549935%09red/xtr:549899%09red/xtr:548560%09red/xtr:733755%09red/xtr:101733898%09red/xtr:493289%09red/xtr:100144702%09red/xtr:496617%09red/xtr:100127181%09red/xtr:100101697%09red/xtr:394924%09red/xtr:100124798%09red/xtr:550107%09red/xtr:100158633%09red/xtr:594953%09red/xtr:549090%09red/xtr:447995%09red/xtr:549620%09red/xtr…
Butanoate metabolism	KEGG PATHWAY	xtr00650	11	21	0.262884	0.948148	ENSXETG00000019714|ENSXETG00000012275|ENSXETG00000014477|ENSXETG00000026457|ENSXETG00000031689|ENSXETG00000016587|ENSXETG00000021961|ENSXETG00000005863|ENSXETG00000033345|ENSXETG00000008691|ENSXETG00000021174	http://www.genome.jp/kegg-bin/show_pathway?xtr00650/xtr:100145085%09red/xtr:100158654%09red/xtr:394562%09red/xtr:394882%09red/xtr:100145511%09red/xtr:594960%09red/xtr:100216127%09red/xtr:493307%09red/xtr:394832%09red/xtr:100216115%09red/xtr:100145212%09red
SNARE interactions in vesicular transport	KEGG PATHWAY	xtr04130	17	35	0.265375	0.948148	ENSXETG00000020159|ENSXETG00000019453|ENSXETG00000008825|ENSXETG00000027380|ENSXETG00000010444|ENSXETG00000013513|ENSXETG00000022403|ENSXETG00000014258|ENSXETG00000012728|ENSXETG00000025777|ENSXETG00000023730|ENSXETG00000025515|ENSXETG00000000056|ENSXETG00000008037|ENSXETG00000025900|ENSXETG00000011686|ENSXETG00000022289	http://www.genome.jp/kegg-bin/show_pathway?xtr04130/xtr:493353%09red/xtr:493509%09red/xtr:394761%09red/xtr:548699%09red/xtr:100135400%09red/xtr:780101%09red/xtr:100135161%09red/xtr:394585%09red/xtr:100379730%09red/xtr:549424%09red/xtr:549196%09red/xtr:549726%09red/xtr:100145610%09red/xtr:549026%09red/xtr:549714%09red/xtr:780363%09red/xtr:549651%09red
Cell cycle	KEGG PATHWAY	xtr04110	53	122	0.266416	0.948148	ENSXETG00000024887|ENSXETG00000025623|ENSXETG00000009444|ENSXETG00000021310|ENSXETG00000011718|ENSXETG00000000286|ENSXETG00000012392|ENSXETG00000025055|ENSXETG00000010845|ENSXETG00000002490|ENSXETG00000003891|ENSXETG00000005465|ENSXETG00000021701|ENSXETG00000025372|ENSXETG00000020941|ENSXETG00000013095|ENSXETG00000017776|ENSXETG00000000481|ENSXETG00000003238|ENSXETG00000002100|ENSXETG00000024394|…	http://www.genome.jp/kegg-bin/show_pathway?xtr04110/xtr:100036608%09red/xtr:548905%09red/xtr:550081%09red/xtr:431679%09red/xtr:394780%09red/xtr:448458%09red/xtr:100151699%09red/xtr:394448%09red/xtr:734121%09red/xtr:549939%09red/xtr:100145798%09red/xtr:734092%09red/xtr:100038224%09red/xtr:549082%09red/xtr:549081%09red/xtr:100216159%09red/xtr:734048%09red/xtr:394853%09red/xtr:779925%09red/xtr:73385…
Progesterone-mediated oocyte maturation	KEGG PATHWAY	xtr04914	37	83	0.267449	0.948148	ENSXETG00000017315|ENSXETG00000009444|ENSXETG00000010660|ENSXETG00000022254|ENSXETG00000010845|ENSXETG00000021310|ENSXETG00000002003|ENSXETG00000013095|ENSXETG00000010896|ENSXETG00000032359|ENSXETG00000006710|ENSXETG00000003238|ENSXETG00000002100|ENSXETG00000000409|ENSXETG00000001016|ENSXETG00000026059|ENSXETG00000018363|ENSXETG00000016986|ENSXETG00000010251|ENSXETG00000008649|ENSXETG00000003398|…	http://www.genome.jp/kegg-bin/show_pathway?xtr04914/xtr:733968%09red/xtr:100145045%09red/xtr:100038283%09red/xtr:394448%09red/xtr:549834%09red/xtr:100145798%09red/xtr:100127607%09red/xtr:100144704%09red/xtr:549081%09red/xtr:100101718%09red/xtr:100216159%09red/xtr:549146%09red/xtr:779925%09red/xtr:733851%09red/xtr:496962%09red/xtr:100144709%09red/xtr:100270772%09red/xtr:493498%09red/xtr:100126441%…
mRNA surveillance pathway	KEGG PATHWAY	xtr03015	34	76	0.272951	0.948148	ENSXETG00000003726|ENSXETG00000006635|ENSXETG00000024439|ENSXETG00000014597|ENSXETG00000005391|ENSXETG00000009642|ENSXETG00000007310|ENSXETG00000012030|ENSXETG00000002208|ENSXETG00000024395|ENSXETG00000008528|ENSXETG00000019442|ENSXETG00000002960|ENSXETG00000018309|ENSXETG00000011876|ENSXETG00000001650|ENSXETG00000011679|ENSXETG00000011258|ENSXETG00000009892|ENSXETG00000019384|ENSXETG00000033103|…	http://www.genome.jp/kegg-bin/show_pathway?xtr03015/xtr:734058%09red/xtr:100145163%09red/xtr:779717%09red/xtr:503560%09red/xtr:550016%09red/xtr:548710%09red/xtr:493364%09red/xtr:100158573%09red/xtr:394888%09red/xtr:407879%09red/xtr:100170457%09red/xtr:496486%09red/xtr:448671%09red/xtr:407911%09red/xtr:548794%09red/xtr:549106%09red/xtr:448224%09red/xtr:100101792%09red/xtr:394632%09red/xtr:407896%0…
Wnt signaling pathway	KEGG PATHWAY	xtr04310	54	125	0.275075	0.948148	ENSXETG00000006898|ENSXETG00000018462|ENSXETG00000000853|ENSXETG00000025055|ENSXETG00000017275|ENSXETG00000006455|ENSXETG00000004629|ENSXETG00000003073|ENSXETG00000006357|ENSXETG00000006535|ENSXETG00000008840|ENSXETG00000017294|ENSXETG00000021199|ENSXETG00000008090|ENSXETG00000013848|ENSXETG00000019408|ENSXETG00000020606|ENSXETG00000019015|ENSXETG00000008812|ENSXETG00000006705|ENSXETG00000018971|…	http://www.genome.jp/kegg-bin/show_pathway?xtr04310/xtr:100127197%09red/xtr:100038100%09red/xtr:431679%09red/xtr:448118%09red/xtr:100038288%09red/xtr:549323%09red/xtr:734121%09red/xtr:100145124%09red/xtr:100038043%09red/xtr:395037%09red/xtr:549402%09red/xtr:780228%09red/xtr:493345%09red/xtr:100158655%09red/xtr:493556%09red/xtr:100216091%09red/xtr:549140%09red/xtr:549693%09red/xtr:493289%09red/xtr…
Salmonella infection	KEGG PATHWAY	xtr05132	31	69	0.27859	0.948148	ENSXETG00000032916|ENSXETG00000005364|ENSXETG00000004743|ENSXETG00000018434|ENSXETG00000023675|ENSXETG00000027593|ENSXETG00000022254|ENSXETG00000013238|ENSXETG00000021311|ENSXETG00000014268|ENSXETG00000025116|ENSXETG00000006057|ENSXETG00000016176|ENSXETG00000020285|ENSXETG00000006058|ENSXETG00000005944|ENSXETG00000000409|ENSXETG00000022129|ENSXETG00000026277|ENSXETG00000026276|ENSXETG00000012867|…	http://www.genome.jp/kegg-bin/show_pathway?xtr05132/xtr:394565%09red/xtr:100145045%09red/xtr:734053%09red/xtr:448118%09red/xtr:549834%09red/xtr:548852%09red/xtr:779754%09red/xtr:549996%09red/xtr:394957%09red/xtr:407935%09red/xtr:407952%09red/xtr:100485165%09red/xtr:100127814%09red/xtr:493389%09red/xtr:493388%09red/xtr:448127%09red/xtr:448555%09red/xtr:548954%09red/xtr:100145241%09red/xtr:10021628…
Ascorbate and aldarate metabolism	KEGG PATHWAY	xtr00053	8	15	0.29947	0.948148	ENSXETG00000017935|ENSXETG00000004890|ENSXETG00000023087|ENSXETG00000030114|ENSXETG00000012846|ENSXETG00000020930|ENSXETG00000003403|ENSXETG00000013484	http://www.genome.jp/kegg-bin/show_pathway?xtr00053/xtr:100135191%09red/xtr:448267%09red/xtr:447975%09red/xtr:496668%09red/xtr:100127873%09red/xtr:541452%09red/xtr:549291%09red/xtr:733905%09red
Glycine, serine and threonine metabolism	KEGG PATHWAY	xtr00260	19	41	0.301936	0.948148	ENSXETG00000003703|ENSXETG00000003623|ENSXETG00000030358|ENSXETG00000025842|ENSXETG00000018980|ENSXETG00000000523|ENSXETG00000017162|ENSXETG00000016109|ENSXETG00000011183|ENSXETG00000009985|ENSXETG00000022017|ENSXETG00000023796|ENSXETG00000010814|ENSXETG00000023616|ENSXETG00000009467|ENSXETG00000012149|ENSXETG00000010074|ENSXETG00000006541|ENSXETG00000000187	http://www.genome.jp/kegg-bin/show_pathway?xtr00260/xtr:548382%09red/xtr:594879%09red/xtr:780243%09red/xtr:493265%09red/xtr:448338%09red/xtr:496651%09red/xtr:394634%09red/xtr:594999%09red/xtr:448773%09red/xtr:394568%09red/xtr:549747%09red/xtr:493434%09red/xtr:394491%09red/xtr:100144980%09red/xtr:780084%09red/xtr:448157%09red/xtr:549336%09red/xtr:496433%09red/xtr:549353%09red
MAPK signaling pathway	KEGG PATHWAY	xtr04010	95	229	0.304574	0.948148	ENSXETG00000000529|ENSXETG00000031916|ENSXETG00000025130|ENSXETG00000027593|ENSXETG00000022254|ENSXETG00000013238|ENSXETG00000017294|ENSXETG00000014498|ENSXETG00000018074|ENSXETG00000000409|ENSXETG00000022954|ENSXETG00000001379|ENSXETG00000002505|ENSXETG00000016618|ENSXETG00000007650|ENSXETG00000021449|ENSXETG00000018705|ENSXETG00000001624|ENSXETG00000007549|ENSXETG00000001537|ENSXETG00000000076|…	http://www.genome.jp/kegg-bin/show_pathway?xtr04010/xtr:448132%09red/xtr:548905%09red/xtr:100127663%09red/xtr:100124789%09red/xtr:100196923%09red/xtr:548715%09red/xtr:100216091%09red/xtr:100151728%09red/xtr:549757%09red/xtr:100144704%09red/xtr:780024%09red/xtr:100037849%09red/xtr:779785%09red/xtr:100037840%09red/xtr:100144709%09red/xtr:100126216%09red/xtr:548912%09red/xtr:733788%09red/xtr:1004928…
Cysteine and methionine metabolism	KEGG PATHWAY	xtr00270	16	34	0.307493	0.948148	ENSXETG00000019486|ENSXETG00000008976|ENSXETG00000025468|ENSXETG00000000320|ENSXETG00000002023|ENSXETG00000000523|ENSXETG00000003530|ENSXETG00000023416|ENSXETG00000011183|ENSXETG00000021867|ENSXETG00000012582|ENSXETG00000007558|ENSXETG00000016054|ENSXETG00000015071|ENSXETG00000015896|ENSXETG00000005467	http://www.genome.jp/kegg-bin/show_pathway?xtr00270/xtr:496892%09red/xtr:394634%09red/xtr:448116%09red/xtr:733486%09red/xtr:496651%09red/xtr:733933%09red/xtr:549631%09red/xtr:548429%09red/xtr:549582%09red/xtr:100127858%09red/xtr:448486%09red/xtr:549687%09red/xtr:394486%09red/xtr:549163%09red/xtr:496996%09red/xtr:448325%09red
Drug metabolism - cytochrome P450	KEGG PATHWAY	xtr00982	18	39	0.313845	0.948148	ENSXETG00000009304|ENSXETG00000017935|ENSXETG00000002017|ENSXETG00000004890|ENSXETG00000010457|ENSXETG00000016238|ENSXETG00000024924|ENSXETG00000003689|ENSXETG00000026602|ENSXETG00000018597|ENSXETG00000017362|ENSXETG00000027121|ENSXETG00000010166|ENSXETG00000007664|ENSXETG00000021016|ENSXETG00000011164|ENSXETG00000030456|ENSXETG00000022358	http://www.genome.jp/kegg-bin/show_pathway?xtr00982/xtr:448525%09red/xtr:100135191%09red/xtr:548883%09red/xtr:447975%09red/xtr:496906%09red/xtr:496688%09red/xtr:496690%09red/xtr:548500%09red/xtr:100127860%09red/xtr:496693%09red/xtr:448662%09red/xtr:448592%09red/xtr:496861%09red/xtr:734071%09red/xtr:448387%09red/xtr:497007%09red/xtr:594969%09red/xtr:549395%09red
Folate biosynthesis	KEGG PATHWAY	xtr00790	7	13	0.313997	0.948148	ENSXETG00000032063|ENSXETG00000004176|ENSXETG00000022007|ENSXETG00000022768|ENSXETG00000021654|ENSXETG00000012214|ENSXETG00000020341	http://www.genome.jp/kegg-bin/show_pathway?xtr00790/xtr:100125018%09red/xtr:548375%09red/xtr:448485%09red/xtr:100380024%09red/xtr:496990%09red/xtr:100144722%09red/xtr:594986%09red
Glycosylphosphatidylinositol(GPI)-anchor biosynthesis	KEGG PATHWAY	xtr00563	12	25	0.326331	0.95933	ENSXETG00000004682|ENSXETG00000024744|ENSXETG00000002970|ENSXETG00000006188|ENSXETG00000018803|ENSXETG00000019472|ENSXETG00000019347|ENSXETG00000000535|ENSXETG00000032968|ENSXETG00000026168|ENSXETG00000010336|ENSXETG00000002364	http://www.genome.jp/kegg-bin/show_pathway?xtr00563/xtr:100135232%09red/xtr:493482%09red/xtr:549621%09red/xtr:548526%09red/xtr:549879%09red/xtr:100127592%09red/xtr:548960%09red/xtr:100145458%09red/xtr:549051%09red/xtr:548825%09red/xtr:780166%09red/xtr:100216058%09red
Riboflavin metabolism	KEGG PATHWAY	xtr00740	6	11	0.330159	0.95933	ENSXETG00000016957|ENSXETG00000027987|ENSXETG00000016725|ENSXETG00000000759|ENSXETG00000016302|ENSXETG00000011738	http://www.genome.jp/kegg-bin/show_pathway?xtr00740/xtr:448657%09red/xtr:100124834%09red/xtr:549713%09red/xtr:493572%09red/xtr:100125152%09red/xtr:780193%09red
Selenocompound metabolism	KEGG PATHWAY	xtr00450	8	16	0.347574	0.9652	ENSXETG00000004794|ENSXETG00000002119|ENSXETG00000008551|ENSXETG00000026777|ENSXETG00000019855|ENSXETG00000011183|ENSXETG00000031016|ENSXETG00000006307	http://www.genome.jp/kegg-bin/show_pathway?xtr00450/xtr:394634%09red/xtr:448354%09red/xtr:448413%09red/xtr:548447%09red/xtr:100488060%09red/xtr:496582%09red/xtr:779989%09red/xtr:100145605%09red
Lysine degradation	KEGG PATHWAY	xtr00310	22	50	0.350573	0.9652	ENSXETG00000023143|ENSXETG00000003760|ENSXETG00000015666|ENSXETG00000007233|ENSXETG00000032592|ENSXETG00000003403|ENSXETG00000004606|ENSXETG00000021174|ENSXETG00000014477|ENSXETG00000018997|ENSXETG00000005820|ENSXETG00000013264|ENSXETG00000020930|ENSXETG00000009467|ENSXETG00000016939|ENSXETG00000026457|ENSXETG00000031689|ENSXETG00000018382|ENSXETG00000023889|ENSXETG00000013484|ENSXETG00000022747|…	http://www.genome.jp/kegg-bin/show_pathway?xtr00310/xtr:496662%09red/xtr:100145675%09red/xtr:394562%09red/xtr:594960%09red/xtr:394832%09red/xtr:613102%09red/xtr:496923%09red/xtr:780106%09red/xtr:549043%09red/xtr:100216252%09red/xtr:549168%09red/xtr:100216115%09red/xtr:448267%09red/xtr:448316%09red/xtr:100145728%09red/xtr:549291%09red/xtr:100124877%09red/xtr:548382%09red/xtr:780276%09red/xtr:10013…
Phagosome	KEGG PATHWAY	xtr04145	55	133	0.367523	0.9652	ENSXETG00000011217|ENSXETG00000006194|ENSXETG00000019701|ENSXETG00000000500|ENSXETG00000005364|ENSXETG00000009374|ENSXETG00000027593|ENSXETG00000020285|ENSXETG00000008914|ENSXETG00000002305|ENSXETG00000003260|ENSXETG00000014421|ENSXETG00000019687|ENSXETG00000025116|ENSXETG00000027581|ENSXETG00000021860|ENSXETG00000026666|ENSXETG00000001509|ENSXETG00000016176|ENSXETG00000024743|ENSXETG00000021532|…	http://www.genome.jp/kegg-bin/show_pathway?xtr04145/xtr:493430%09red/xtr:100170153%09red/xtr:549267%09red/xtr:448118%09red/xtr:493418%09red/xtr:100216290%09red/xtr:594964%09red/xtr:100144986%09red/xtr:734125%09red/xtr:779754%09red/xtr:549818%09red/xtr:779628%09red/xtr:780301%09red/xtr:407856%09red/xtr:394779%09red/xtr:549448%09red/xtr:394957%09red/xtr:100216036%09red/xtr:407935%09red/xtr:407952%0…
Insulin signaling pathway	KEGG PATHWAY	xtr04910	53	128	0.367958	0.9652	ENSXETG00000024895|ENSXETG00000014608|ENSXETG00000013410|ENSXETG00000022904|ENSXETG00000009316|ENSXETG00000024632|ENSXETG00000015713|ENSXETG00000008154|ENSXETG00000015887|ENSXETG00000012209|ENSXETG00000008860|ENSXETG00000014349|ENSXETG00000021588|ENSXETG00000007026|ENSXETG00000011833|ENSXETG00000010064|ENSXETG00000024588|ENSXETG00000012042|ENSXETG00000016790|ENSXETG00000010731|ENSXETG00000009727|…	http://www.genome.jp/kegg-bin/show_pathway?xtr04910/xtr:100158499%09red/xtr:733927%09red/xtr:733968%09red/xtr:100145409%09red/xtr:549517%09red/xtr:613108%09red/xtr:100127791%09red/xtr:549875%09red/xtr:394790%09red/xtr:548830%09red/xtr:100158624%09red/xtr:496789%09red/xtr:100124905%09red/xtr:100151723%09red/xtr:100101718%09red/xtr:407879%09red/xtr:448677%09red/xtr:549757%09red/xtr:394938%09red/xtr…
beta-Alanine metabolism	KEGG PATHWAY	xtr00410	14	31	0.369699	0.9652	ENSXETG00000004225|ENSXETG00000026457|ENSXETG00000013233|ENSXETG00000031689|ENSXETG00000018597|ENSXETG00000020930|ENSXETG00000013484|ENSXETG00000017992|ENSXETG00000005863|ENSXETG00000008600|ENSXETG00000023564|ENSXETG00000003403|ENSXETG00000008691|ENSXETG00000015247	http://www.genome.jp/kegg-bin/show_pathway?xtr00410/xtr:549291%09red/xtr:548883%09red/xtr:100145491%09red/xtr:100158654%09red/xtr:733959%09red/xtr:100145317%09red/xtr:734021%09red/xtr:448267%09red/xtr:100145511%09red/xtr:548942%09red/xtr:100135225%09red/xtr:394832%09red/xtr:100216115%09red/xtr:733905%09red
Lysosome	KEGG PATHWAY	xtr04142	50	121	0.377723	0.9652	ENSXETG00000027374|ENSXETG00000015465|ENSXETG00000014870|ENSXETG00000005149|ENSXETG00000010662|ENSXETG00000006744|ENSXETG00000016608|ENSXETG00000022468|ENSXETG00000008914|ENSXETG00000007745|ENSXETG00000003260|ENSXETG00000026666|ENSXETG00000022564|ENSXETG00000007635|ENSXETG00000016796|ENSXETG00000027741|ENSXETG00000002944|ENSXETG00000010300|ENSXETG00000006812|ENSXETG00000033929|ENSXETG00000007923|…	http://www.genome.jp/kegg-bin/show_pathway?xtr04142/xtr:100124780%09red/xtr:394561%09red/xtr:100216290%09red/xtr:100144712%09red/xtr:100145572%09red/xtr:549818%09red/xtr:549404%09red/xtr:394833%09red/xtr:548712%09red/xtr:548463%09red/xtr:548401%09red/xtr:733858%09red/xtr:100170621%09red/xtr:100158536%09red/xtr:100135105%09red/xtr:100036694%09red/xtr:780284%09red/xtr:549167%09red/xtr:100124756%09r…
Glycosaminoglycan biosynthesis - heparan sulfate / heparin	KEGG PATHWAY	xtr00534	11	24	0.38232	0.9652	ENSXETG00000009997|ENSXETG00000020230|ENSXETG00000004033|ENSXETG00000016769|ENSXETG00000013246|ENSXETG00000006839|ENSXETG00000005581|ENSXETG00000015804|ENSXETG00000009233|ENSXETG00000006969|ENSXETG00000013450	http://www.genome.jp/kegg-bin/show_pathway?xtr00534/xtr:496577%09red/xtr:100145653%09red/xtr:448400%09red/xtr:550071%09red/xtr:100380167%09red/xtr:493327%09red/xtr:594895%09red/xtr:496940%09red/xtr:100145562%09red/xtr:100145790%09red/xtr:100217321%09red
Pentose phosphate pathway	KEGG PATHWAY	xtr00030	11	24	0.38232	0.9652	ENSXETG00000020674|ENSXETG00000024058|ENSXETG00000027677|ENSXETG00000007279|ENSXETG00000001671|ENSXETG00000017586|ENSXETG00000005702|ENSXETG00000010833|ENSXETG00000002361|ENSXETG00000014636|ENSXETG00000026656	http://www.genome.jp/kegg-bin/show_pathway?xtr00030/xtr:407960%09red/xtr:100379778%09red/xtr:448112%09red/xtr:394745%09red/xtr:407969%09red/xtr:613108%09red/xtr:496419%09red/xtr:394736%09red/xtr:549885%09red/xtr:100216266%09red/xtr:394835%09red
Other types of O-glycan biosynthesis	KEGG PATHWAY	xtr00514	15	34	0.388868	0.965897	ENSXETG00000024147|ENSXETG00000024146|ENSXETG00000003486|ENSXETG00000010382|ENSXETG00000013820|ENSXETG00000023018|ENSXETG00000023153|ENSXETG00000002874|ENSXETG00000004370|ENSXETG00000008325|ENSXETG00000016634|ENSXETG00000001481|ENSXETG00000017898|ENSXETG00000006794|ENSXETG00000019184	http://www.genome.jp/kegg-bin/show_pathway?xtr00514/xtr:407846%09red/xtr:100127708%09red/xtr:733985%09red/xtr:496411%09red/xtr:100158594%09red/xtr:780006%09red/xtr:100037907%09red/xtr:553157%09red/xtr:594896%09red/xtr:594928%09red/xtr:402789%09red/xtr:100145518%09red/xtr:448433%09red/xtr:100487586%09red/xtr:549418%09red
Glycerophospholipid metabolism	KEGG PATHWAY	xtr00564	34	83	0.426146	0.970597	ENSXETG00000002794|ENSXETG00000002538|ENSXETG00000013352|ENSXETG00000017371|ENSXETG00000022535|ENSXETG00000010020|ENSXETG00000005734|ENSXETG00000004196|ENSXETG00000003174|ENSXETG00000003079|ENSXETG00000026763|ENSXETG00000027078|ENSXETG00000003378|ENSXETG00000006155|ENSXETG00000026886|ENSXETG00000026037|ENSXETG00000000375|ENSXETG00000004387|ENSXETG00000026169|ENSXETG00000011144|ENSXETG00000005222|…	http://www.genome.jp/kegg-bin/show_pathway?xtr00564/xtr:100124780%09red/xtr:394623%09red/xtr:100145731%09red/xtr:496957%09red/xtr:733943%09red/xtr:549188%09red/xtr:100037898%09red/xtr:100124943%09red/xtr:100124841%09red/xtr:780129%09red/xtr:448594%09red/xtr:496488%09red/xtr:780303%09red/xtr:448519%09red/xtr:779827%09red/xtr:100216057%09red/xtr:549220%09red/xtr:448069%09red/xtr:496716%09red/xtr:10…
PPAR signaling pathway	KEGG PATHWAY	xtr03320	24	58	0.433937	0.970597	ENSXETG00000023676|ENSXETG00000003763|ENSXETG00000022198|ENSXETG00000024490|ENSXETG00000015426|ENSXETG00000020416|ENSXETG00000004750|ENSXETG00000014608|ENSXETG00000018610|ENSXETG00000012601|ENSXETG00000004045|ENSXETG00000013846|ENSXETG00000023297|ENSXETG00000001085|ENSXETG00000031689|ENSXETG00000015121|ENSXETG00000007876|ENSXETG00000023757|ENSXETG00000003033|ENSXETG00000017733|ENSXETG00000008821|…	http://www.genome.jp/kegg-bin/show_pathway?xtr03320/xtr:100038285%09red/xtr:448565%09red/xtr:780223%09red/xtr:100101805%09red/xtr:548691%09red/xtr:100135002%09red/xtr:779621%09red/xtr:100038152%09red/xtr:100216115%09red/xtr:448269%09red/xtr:394790%09red/xtr:100145331%09red/xtr:594916%09red/xtr:734116%09red/xtr:548661%09red/xtr:548512%09red/xtr:548740%09red/xtr:100380064%09red/xtr:448709%09red/xtr…
Tryptophan metabolism	KEGG PATHWAY	xtr00380	18	43	0.438812	0.970597	ENSXETG00000016227|ENSXETG00000015771|ENSXETG00000008551|ENSXETG00000003981|ENSXETG00000014477|ENSXETG00000026457|ENSXETG00000013484|ENSXETG00000031689|ENSXETG00000023143|ENSXETG00000018997|ENSXETG00000020930|ENSXETG00000015388|ENSXETG00000003403|ENSXETG00000003006|ENSXETG00000021140|ENSXETG00000021174|ENSXETG00000022396|ENSXETG00000007932	http://www.genome.jp/kegg-bin/show_pathway?xtr00380/xtr:100037911%09red/xtr:496662%09red/xtr:100127853%09red/xtr:448267%09red/xtr:548403%09red/xtr:394562%09red/xtr:448312%09red/xtr:496888%09red/xtr:548450%09red/xtr:448761%09red/xtr:548447%09red/xtr:733905%09red/xtr:549291%09red/xtr:549043%09red/xtr:100216252%09red/xtr:594960%09red/xtr:394832%09red/xtr:100216115%09red
Arachidonic acid metabolism	KEGG PATHWAY	xtr00590	16	38	0.440422	0.970597	ENSXETG00000001890|ENSXETG00000008407|ENSXETG00000032130|ENSXETG00000017378|ENSXETG00000008062|ENSXETG00000006155|ENSXETG00000021242|ENSXETG00000021106|ENSXETG00000012893|ENSXETG00000005933|ENSXETG00000017581|ENSXETG00000014173|ENSXETG00000019215|ENSXETG00000017371|ENSXETG00000030185|ENSXETG00000021774	http://www.genome.jp/kegg-bin/show_pathway?xtr00590/xtr:100127769%09red/xtr:493298%09red/xtr:100038070%09red/xtr:100145731%09red/xtr:448666%09red/xtr:549974%09red/xtr:100127656%09red/xtr:548457%09red/xtr:100145152%09red/xtr:448745%09red/xtr:100038203%09red/xtr:779858%09red/xtr:448759%09red/xtr:595089%09red/xtr:492275%09red
Synthesis and degradation of ketone bodies	KEGG PATHWAY	xtr00072	4	8	0.442765	0.970597	ENSXETG00000033345|ENSXETG00000016587|ENSXETG00000021174|ENSXETG00000014477	http://www.genome.jp/kegg-bin/show_pathway?xtr00072/xtr:100145212%09red/xtr:493307%09red/xtr:394562%09red/xtr:594960%09red
Non-homologous end-joining	KEGG PATHWAY	xtr03450	6	13	0.445435	0.970597	ENSXETG00000027814|ENSXETG00000002654|ENSXETG00000001259|ENSXETG00000004548|ENSXETG00000006417|ENSXETG00000025012	http://www.genome.jp/kegg-bin/show_pathway?xtr03450/xtr:100135381%09red/xtr:548389%09red/xtr:100145147%09red/xtr:448213%09red/xtr:100127743%09red/xtr:549735%09red
Renin-angiotensin system	KEGG PATHWAY	xtr04614	6	13	0.445435	0.970597	ENSXETG00000003713|ENSXETG00000014870|ENSXETG00000000451|ENSXETG00000013199|ENSXETG00000005315|ENSXETG00000016079	http://www.genome.jp/kegg-bin/show_pathway?xtr04614/xtr:100170183%09red/xtr:100144634%09red/xtr:100158603%09red/xtr:734066%09red/xtr:779863%09red/xtr:100216271%09red
Pyrimidine metabolism	KEGG PATHWAY	xtr00240	43	107	0.450038	0.970597	ENSXETG00000004794|ENSXETG00000021297|ENSXETG00000006307|ENSXETG00000023289|ENSXETG00000003527|ENSXETG00000002980|ENSXETG00000018900|ENSXETG00000017291|ENSXETG00000017357|ENSXETG00000025768|ENSXETG00000014422|ENSXETG00000006022|ENSXETG00000016340|ENSXETG00000007770|ENSXETG00000021122|ENSXETG00000004225|ENSXETG00000020212|ENSXETG00000010327|ENSXETG00000016932|ENSXETG00000012949|ENSXETG00000018101|…	http://www.genome.jp/kegg-bin/show_pathway?xtr00240/xtr:100145292%09red/xtr:394645%09red/xtr:493314%09red/xtr:100145512%09red/xtr:734101%09red/xtr:594963%09red/xtr:733534%09red/xtr:779989%09red/xtr:549819%09red/xtr:549546%09red/xtr:100145472%09red/xtr:448613%09red/xtr:548520%09red/xtr:549227%09red/xtr:493536%09red/xtr:448370%09red/xtr:677731%09red/xtr:100145605%09red/xtr:100145170%09red/xtr:10014…
Sulfur metabolism	KEGG PATHWAY	xtr00920	5	11	0.476014	0.970597	ENSXETG00000016054|ENSXETG00000019855|ENSXETG00000027531|ENSXETG00000005659|ENSXETG00000008472	http://www.genome.jp/kegg-bin/show_pathway?xtr00920/xtr:394490%09red/xtr:448116%09red/xtr:548969%09red/xtr:493538%09red/xtr:448413%09red
Fanconi anemia pathway	KEGG PATHWAY	xtr03460	21	52	0.480261	0.970597	ENSXETG00000027542|ENSXETG00000017742|ENSXETG00000018565|ENSXETG00000005087|ENSXETG00000016852|ENSXETG00000026094|ENSXETG00000001769|ENSXETG00000024564|ENSXETG00000027754|ENSXETG00000015951|ENSXETG00000013538|ENSXETG00000029925|ENSXETG00000031981|ENSXETG00000011723|ENSXETG00000004247|ENSXETG00000020588|ENSXETG00000020928|ENSXETG00000022169|ENSXETG00000014153|ENSXETG00000013819|ENSXETG00000010358	http://www.genome.jp/kegg-bin/show_pathway?xtr03460/xtr:548449%09red/xtr:100038297%09red/xtr:100127194%09red/xtr:780321%09red/xtr:496413%09red/xtr:100101245%09red/xtr:733513%09red/xtr:780338%09red/xtr:100145815%09red/xtr:548876%09red/xtr:780036%09red/xtr:549147%09red/xtr:780319%09red/xtr:549050%09red/xtr:496617%09red/xtr:100145467%09red/xtr:100135224%09red/xtr:100038061%09red/xtr:394465%09red/xtr…
Phenylalanine, tyrosine and tryptophan biosynthesis	KEGG PATHWAY	xtr00400	3	6	0.480809	0.970597	ENSXETG00000015896|ENSXETG00000019626|ENSXETG00000023416	http://www.genome.jp/kegg-bin/show_pathway?xtr00400/xtr:448486%09red/xtr:613076%09red/xtr:549687%09red
Glycosaminoglycan biosynthesis - keratan sulfate	KEGG PATHWAY	xtr00533	8	19	0.493885	0.970597	ENSXETG00000024147|ENSXETG00000024146|ENSXETG00000003486|ENSXETG00000002874|ENSXETG00000020571|ENSXETG00000002237|ENSXETG00000022131|ENSXETG00000007644	http://www.genome.jp/kegg-bin/show_pathway?xtr00533/xtr:100145518%09red/xtr:733985%09red/xtr:549916%09red/xtr:407913%09red/xtr:549418%09red/xtr:100170600%09red/xtr:100170561%09red/xtr:402789%09red
Glycerolipid metabolism	KEGG PATHWAY	xtr00561	21	53	0.509292	0.970597	ENSXETG00000018610|ENSXETG00000025317|ENSXETG00000011144|ENSXETG00000008822|ENSXETG00000005222|ENSXETG00000030358|ENSXETG00000003499|ENSXETG00000004913|ENSXETG00000026886|ENSXETG00000016807|ENSXETG00000013131|ENSXETG00000020930|ENSXETG00000000375|ENSXETG00000009437|ENSXETG00000005053|ENSXETG00000019027|ENSXETG00000023190|ENSXETG00000003403|ENSXETG00000022054|ENSXETG00000013484|ENSXETG00000002062	http://www.genome.jp/kegg-bin/show_pathway?xtr00561/xtr:100038285%09red/xtr:549612%09red/xtr:448267%09red/xtr:548891%09red/xtr:100127203%09red/xtr:779584%09red/xtr:100124765%09red/xtr:100037898%09red/xtr:733958%09red/xtr:100124931%09red/xtr:780152%09red/xtr:780084%09red/xtr:549291%09red/xtr:100216057%09red/xtr:395003%09red/xtr:100170573%09red/xtr:394722%09red/xtr:100127752%09red/xtr:496716%09red/…
NOD-like receptor signaling pathway	KEGG PATHWAY	xtr04621	19	48	0.514688	0.970597	ENSXETG00000010251|ENSXETG00000005359|ENSXETG00000000740|ENSXETG00000018887|ENSXETG00000010896|ENSXETG00000017950|ENSXETG00000033202|ENSXETG00000021389|ENSXETG00000031817|ENSXETG00000002505|ENSXETG00000016790|ENSXETG00000007549|ENSXETG00000031922|ENSXETG00000011369|ENSXETG00000017643|ENSXETG00000000436|ENSXETG00000022254|ENSXETG00000022183|ENSXETG00000000409	http://www.genome.jp/kegg-bin/show_pathway?xtr04621/xtr:100379705%09red/xtr:549654%09red/xtr:448125%09red/xtr:100145045%09red/xtr:100101766%09red/xtr:548910%09red/xtr:549834%09red/xtr:448138%09red/xtr:100145327%09red/xtr:100134991%09red/xtr:734089%09red/xtr:100037849%09red/xtr:595047%09red/xtr:549036%09red/xtr:493524%09red/xtr:100145270%09red/xtr:100127742%09red/xtr:100144715%09red/xtr:448041%09r…
Endocytosis	KEGG PATHWAY	xtr04144	80	206	0.515379	0.970597	ENSXETG00000018316|ENSXETG00000019701|ENSXETG00000025484|ENSXETG00000006898|ENSXETG00000011572|ENSXETG00000004743|ENSXETG00000011570|ENSXETG00000017230|ENSXETG00000017318|ENSXETG00000001364|ENSXETG00000024321|ENSXETG00000018283|ENSXETG00000000638|ENSXETG00000015811|ENSXETG00000015794|ENSXETG00000003055|ENSXETG00000002305|ENSXETG00000002833|ENSXETG00000007231|ENSXETG00000021588|ENSXETG00000005797|…	http://www.genome.jp/kegg-bin/show_pathway?xtr04144/xtr:496458%09red/xtr:493430%09red/xtr:100125054%09red/xtr:100127663%09red/xtr:100125185%09red/xtr:548480%09red/xtr:394642%09red/xtr:100196923%09red/xtr:549323%09red/xtr:594964%09red/xtr:100037899%09red/xtr:448199%09red/xtr:548715%09red/xtr:100124941%09red/xtr:595056%09red/xtr:548983%09red/xtr:549402%09red/xtr:100124862%09red/xtr:549068%09red/xtr…
Arginine and proline metabolism	KEGG PATHWAY	xtr00330	24	61	0.515614	0.970597	ENSXETG00000003703|ENSXETG00000023564|ENSXETG00000003403|ENSXETG00000000380|ENSXETG00000007987|ENSXETG00000027612|ENSXETG00000008592|ENSXETG00000020930|ENSXETG00000003519|ENSXETG00000015896|ENSXETG00000009576|ENSXETG00000017026|ENSXETG00000023038|ENSXETG00000001347|ENSXETG00000024709|ENSXETG00000006987|ENSXETG00000022613|ENSXETG00000013484|ENSXETG00000020343|ENSXETG00000003443|ENSXETG00000005381|…	http://www.genome.jp/kegg-bin/show_pathway?xtr00330/xtr:448273%09red/xtr:496669%09red/xtr:549690%09red/xtr:394568%09red/xtr:496537%09red/xtr:394915%09red/xtr:493342%09red/xtr:548696%09red/xtr:394491%09red/xtr:100379734%09red/xtr:780142%09red/xtr:100135225%09red/xtr:733543%09red/xtr:448267%09red/xtr:493490%09red/xtr:733959%09red/xtr:448028%09red/xtr:549687%09red/xtr:549291%09red/xtr:496883%09red/x…
Galactose metabolism	KEGG PATHWAY	xtr00052	12	30	0.521075	0.970597	ENSXETG00000015609|ENSXETG00000013007|ENSXETG00000024147|ENSXETG00000024146|ENSXETG00000019003|ENSXETG00000001170|ENSXETG00000007279|ENSXETG00000000302|ENSXETG00000012583|ENSXETG00000010833|ENSXETG00000024588|ENSXETG00000008860	http://www.genome.jp/kegg-bin/show_pathway?xtr00052/xtr:407960%09red/xtr:100124905%09red/xtr:100125173%09red/xtr:493237%09red/xtr:448443%09red/xtr:448183%09red/xtr:549418%09red/xtr:100135094%09red/xtr:100124752%09red/xtr:100145518%09red/xtr:100216266%09red/xtr:548712%09red
Nitrogen metabolism	KEGG PATHWAY	xtr00910	7	17	0.522907	0.970597	ENSXETG00000020174|ENSXETG00000022384|ENSXETG00000016426|ENSXETG00000013740|ENSXETG00000017420|ENSXETG00000000380|ENSXETG00000016594	http://www.genome.jp/kegg-bin/show_pathway?xtr00910/xtr:733981%09red/xtr:548657%09red/xtr:100126213%09red/xtr:779564%09red/xtr:394915%09red/xtr:548446%09red/xtr:496646%09red
Pantothenate and CoA biosynthesis	KEGG PATHWAY	xtr00770	7	17	0.522907	0.970597	ENSXETG00000013675|ENSXETG00000004225|ENSXETG00000012083|ENSXETG00000025501|ENSXETG00000013461|ENSXETG00000008600|ENSXETG00000000104	http://www.genome.jp/kegg-bin/show_pathway?xtr00770/xtr:100135204%09red/xtr:100145317%09red/xtr:448409%09red/xtr:100145609%09red/xtr:734021%09red/xtr:496713%09red/xtr:780088%09red
Sphingolipid metabolism	KEGG PATHWAY	xtr00600	20	51	0.526648	0.970597	ENSXETG00000010570|ENSXETG00000015609|ENSXETG00000019540|ENSXETG00000019454|ENSXETG00000010219|ENSXETG00000012858|ENSXETG00000019854|ENSXETG00000011144|ENSXETG00000014644|ENSXETG00000030525|ENSXETG00000026886|ENSXETG00000011085|ENSXETG00000016608|ENSXETG00000000375|ENSXETG00000021873|ENSXETG00000027994|ENSXETG00000003004|ENSXETG00000000421|ENSXETG00000024487|ENSXETG00000004726	http://www.genome.jp/kegg-bin/show_pathway?xtr00600/xtr:100127611%09red/xtr:549612%09red/xtr:779592%09red/xtr:779534%09red/xtr:496488%09red/xtr:548887%09red/xtr:549672%09red/xtr:496853%09red/xtr:448139%09red/xtr:549870%09red/xtr:100145256%09red/xtr:779723%09red/xtr:394549%09red/xtr:548965%09red/xtr:100127603%09red/xtr:394722%09red/xtr:548712%09red/xtr:100422804%09red/xtr:779626%09red/xtr:10038000…
Histidine metabolism	KEGG PATHWAY	xtr00340	10	25	0.52986	0.970597	ENSXETG00000014875|ENSXETG00000018597|ENSXETG00000011543|ENSXETG00000020930|ENSXETG00000021645|ENSXETG00000023564|ENSXETG00000011494|ENSXETG00000003403|ENSXETG00000013484|ENSXETG00000026006	http://www.genome.jp/kegg-bin/show_pathway?xtr00340/xtr:448568%09red/xtr:548883%09red/xtr:448267%09red/xtr:779808%09red/xtr:448617%09red/xtr:595032%09red/xtr:100145719%09red/xtr:549291%09red/xtr:100135225%09red/xtr:733905%09red
Melanogenesis	KEGG PATHWAY	xtr04916	36	93	0.535244	0.970597	ENSXETG00000017315|ENSXETG00000015713|ENSXETG00000017275|ENSXETG00000006455|ENSXETG00000003073|ENSXETG00000008840|ENSXETG00000017294|ENSXETG00000020022|ENSXETG00000015454|ENSXETG00000017532|ENSXETG00000002003|ENSXETG00000019408|ENSXETG00000019015|ENSXETG00000008812|ENSXETG00000013848|ENSXETG00000003826|ENSXETG00000011173|ENSXETG00000009405|ENSXETG00000018971|ENSXETG00000008649|ENSXETG00000003398|…	http://www.genome.jp/kegg-bin/show_pathway?xtr04916/xtr:100038283%09red/xtr:549517%09red/xtr:100135711%09red/xtr:100145124%09red/xtr:100038043%09red/xtr:780228%09red/xtr:549495%09red/xtr:493345%09red/xtr:549757%09red/xtr:407934%09red/xtr:496962%09red/xtr:100144700%09red/xtr:100135023%09red/xtr:448107%09red/xtr:100125152%09red/xtr:549489%09red/xtr:100126441%09red/xtr:100144702%09red/xtr:448452%09r…
Glycosaminoglycan biosynthesis - chondroitin sulfate / dermatan sulfate	KEGG PATHWAY	xtr00532	8	20	0.540929	0.970597	ENSXETG00000004792|ENSXETG00000018744|ENSXETG00000000615|ENSXETG00000005581|ENSXETG00000006839|ENSXETG00000001882|ENSXETG00000032776|ENSXETG00000004136	http://www.genome.jp/kegg-bin/show_pathway?xtr00532/xtr:493458%09red/xtr:448400%09red/xtr:100145321%09red/xtr:100379720%09red/xtr:100125190%09red/xtr:594895%09red/xtr:100124741%09red/xtr:100036707%09red
Drug metabolism - other enzymes	KEGG PATHWAY	xtr00983	11	28	0.544976	0.970597	ENSXETG00000017935|ENSXETG00000004890|ENSXETG00000008600|ENSXETG00000010379|ENSXETG00000023047|ENSXETG00000002376|ENSXETG00000009343|ENSXETG00000011228|ENSXETG00000017357|ENSXETG00000015724|ENSXETG00000004225	http://www.genome.jp/kegg-bin/show_pathway?xtr00983/xtr:100135191%09red/xtr:550037%09red/xtr:447975%09red/xtr:100145317%09red/xtr:100145292%09red/xtr:779633%09red/xtr:734021%09red/xtr:100145512%09red/xtr:493536%09red/xtr:549642%09red/xtr:493428%09red
GnRH signaling pathway	KEGG PATHWAY	xtr04912	30	78	0.550117	0.970597	ENSXETG00000017315|ENSXETG00000022865|ENSXETG00000017318|ENSXETG00000017371|ENSXETG00000015713|ENSXETG00000014367|ENSXETG00000006455|ENSXETG00000022254|ENSXETG00000017726|ENSXETG00000024806|ENSXETG00000002801|ENSXETG00000000409|ENSXETG00000018971|ENSXETG00000012520|ENSXETG00000008649|ENSXETG00000003398|ENSXETG00000022954|ENSXETG00000006460|ENSXETG00000031922|ENSXETG00000016612|ENSXETG00000006274|…	http://www.genome.jp/kegg-bin/show_pathway?xtr04912/xtr:448132%09red/xtr:100145045%09red/xtr:100145731%09red/xtr:100038053%09red/xtr:100135711%09red/xtr:549834%09red/xtr:496893%09red/xtr:548506%09red/xtr:394755%09red/xtr:549757%09red/xtr:779785%09red/xtr:100135023%09red/xtr:100135417%09red/xtr:100135418%09red/xtr:493389%09red/xtr:100135415%09red/xtr:100126441%09red/xtr:613115%09red/xtr:448005%09r…
Primary bile acid biosynthesis	KEGG PATHWAY	xtr00120	9	23	0.556698	0.970597	ENSXETG00000001913|ENSXETG00000011440|ENSXETG00000025463|ENSXETG00000026269|ENSXETG00000023676|ENSXETG00000022374|ENSXETG00000024490|ENSXETG00000002559|ENSXETG00000013846	http://www.genome.jp/kegg-bin/show_pathway?xtr00120/xtr:548512%09red/xtr:548740%09red/xtr:100125079%09red/xtr:613111%09red/xtr:100145331%09red/xtr:613109%09red/xtr:100145626%09red/xtr:493271%09red/xtr:594997%09red
Propanoate metabolism	KEGG PATHWAY	xtr00640	10	26	0.570762	0.970597	ENSXETG00000014477|ENSXETG00000026457|ENSXETG00000008691|ENSXETG00000031689|ENSXETG00000010628|ENSXETG00000000548|ENSXETG00000024734|ENSXETG00000013233|ENSXETG00000021174|ENSXETG00000015247	http://www.genome.jp/kegg-bin/show_pathway?xtr00640/xtr:448311%09red/xtr:548942%09red/xtr:100158654%09red/xtr:394842%09red/xtr:394562%09red/xtr:100145491%09red/xtr:594960%09red/xtr:394832%09red/xtr:100216115%09red/xtr:496886%09red
Homologous recombination	KEGG PATHWAY	xtr03440	10	26	0.570762	0.970597	ENSXETG00000020197|ENSXETG00000013538|ENSXETG00000009413|ENSXETG00000023061|ENSXETG00000015951|ENSXETG00000008969|ENSXETG00000016575|ENSXETG00000018565|ENSXETG00000020588|ENSXETG00000006417	http://www.genome.jp/kegg-bin/show_pathway?xtr03440/xtr:548449%09red/xtr:100135381%09red/xtr:496413%09red/xtr:548895%09red/xtr:549147%09red/xtr:733792%09red/xtr:780115%09red/xtr:100145467%09red/xtr:448189%09red/xtr:100036666%09red
Inositol phosphate metabolism	KEGG PATHWAY	xtr00562	22	58	0.576043	0.970597	ENSXETG00000013516|ENSXETG00000005659|ENSXETG00000022881|ENSXETG00000026763|ENSXETG00000002580|ENSXETG00000034066|ENSXETG00000023924|ENSXETG00000019407|ENSXETG00000000962|ENSXETG00000015248|ENSXETG00000009268|ENSXETG00000017786|ENSXETG00000010421|ENSXETG00000023725|ENSXETG00000022938|ENSXETG00000016154|ENSXETG00000022408|ENSXETG00000032071|ENSXETG00000023087|ENSXETG00000016008|ENSXETG00000019412|…	http://www.genome.jp/kegg-bin/show_pathway?xtr00562/xtr:100127709%09red/xtr:100144940%09red/xtr:496668%09red/xtr:549811%09red/xtr:100038240%09red/xtr:780205%09red/xtr:548969%09red/xtr:548545%09red/xtr:594904%09red/xtr:779827%09red/xtr:100216051%09red/xtr:100144649%09red/xtr:779709%09red/xtr:100125214%09red/xtr:549707%09red/xtr:779554%09red/xtr:100380045%09red/xtr:100127685%09red/xtr:100038162%09r…
Alanine, aspartate and glutamate metabolism	KEGG PATHWAY	xtr00250	14	37	0.582889	0.970597	ENSXETG00000015896|ENSXETG00000005618|ENSXETG00000003828|ENSXETG00000007140|ENSXETG00000002389|ENSXETG00000024695|ENSXETG00000011864|ENSXETG00000012149|ENSXETG00000024709|ENSXETG00000001347|ENSXETG00000021961|ENSXETG00000005863|ENSXETG00000000380|ENSXETG00000008691	http://www.genome.jp/kegg-bin/show_pathway?xtr00250/xtr:394937%09red/xtr:100485575%09red/xtr:448338%09red/xtr:448339%09red/xtr:100158654%09red/xtr:549559%09red/xtr:100145511%09red/xtr:549687%09red/xtr:496645%09red/xtr:100379734%09red/xtr:100124940%09red/xtr:100216127%09red/xtr:394915%09red/xtr:549387%09red
Steroid biosynthesis	KEGG PATHWAY	xtr00100	8	21	0.58614	0.970597	ENSXETG00000019664|ENSXETG00000018441|ENSXETG00000004899|ENSXETG00000009657|ENSXETG00000000914|ENSXETG00000008945|ENSXETG00000034253|ENSXETG00000023319	http://www.genome.jp/kegg-bin/show_pathway?xtr00100/xtr:100216296%09red/xtr:733925%09red/xtr:780270%09red/xtr:100127815%09red/xtr:550044%09red/xtr:394844%09red/xtr:100127674%09red/xtr:448754%09red
Ether lipid metabolism	KEGG PATHWAY	xtr00565	13	35	0.60588	0.971798	ENSXETG00000006155|ENSXETG00000011144|ENSXETG00000012063|ENSXETG00000002794|ENSXETG00000002538|ENSXETG00000008462|ENSXETG00000019410|ENSXETG00000026886|ENSXETG00000017371|ENSXETG00000000375|ENSXETG00000003134|ENSXETG00000004387|ENSXETG00000016961	http://www.genome.jp/kegg-bin/show_pathway?xtr00565/xtr:549612%09red/xtr:493298%09red/xtr:496488%09red/xtr:100145731%09red/xtr:548690%09red/xtr:394722%09red/xtr:549188%09red/xtr:100216268%09red/xtr:100145360%09red/xtr:403097%09red/xtr:496432%09red/xtr:100124943%09red/xtr:448360%09red
Phosphatidylinositol signaling system	KEGG PATHWAY	xtr04070	27	73	0.619202	0.971798	ENSXETG00000019515|ENSXETG00000013516|ENSXETG00000015713|ENSXETG00000005659|ENSXETG00000022881|ENSXETG00000026763|ENSXETG00000002580|ENSXETG00000034066|ENSXETG00000019407|ENSXETG00000000962|ENSXETG00000017294|ENSXETG00000015248|ENSXETG00000020924|ENSXETG00000009268|ENSXETG00000004913|ENSXETG00000017786|ENSXETG00000005053|ENSXETG00000010421|ENSXETG00000023725|ENSXETG00000016154|ENSXETG00000003253|…	http://www.genome.jp/kegg-bin/show_pathway?xtr04070/xtr:100127709%09red/xtr:100380045%09red/xtr:733968%09red/xtr:549811%09red/xtr:100038240%09red/xtr:100038043%09red/xtr:548969%09red/xtr:548545%09red/xtr:780205%09red/xtr:594904%09red/xtr:779827%09red/xtr:100216051%09red/xtr:100144649%09red/xtr:779709%09red/xtr:100125214%09red/xtr:733958%09red/xtr:549983%09red/xtr:549707%09red/xtr:779554%09red/xtr…
Butirosin and neomycin biosynthesis	KEGG PATHWAY	xtr00524	2	5	0.624943	0.971798	ENSXETG00000019003|ENSXETG00000008860	http://www.genome.jp/kegg-bin/show_pathway?xtr00524/xtr:100124905%09red/xtr:100124752%09red
Glycosphingolipid biosynthesis - lacto and neolacto series	KEGG PATHWAY	xtr00601	12	33	0.630145	0.971798	ENSXETG00000001073|ENSXETG00000024147|ENSXETG00000026104|ENSXETG00000005013|ENSXETG00000003486|ENSXETG00000025598|ENSXETG00000025974|ENSXETG00000002874|ENSXETG00000020571|ENSXETG00000002237|ENSXETG00000016436|ENSXETG00000024146	http://www.genome.jp/kegg-bin/show_pathway?xtr00601/xtr:549437%09red/xtr:100145518%09red/xtr:394849%09red/xtr:733985%09red/xtr:100145701%09red/xtr:402790%09red/xtr:100170600%09red/xtr:549418%09red/xtr:100038221%09red/xtr:100170561%09red/xtr:402789%09red/xtr:549858%09red
N-Glycan biosynthesis	KEGG PATHWAY	xtr00510	19	52	0.630796	0.971798	ENSXETG00000024744|ENSXETG00000024754|ENSXETG00000001813|ENSXETG00000024147|ENSXETG00000024146|ENSXETG00000016175|ENSXETG00000010382|ENSXETG00000019026|ENSXETG00000012303|ENSXETG00000014915|ENSXETG00000019401|ENSXETG00000025516|ENSXETG00000017317|ENSXETG00000020712|ENSXETG00000011972|ENSXETG00000017280|ENSXETG00000002874|ENSXETG00000017775|ENSXETG00000007644	http://www.genome.jp/kegg-bin/show_pathway?xtr00510/xtr:407846%09red/xtr:496959%09red/xtr:733985%09red/xtr:448472%09red/xtr:395031%09red/xtr:549418%09red/xtr:407861%09red/xtr:548946%09red/xtr:100380159%09red/xtr:100124983%09red/xtr:407913%09red/xtr:549051%09red/xtr:595052%09red/xtr:100127746%09red/xtr:100145518%09red/xtr:496815%09red/xtr:394898%09red/xtr:100145594%09red/xtr:496884%09red
Regulation of actin cytoskeleton	KEGG PATHWAY	xtr04810	72	194	0.645995	0.971798	ENSXETG00000006898|ENSXETG00000019813|ENSXETG00000005347|ENSXETG00000024534|ENSXETG00000020090|ENSXETG00000000040|ENSXETG00000001379|ENSXETG00000012201|ENSXETG00000025130|ENSXETG00000027593|ENSXETG00000031241|ENSXETG00000027883|ENSXETG00000004629|ENSXETG00000026161|ENSXETG00000021311|ENSXETG00000007231|ENSXETG00000025116|ENSXETG00000023764|ENSXETG00000011683|ENSXETG00000010324|ENSXETG00000014498|…	http://www.genome.jp/kegg-bin/show_pathway?xtr04810/xtr:394565%09red/xtr:496574%09red/xtr:733968%09red/xtr:780123%09red/xtr:100170437%09red/xtr:448522%09red/xtr:734053%09red/xtr:100158580%09red/xtr:448118%09red/xtr:548923%09red/xtr:595017%09red/xtr:100196923%09red/xtr:548852%09red/xtr:780024%09red/xtr:780217%09red/xtr:549323%09red/xtr:549402%09red/xtr:100124862%09red/xtr:100038202%09red/xtr:10010…
Basal transcription factors	KEGG PATHWAY	xtr03022	15	42	0.655533	0.971798	ENSXETG00000006091|ENSXETG00000026944|ENSXETG00000011845|ENSXETG00000008556|ENSXETG00000000481|ENSXETG00000011718|ENSXETG00000005579|ENSXETG00000001996|ENSXETG00000018992|ENSXETG00000018435|ENSXETG00000020838|ENSXETG00000020616|ENSXETG00000030212|ENSXETG00000000116|ENSXETG00000033646	http://www.genome.jp/kegg-bin/show_pathway?xtr03022/xtr:448323%09red/xtr:549093%09red/xtr:448768%09red/xtr:549986%09red/xtr:100124929%09red/xtr:448686%09red/xtr:548922%09red/xtr:549973%09red/xtr:100151705%09red/xtr:549031%09red/xtr:548820%09red/xtr:100170563%09red/xtr:549010%09red/xtr:549471%09red/xtr:779738%09red
Nucleotide excision repair	KEGG PATHWAY	xtr03420	16	45	0.663065	0.971798	ENSXETG00000002745|ENSXETG00000026094|ENSXETG00000003980|ENSXETG00000005751|ENSXETG00000011718|ENSXETG00000018992|ENSXETG00000013538|ENSXETG00000022365|ENSXETG00000001957|ENSXETG00000033244|ENSXETG00000014422|ENSXETG00000018443|ENSXETG00000012866|ENSXETG00000004474|ENSXETG00000033646|ENSXETG00000000481	http://www.genome.jp/kegg-bin/show_pathway?xtr03420/xtr:548449%09red/xtr:100124735%09red/xtr:448768%09red/xtr:493565%09red/xtr:549973%09red/xtr:100151714%09red/xtr:496525%09red/xtr:594966%09red/xtr:733476%09red/xtr:549903%09red/xtr:549359%09red/xtr:100170563%09red/xtr:549010%09red/xtr:100135224%09red/xtr:548647%09red/xtr:100145629%09red
Steroid hormone biosynthesis	KEGG PATHWAY	xtr00140	15	43	0.684482	0.971798	ENSXETG00000017935|ENSXETG00000020365|ENSXETG00000004890|ENSXETG00000026269|ENSXETG00000021140|ENSXETG00000004753|ENSXETG00000020758|ENSXETG00000022229|ENSXETG00000015229|ENSXETG00000001731|ENSXETG00000025090|ENSXETG00000006315|ENSXETG00000010085|ENSXETG00000025416|ENSXETG00000025082	http://www.genome.jp/kegg-bin/show_pathway?xtr00140/xtr:100135191%09red/xtr:448586%09red/xtr:100135184%09red/xtr:100145650%09red/xtr:447975%09red/xtr:594997%09red/xtr:100037911%09red/xtr:549988%09red/xtr:548503%09red/xtr:100036594%09red/xtr:549425%09red/xtr:549867%09red/xtr:100144988%09red/xtr:549111%09red/xtr:548436%09red
ErbB signaling pathway	KEGG PATHWAY	xtr04012	27	76	0.686493	0.971798	ENSXETG00000024887|ENSXETG00000018971|ENSXETG00000022904|ENSXETG00000022688|ENSXETG00000022865|ENSXETG00000017318|ENSXETG00000006455|ENSXETG00000012520|ENSXETG00000021669|ENSXETG00000021588|ENSXETG00000017294|ENSXETG00000025372|ENSXETG00000006380|ENSXETG00000016986|ENSXETG00000013368|ENSXETG00000003398|ENSXETG00000005314|ENSXETG00000006460|ENSXETG00000015887|ENSXETG00000023764|ENSXETG00000010731|…	http://www.genome.jp/kegg-bin/show_pathway?xtr04012/xtr:733968%09red/xtr:100127663%09red/xtr:100038043%09red/xtr:594900%09red/xtr:493349%09red/xtr:549757%09red/xtr:394938%09red/xtr:100135023%09red/xtr:100144709%09red/xtr:100135711%09red/xtr:613115%09red/xtr:448023%09red/xtr:733890%09red/xtr:493492%09red/xtr:100038054%09red/xtr:100036644%09red/xtr:780379%09red/xtr:549517%09red/xtr:496893%09red/xtr…
RNA polymerase	KEGG PATHWAY	xtr03020	11	32	0.689147	0.971798	ENSXETG00000001142|ENSXETG00000034216|ENSXETG00000002878|ENSXETG00000003291|ENSXETG00000010882|ENSXETG00000024898|ENSXETG00000025768|ENSXETG00000013443|ENSXETG00000017291|ENSXETG00000018101|ENSXETG00000006022	http://www.genome.jp/kegg-bin/show_pathway?xtr03020/xtr:100379802%09red/xtr:100145052%09red/xtr:549097%09red/xtr:394944%09red/xtr:548867%09red/xtr:548520%09red/xtr:549227%09red/xtr:549819%09red/xtr:734135%09red/xtr:779851%09red/xtr:100124725%09red
Fatty acid biosynthesis	KEGG PATHWAY	xtr00061	4	12	0.693632	0.971798	ENSXETG00000003269|ENSXETG00000014633|ENSXETG00000001539|ENSXETG00000019896	http://www.genome.jp/kegg-bin/show_pathway?xtr00061/xtr:407865%09red/xtr:448008%09red/xtr:448565%09red/xtr:779998%09red
Phenylalanine metabolism	KEGG PATHWAY	xtr00360	6	18	0.698883	0.971798	ENSXETG00000000525|ENSXETG00000018597|ENSXETG00000023416|ENSXETG00000003766|ENSXETG00000015896|ENSXETG00000019626	http://www.genome.jp/kegg-bin/show_pathway?xtr00360/xtr:548883%09red/xtr:613076%09red/xtr:448486%09red/xtr:549687%09red/xtr:394706%09red/xtr:779829%09red
Vitamin B6 metabolism	KEGG PATHWAY	xtr00750	2	6	0.701487	0.971798	ENSXETG00000003623|ENSXETG00000021955	http://www.genome.jp/kegg-bin/show_pathway?xtr00750/xtr:549336%09red/xtr:100144978%09red
Toll-like receptor signaling pathway	KEGG PATHWAY	xtr04620	27	77	0.707423	0.971798	ENSXETG00000022865|ENSXETG00000031817|ENSXETG00000027593|ENSXETG00000022254|ENSXETG00000013238|ENSXETG00000014246|ENSXETG00000027076|ENSXETG00000016790|ENSXETG00000006811|ENSXETG00000000409|ENSXETG00000016986|ENSXETG00000000517|ENSXETG00000022954|ENSXETG00000018434|ENSXETG00000021389|ENSXETG00000002505|ENSXETG00000003799|ENSXETG00000031922|ENSXETG00000017643|ENSXETG00000004612|ENSXETG00000007322|…	http://www.genome.jp/kegg-bin/show_pathway?xtr04620/xtr:448132%09red/xtr:733968%09red/xtr:100145045%09red/xtr:100379789%09red/xtr:448138%09red/xtr:448118%09red/xtr:100134991%09red/xtr:733738%09red/xtr:100270675%09red/xtr:549654%09red/xtr:100151703%09red/xtr:100216212%09red/xtr:100037849%09red/xtr:448770%09red/xtr:100144709%09red/xtr:448357%09red/xtr:613115%09red/xtr:448125%09red/xtr:548954%09red/…
Herpes simplex infection	KEGG PATHWAY	xtr05168	49	137	0.711338	0.971798	ENSXETG00000032916|ENSXETG00000009444|ENSXETG00000000529|ENSXETG00000031916|ENSXETG00000013238|ENSXETG00000031817|ENSXETG00000018435|ENSXETG00000024632|ENSXETG00000006555|ENSXETG00000017950|ENSXETG00000025055|ENSXETG00000008954|ENSXETG00000001996|ENSXETG00000019442|ENSXETG00000026940|ENSXETG00000007549|ENSXETG00000001760|ENSXETG00000000586|ENSXETG00000005391|ENSXETG00000016790|ENSXETG00000009582|…	http://www.genome.jp/kegg-bin/show_pathway?xtr05168/xtr:448323%09red/xtr:448013%09red/xtr:734058%09red/xtr:100170174%09red/xtr:100379789%09red/xtr:431679%09red/xtr:394660%09red/xtr:100124789%09red/xtr:100134991%09red/xtr:734121%09red/xtr:734125%09red/xtr:448015%09red/xtr:549654%09red/xtr:779738%09red/xtr:100036599%09red/xtr:549368%09red/xtr:496890%09red/xtr:407879%09red/xtr:100151728%09red/xtr:10…
Hedgehog signaling pathway	KEGG PATHWAY	xtr04340	16	47	0.717196	0.971798	ENSXETG00000020861|ENSXETG00000008649|ENSXETG00000023227|ENSXETG00000019408|ENSXETG00000003826|ENSXETG00000018864|ENSXETG00000005519|ENSXETG00000010259|ENSXETG00000011181|ENSXETG00000006434|ENSXETG00000021199|ENSXETG00000003073|ENSXETG00000008620|ENSXETG00000006357|ENSXETG00000011173|ENSXETG00000009405	http://www.genome.jp/kegg-bin/show_pathway?xtr04340/xtr:100036603%09red/xtr:407897%09red/xtr:549788%09red/xtr:100158655%09red/xtr:100038034%09red/xtr:448452%09red/xtr:549962%09red/xtr:549140%09red/xtr:549779%09red/xtr:548442%09red/xtr:100038053%09red/xtr:100145124%09red/xtr:548717%09red/xtr:780228%09red/xtr:496553%09red/xtr:549489%09red
RIG-I-like receptor signaling pathway	KEGG PATHWAY	xtr04622	18	53	0.727118	0.971798	ENSXETG00000019297|ENSXETG00000017950|ENSXETG00000008822|ENSXETG00000008672|ENSXETG00000015477|ENSXETG00000031817|ENSXETG00000002505|ENSXETG00000016790|ENSXETG00000003799|ENSXETG00000007549|ENSXETG00000031922|ENSXETG00000000436|ENSXETG00000017643|ENSXETG00000021446|ENSXETG00000022254|ENSXETG00000005855|ENSXETG00000007322|ENSXETG00000000409	http://www.genome.jp/kegg-bin/show_pathway?xtr04622/xtr:394804%09red/xtr:100101766%09red/xtr:448125%09red/xtr:100145045%09red/xtr:779584%09red/xtr:100379789%09red/xtr:100216212%09red/xtr:549199%09red/xtr:100145270%09red/xtr:100134991%09red/xtr:549834%09red/xtr:493524%09red/xtr:496965%09red/xtr:493235%09red/xtr:549654%09red/xtr:448138%09red/xtr:100144715%09red/xtr:493472%09red
Cytosolic DNA-sensing pathway	KEGG PATHWAY	xtr04623	15	45	0.737967	0.971798	ENSXETG00000034216|ENSXETG00000001142|ENSXETG00000002878|ENSXETG00000003291|ENSXETG00000010882|ENSXETG00000031817|ENSXETG00000024898|ENSXETG00000017950|ENSXETG00000016790|ENSXETG00000025768|ENSXETG00000011369|ENSXETG00000018101|ENSXETG00000017291|ENSXETG00000017643|ENSXETG00000007322	http://www.genome.jp/kegg-bin/show_pathway?xtr04623/xtr:448138%09red/xtr:100379802%09red/xtr:448125%09red/xtr:100124725%09red/xtr:549097%09red/xtr:394944%09red/xtr:548867%09red/xtr:548520%09red/xtr:100216212%09red/xtr:100127742%09red/xtr:549227%09red/xtr:100145270%09red/xtr:734135%09red/xtr:549654%09red/xtr:779851%09red
Ribosome biogenesis in eukaryotes	KEGG PATHWAY	xtr03008	25	73	0.738056	0.971798	ENSXETG00000013414|ENSXETG00000016821|ENSXETG00000001293|ENSXETG00000016376|ENSXETG00000008528|ENSXETG00000019442|ENSXETG00000013194|ENSXETG00000027832|ENSXETG00000017874|ENSXETG00000017830|ENSXETG00000017598|ENSXETG00000011004|ENSXETG00000003419|ENSXETG00000006731|ENSXETG00000009381|ENSXETG00000009920|ENSXETG00000012648|ENSXETG00000027288|ENSXETG00000024114|ENSXETG00000018174|ENSXETG00000010093|…	http://www.genome.jp/kegg-bin/show_pathway?xtr03008/xtr:734058%09red/xtr:100158598%09red/xtr:496516%09red/xtr:100127595%09red/xtr:448091%09red/xtr:100145163%09red/xtr:733991%09red/xtr:549584%09red/xtr:549389%09red/xtr:394590%09red/xtr:550006%09red/xtr:394852%09red/xtr:496698%09red/xtr:100379676%09red/xtr:448479%09red/xtr:549921%09red/xtr:549436%09red/xtr:100145468%09red/xtr:100036702%09red/xtr:10…
Glycosphingolipid biosynthesis - ganglio series	KEGG PATHWAY	xtr00604	5	16	0.739277	0.971798	ENSXETG00000021989|ENSXETG00000005075|ENSXETG00000002971|ENSXETG00000006222|ENSXETG00000015609	http://www.genome.jp/kegg-bin/show_pathway?xtr00604/xtr:407766%09red/xtr:779760%09red/xtr:100145770%09red/xtr:100145208%09red/xtr:548712%09red
Dorso-ventral axis formation	KEGG PATHWAY	xtr04320	7	22	0.739927	0.971798	ENSXETG00000012520|ENSXETG00000003398|ENSXETG00000010660|ENSXETG00000022781|ENSXETG00000023724|ENSXETG00000015887|ENSXETG00000008919	http://www.genome.jp/kegg-bin/show_pathway?xtr04320/xtr:550084%09red/xtr:493492%09red/xtr:549634%09red/xtr:493396%09red/xtr:100170599%09red/xtr:493420%09red/xtr:100145687%09red
Phototransduction	KEGG PATHWAY	xtr04744	9	28	0.744096	0.971798	ENSXETG00000014752|ENSXETG00000000321|ENSXETG00000015376|ENSXETG00000017230|ENSXETG00000001465|ENSXETG00000015713|ENSXETG00000013901|ENSXETG00000001542|ENSXETG00000007315	http://www.genome.jp/kegg-bin/show_pathway?xtr04744/xtr:100124843%09red/xtr:100101741%09red/xtr:100124978%09red/xtr:100145727%09red/xtr:100037900%09red/xtr:493522%09red/xtr:100124863%09red/xtr:779962%09red
Ubiquinone and other terpenoid-quinone biosynthesis	KEGG PATHWAY	xtr00130	3	10	0.748719	0.971798	ENSXETG00000003766|ENSXETG00000002946|ENSXETG00000023416	http://www.genome.jp/kegg-bin/show_pathway?xtr00130/xtr:448486%09red/xtr:548822%09red/xtr:779829%09red
Sulfur relay system	KEGG PATHWAY	xtr04122	3	10	0.748719	0.971798	ENSXETG00000016054|ENSXETG00000011252|ENSXETG00000004176	http://www.genome.jp/kegg-bin/show_pathway?xtr04122/xtr:448116%09red/xtr:548371%09red/xtr:100380024%09red
Starch and sucrose metabolism	KEGG PATHWAY	xtr00500	12	37	0.752782	0.971798	ENSXETG00000017935|ENSXETG00000013007|ENSXETG00000012846|ENSXETG00000019003|ENSXETG00000024588|ENSXETG00000020469|ENSXETG00000000302|ENSXETG00000004890|ENSXETG00000012583|ENSXETG00000010833|ENSXETG00000008860|ENSXETG00000002361	http://www.genome.jp/kegg-bin/show_pathway?xtr00500/xtr:100135191%09red/xtr:100124905%09red/xtr:100125173%09red/xtr:493237%09red/xtr:407960%09red/xtr:541452%09red/xtr:447975%09red/xtr:496419%09red/xtr:448183%09red/xtr:779892%09red/xtr:100135094%09red/xtr:100124752%09red
Cyanoamino acid metabolism	KEGG PATHWAY	xtr00460	2	7	0.764538	0.971798	ENSXETG00000017162|ENSXETG00000020469	http://www.genome.jp/kegg-bin/show_pathway?xtr00460/xtr:779892%09red/xtr:493265%09red
Gap junction	KEGG PATHWAY	xtr04540	29	86	0.772485	0.971798	ENSXETG00000007809|ENSXETG00000017315|ENSXETG00000001379|ENSXETG00000014367|ENSXETG00000012520|ENSXETG00000002597|ENSXETG00000017294|ENSXETG00000021860|ENSXETG00000001509|ENSXETG00000002003|ENSXETG00000018166|ENSXETG00000006912|ENSXETG00000013368|ENSXETG00000008649|ENSXETG00000003398|ENSXETG00000000511|ENSXETG00000017318|ENSXETG00000024084|ENSXETG00000021035|ENSXETG00000019687|ENSXETG00000011187|…	http://www.genome.jp/kegg-bin/show_pathway?xtr04540/xtr:100038283%09red/xtr:100127663%09red/xtr:549517%09red/xtr:100144986%09red/xtr:100038043%09red/xtr:100124862%09red/xtr:100038202%09red/xtr:496893%09red/xtr:407878%09red/xtr:549448%09red/xtr:394755%09red/xtr:549757%09red/xtr:496962%09red/xtr:779904%09red/xtr:549042%09red/xtr:779785%09red/xtr:493418%09red/xtr:100126441%09red/xtr:493492%09red/xtr…
Protein export	KEGG PATHWAY	xtr03060	7	23	0.773659	0.971798	ENSXETG00000024743|ENSXETG00000027226|ENSXETG00000009213|ENSXETG00000000290|ENSXETG00000027356|ENSXETG00000015293|ENSXETG00000012631	http://www.genome.jp/kegg-bin/show_pathway?xtr03060/xtr:448712%09red/xtr:394740%09red/xtr:448729%09red/xtr:100038128%09red/xtr:448033%09red/xtr:100158589%09red/xtr:100158640%09red
DNA replication	KEGG PATHWAY	xtr03030	12	38	0.778643	0.971798	ENSXETG00000020197|ENSXETG00000013538|ENSXETG00000004762|ENSXETG00000023289|ENSXETG00000002059|ENSXETG00000022365|ENSXETG00000032466|ENSXETG00000000253|ENSXETG00000014422|ENSXETG00000001212|ENSXETG00000012866|ENSXETG00000021701	http://www.genome.jp/kegg-bin/show_pathway?xtr03030/xtr:548449%09red/xtr:550081%09red/xtr:448458%09red/xtr:448613%09red/xtr:100494763%09red/xtr:394751%09red/xtr:780115%09red/xtr:733476%09red/xtr:549359%09red/xtr:496525%09red/xtr:734092%09red/xtr:100124876%09red
Oxidative phosphorylation	KEGG PATHWAY	xtr00190	45	131	0.782486	0.971798	ENSXETG00000003702|ENSXETG00000031514|ENSXETG00000024677|ENSXETG00000024430|ENSXETG00000002617|ENSXETG00000017778|ENSXETG00000003283|ENSXETG00000003260|ENSXETG00000012222|ENSXETG00000020351|ENSXETG00000021126|ENSXETG00000016655|ENSXETG00000021532|ENSXETG00000013610|ENSXETG00000027544|ENSXETG00000025081|ENSXETG00000013435|ENSXETG00000025853|ENSXETG00000001255|ENSXETG00000024781|ENSXETG00000000869|…	http://www.genome.jp/kegg-bin/show_pathway?xtr00190/xtr:394993%09red/xtr:100125145%09red/xtr:448692%09red/xtr:549796%09red/xtr:448777%09red/xtr:549818%09red/xtr:779628%09red/xtr:733494%09red/xtr:100101800%09red/xtr:780301%09red/xtr:394779%09red/xtr:733498%09red/xtr:496988%09red/xtr:100127759%09red/xtr:100216036%09red/xtr:100125113%09red/xtr:549244%09red/xtr:100329161%09red/xtr:448222%09red/xtr:54…
Porphyrin and chlorophyll metabolism	KEGG PATHWAY	xtr00860	7	24	0.804046	0.990584	ENSXETG00000017935|ENSXETG00000004890|ENSXETG00000003506|ENSXETG00000016957|ENSXETG00000018924|ENSXETG00000022017|ENSXETG00000010814	http://www.genome.jp/kegg-bin/show_pathway?xtr00860/xtr:100135191%09red/xtr:100124834%09red/xtr:447975%09red/xtr:493434%09red/xtr:448773%09red/xtr:448226%09red/xtr:496978%09red
Base excision repair	KEGG PATHWAY	xtr03410	10	34	0.825096	1	ENSXETG00000016788|ENSXETG00000021280|ENSXETG00000024773|ENSXETG00000003533|ENSXETG00000022298|ENSXETG00000026622|ENSXETG00000019166|ENSXETG00000031504|ENSXETG00000014422|ENSXETG00000025927	http://www.genome.jp/kegg-bin/show_pathway?xtr03410/xtr:549334%09red/xtr:100037877%09red/xtr:100135209%09red/xtr:394929%09red/xtr:448741%09red/xtr:780292%09red/xtr:549359%09red/xtr:733528%09red/xtr:394834%09red/xtr:448432%09red
Other glycan degradation	KEGG PATHWAY	xtr00511	5	19	0.842255	1	ENSXETG00000015609|ENSXETG00000009786|ENSXETG00000005075|ENSXETG00000011609|ENSXETG00000012232	http://www.genome.jp/kegg-bin/show_pathway?xtr00511/xtr:100145770%09red/xtr:548712%09red/xtr:100127706%09red/xtr:496744%09red/xtr:548664%09red
One carbon pool by folate	KEGG PATHWAY	xtr00670	5	19	0.842255	1	ENSXETG00000012094|ENSXETG00000003156|ENSXETG00000025087|ENSXETG00000017162|ENSXETG00000011494	http://www.genome.jp/kegg-bin/show_pathway?xtr00670/xtr:780313%09red/xtr:448061%09red/xtr:493265%09red/xtr:448617%09red/xtr:100170462%09red
Tyrosine metabolism	KEGG PATHWAY	xtr00350	11	38	0.845335	1	ENSXETG00000009304|ENSXETG00000012905|ENSXETG00000018597|ENSXETG00000023416|ENSXETG00000027121|ENSXETG00000010166|ENSXETG00000003766|ENSXETG00000006315|ENSXETG00000011738|ENSXETG00000011164|ENSXETG00000015896	http://www.genome.jp/kegg-bin/show_pathway?xtr00350/xtr:100125152%09red/xtr:548883%09red/xtr:496906%09red/xtr:448486%09red/xtr:496861%09red/xtr:549111%09red/xtr:549687%09red/xtr:549230%09red/xtr:779829%09red/xtr:497007%09red/xtr:594969%09red
Adrenergic signaling in cardiomyocytes	KEGG PATHWAY	xtr04261	43	131	0.849924	1	ENSXETG00000017315|ENSXETG00000002414|ENSXETG00000018971|ENSXETG00000008736|ENSXETG00000010044|ENSXETG00000025056|ENSXETG00000001650|ENSXETG00000007310|ENSXETG00000000321|ENSXETG00000031321|ENSXETG00000025696|ENSXETG00000011683|ENSXETG00000020366|ENSXETG00000018309|ENSXETG00000002003|ENSXETG00000024806|ENSXETG00000004297|ENSXETG00000026334|ENSXETG00000000409|ENSXETG00000034242|ENSXETG00000010123|…	http://www.genome.jp/kegg-bin/show_pathway?xtr04261/xtr:100125050%09red/xtr:496766%09red/xtr:100124786%09red/xtr:100145045%09red/xtr:100038283%09red/xtr:394667%09red/xtr:549834%09red/xtr:100170183%09red/xtr:407934%09red/xtr:548654%09red/xtr:780206%09red/xtr:100135711%09red/xtr:100101792%09red/xtr:407879%09red/xtr:496486%09red/xtr:394698%09red/xtr:496962%09red/xtr:100135023%09red/xtr:100144709%09r…
alpha-Linolenic acid metabolism	KEGG PATHWAY	xtr00592	4	16	0.851913	1	ENSXETG00000031495|ENSXETG00000012601|ENSXETG00000006155|ENSXETG00000017371	http://www.genome.jp/kegg-bin/show_pathway?xtr00592/xtr:100380064%09red/xtr:493298%09red/xtr:548479%09red/xtr:100145731%09red
Valine, leucine and isoleucine biosynthesis	KEGG PATHWAY	xtr00290	1	5	0.85985	1	ENSXETG00000025501	http://www.genome.jp/kegg-bin/show_pathway?xtr00290/xtr:448409%09red
Glycosaminoglycan degradation	KEGG PATHWAY	xtr00531	5	20	0.868085	1	ENSXETG00000007318|ENSXETG00000015609|ENSXETG00000022125|ENSXETG00000005075|ENSXETG00000007745	http://www.genome.jp/kegg-bin/show_pathway?xtr00531/xtr:100145770%09red/xtr:548712%09red/xtr:100135105%09red/xtr:100037890%09red/xtr:100135738%09red
Mucin type O-Glycan biosynthesis	KEGG PATHWAY	xtr00512	8	31	0.890209	1	ENSXETG00000017916|ENSXETG00000025150|ENSXETG00000016917|ENSXETG00000025606|ENSXETG00000014012|ENSXETG00000022063|ENSXETG00000021716|ENSXETG00000008481	http://www.genome.jp/kegg-bin/show_pathway?xtr00512/xtr:550031%09red/xtr:407859%09red/xtr:733908%09red/xtr:100498043%09red/xtr:779822%09red/xtr:779898%09red/xtr:448225%09red/xtr:594943%09red
Mismatch repair	KEGG PATHWAY	xtr03430	5	21	0.890245	1	ENSXETG00000019032|ENSXETG00000012866|ENSXETG00000022365|ENSXETG00000013538|ENSXETG00000020197	http://www.genome.jp/kegg-bin/show_pathway?xtr03430/xtr:780115%09red/xtr:548449%09red/xtr:733476%09red/xtr:100487930%09red/xtr:496525%09red
Taurine and hypotaurine metabolism	KEGG PATHWAY	xtr00430	2	11	0.91457	1	ENSXETG00000005863|ENSXETG00000022374	http://www.genome.jp/kegg-bin/show_pathway?xtr00430/xtr:100145511%09red/xtr:100125079%09red
Focal adhesion	KEGG PATHWAY	xtr04510	62	193	0.915704	1	ENSXETG00000011217|ENSXETG00000006898|ENSXETG00000000500|ENSXETG00000024534|ENSXETG00000011572|ENSXETG00000027641|ENSXETG00000011570|ENSXETG00000012520|ENSXETG00000001379|ENSXETG00000012201|ENSXETG00000027593|ENSXETG00000032329|ENSXETG00000013562|ENSXETG00000016375|ENSXETG00000014268|ENSXETG00000032994|ENSXETG00000025116|ENSXETG00000011683|ENSXETG00000021344|ENSXETG00000003374|ENSXETG00000002008|…	http://www.genome.jp/kegg-bin/show_pathway?xtr04510/xtr:733968%09red/xtr:780123%09red/xtr:448522%09red/xtr:100170153%09red/xtr:448118%09red/xtr:548480%09red/xtr:549323%09red/xtr:100170549%09red/xtr:780217%09red/xtr:100038043%09red/xtr:100124941%09red/xtr:780130%09red/xtr:549402%09red/xtr:100124862%09red/xtr:100124947%09red/xtr:496893%09red/xtr:549712%09red/xtr:407879%09red/xtr:100127663%09red/xtr…
Cardiac muscle contraction	KEGG PATHWAY	xtr04260	20	71	0.919864	1	ENSXETG00000021126|ENSXETG00000020366|ENSXETG00000034242|ENSXETG00000002414|ENSXETG00000003242|ENSXETG00000026334|ENSXETG00000025081|ENSXETG00000008736|ENSXETG00000010044|ENSXETG00000027544|ENSXETG00000025056|ENSXETG00000012911|ENSXETG00000008125|ENSXETG00000025853|ENSXETG00000012222|ENSXETG00000011683|ENSXETG00000031321|ENSXETG00000001255|ENSXETG00000025435|ENSXETG00000024784	http://www.genome.jp/kegg-bin/show_pathway?xtr04260/xtr:100125024%09red/xtr:100125050%09red/xtr:733494%09red/xtr:394698%09red/xtr:100125145%09red/xtr:548592%09red/xtr:100158521%09red/xtr:394667%09red/xtr:733498%09red/xtr:549841%09red/xtr:549297%09red/xtr:549803%09red/xtr:549004%09red/xtr:100038171%09red/xtr:100135705%09red/xtr:100329161%09red/xtr:780206%09red/xtr:448222%09red/xtr:395044%09red/xtr…
Nicotinate and nicotinamide metabolism	KEGG PATHWAY	xtr00760	6	27	0.931184	1	ENSXETG00000005918|ENSXETG00000021122|ENSXETG00000012527|ENSXETG00000017459|ENSXETG00000016932|ENSXETG00000019605	http://www.genome.jp/kegg-bin/show_pathway?xtr00760/xtr:100145170%09red/xtr:448246%09red/xtr:100124800%09red/xtr:496856%09red/xtr:448370%09red/xtr:594920%09red
Jak-STAT signaling pathway	KEGG PATHWAY	xtr04630	31	107	0.939848	1	ENSXETG00000020877|ENSXETG00000032916|ENSXETG00000034343|ENSXETG00000024632|ENSXETG00000009354|ENSXETG00000012209|ENSXETG00000002171|ENSXETG00000021588|ENSXETG00000024895|ENSXETG00000025372|ENSXETG00000032117|ENSXETG00000018057|ENSXETG00000001760|ENSXETG00000000586|ENSXETG00000006386|ENSXETG00000033716|ENSXETG00000021519|ENSXETG00000019515|ENSXETG00000016986|ENSXETG00000001364|ENSXETG00000031947|…	http://www.genome.jp/kegg-bin/show_pathway?xtr04630/xtr:733968%09red/xtr:100170174%09red/xtr:100135373%09red/xtr:100036599%09red/xtr:496789%09red/xtr:594900%09red/xtr:100151723%09red/xtr:100101801%09red/xtr:548434%09red/xtr:496945%09red/xtr:100144707%09red/xtr:448204%09red/xtr:100144709%09red/xtr:779910%09red/xtr:549983%09red/xtr:496441%09red/xtr:493492%09red/xtr:493494%09red/xtr:548821%09red/xtr…
Vascular smooth muscle contraction	KEGG PATHWAY	xtr04270	28	98	0.940069	1	ENSXETG00000017315|ENSXETG00000006898|ENSXETG00000014367|ENSXETG00000009279|ENSXETG00000017371|ENSXETG00000015713|ENSXETG00000008649|ENSXETG00000017294|ENSXETG00000013895|ENSXETG00000017018|ENSXETG00000004222|ENSXETG00000006155|ENSXETG00000010906|ENSXETG00000009359|ENSXETG00000018106|ENSXETG00000009241|ENSXETG00000022951|ENSXETG00000016079|ENSXETG00000024480|ENSXETG00000014450|ENSXETG00000000321|…	http://www.genome.jp/kegg-bin/show_pathway?xtr04270/xtr:100135720%09red/xtr:100145731%09red/xtr:100038043%09red/xtr:100127551%09red/xtr:549323%09red/xtr:549402%09red/xtr:407879%09red/xtr:394755%09red/xtr:733756%09red/xtr:100038268%09red/xtr:100126441%09red/xtr:549965%09red/xtr:100037905%09red/xtr:496696%09red/xtr:493331%09red/xtr:100038053%09red/xtr:780217%09red/xtr:779728%09red/xtr:549647%09red/…
Purine metabolism	KEGG PATHWAY	xtr00230	54	175	0.941541	1	ENSXETG00000017315|ENSXETG00000021297|ENSXETG00000023289|ENSXETG00000003527|ENSXETG00000008465|ENSXETG00000013164|ENSXETG00000023047|ENSXETG00000017291|ENSXETG00000005618|ENSXETG00000014183|ENSXETG00000025768|ENSXETG00000014422|ENSXETG00000014636|ENSXETG00000006022|ENSXETG00000005206|ENSXETG00000033226|ENSXETG00000002162|ENSXETG00000021122|ENSXETG00000009763|ENSXETG00000020212|ENSXETG00000019855|…	http://www.genome.jp/kegg-bin/show_pathway?xtr00230/xtr:448011%09red/xtr:394447%09red/xtr:100127649%09red/xtr:394645%09red/xtr:549367%09red/xtr:734101%09red/xtr:734135%09red/xtr:549819%09red/xtr:549546%09red/xtr:100145052%09red/xtr:394937%09red/xtr:550037%09red/xtr:448413%09red/xtr:780324%09red/xtr:549227%09red/xtr:448613%09red/xtr:548520%09red/xtr:100125056%09red/xtr:100380137%09red/xtr:448061%0…
Linoleic acid metabolism	KEGG PATHWAY	xtr00591	3	18	0.958153	1	ENSXETG00000006155|ENSXETG00000025090|ENSXETG00000017371	http://www.genome.jp/kegg-bin/show_pathway?xtr00591/xtr:100145731%09red/xtr:493298%09red/xtr:548503%09red
Glycosphingolipid biosynthesis - globo series	KEGG PATHWAY	xtr00603	2	14	0.961886	1	ENSXETG00000005075|ENSXETG00000016614	http://www.genome.jp/kegg-bin/show_pathway?xtr00603/xtr:100145770%09red/xtr:779501%09red
Proteasome	KEGG PATHWAY	xtr03050	9	45	0.981669	1	ENSXETG00000008827|ENSXETG00000026990|ENSXETG00000023127|ENSXETG00000025884|ENSXETG00000008628|ENSXETG00000016575|ENSXETG00000006537|ENSXETG00000014234|ENSXETG00000016202	http://www.genome.jp/kegg-bin/show_pathway?xtr03050/xtr:394968%09red/xtr:394877%09red/xtr:394760%09red/xtr:448670%09red/xtr:394988%09red/xtr:595024%09red/xtr:447992%09red/xtr:394718%09red/xtr:733792%09red
Cell adhesion molecules (CAMs)	KEGG PATHWAY	xtr04514	27	114	0.993983	1	ENSXETG00000034086|ENSXETG00000013536|ENSXETG00000015050|ENSXETG00000016379|ENSXETG00000005183|ENSXETG00000011833|ENSXETG00000018182|ENSXETG00000024105|ENSXETG00000015769|ENSXETG00000004287|ENSXETG00000027545|ENSXETG00000000517|ENSXETG00000017065|ENSXETG00000033572|ENSXETG00000031530|ENSXETG00000007054|ENSXETG00000025329|ENSXETG00000031415|ENSXETG00000025586|ENSXETG00000024874|ENSXETG00000018604|…	http://www.genome.jp/kegg-bin/show_pathway?xtr04514/xtr:448343%09red/xtr:100127701%09red/xtr:100127726%09red/xtr:100126210%09red/xtr:734125%09red/xtr:780189%09red/xtr:100270675%09red/xtr:548421%09red/xtr:100151722%09red/xtr:100124734%09red/xtr:100216214%09red/xtr:779665%09red/xtr:100494719%09red/xtr:100217322%09red/xtr:779603%09red/xtr:779546%09red/xtr:100188921%09red/xtr:780198%09red/xtr:780218%…
ABC transporters	KEGG PATHWAY	xtr02010	5	36	0.99555	1	ENSXETG00000011958|ENSXETG00000031795|ENSXETG00000013892|ENSXETG00000012239|ENSXETG00000000340	http://www.genome.jp/kegg-bin/show_pathway?xtr02010/xtr:734088%09red/xtr:100216156%09red/xtr:100135090%09red/xtr:100158634%09red/xtr:780100%09red
Intestinal immune network for IgA production	KEGG PATHWAY	xtr04672	4	32	0.996049	1	ENSXETG00000033572|ENSXETG00000000517|ENSXETG00000025586|ENSXETG00000014890	http://www.genome.jp/kegg-bin/show_pathway?xtr04672/xtr:100038176%09red/xtr:100126210%09red/xtr:100270675%09red/xtr:734125%09red
Cytokine-cytokine receptor interaction	KEGG PATHWAY	xtr04060	34	150	0.998939	1	ENSXETG00000020877|ENSXETG00000032916|ENSXETG00000011887|ENSXETG00000024989|ENSXETG00000000517|ENSXETG00000031916|ENSXETG00000010380|ENSXETG00000001379|ENSXETG00000016375|ENSXETG00000025365|ENSXETG00000002171|ENSXETG00000000529|ENSXETG00000016031|ENSXETG00000032117|ENSXETG00000016386|ENSXETG00000023394|ENSXETG00000033716|ENSXETG00000006912|ENSXETG00000020860|ENSXETG00000013368|ENSXETG00000031947|…	http://www.genome.jp/kegg-bin/show_pathway?xtr04060/xtr:734017%09red/xtr:448327%09red/xtr:448544%09red/xtr:496477%09red/xtr:100134991%09red/xtr:550111%09red/xtr:548715%09red/xtr:493361%09red/xtr:100270675%09red/xtr:619363%09red/xtr:100038074%09red/xtr:780089%09red/xtr:100038202%09red/xtr:100101801%09red/xtr:100127663%09red/xtr:100216172%09red/xtr:100124862%09red/xtr:100038176%09red/xtr:100135001%…
Calcium signaling pathway	KEGG PATHWAY	xtr04020	39	167	0.998982	1	ENSXETG00000017315|ENSXETG00000014877|ENSXETG00000019702|ENSXETG00000015952|ENSXETG00000015713|ENSXETG00000014367|ENSXETG00000006455|ENSXETG00000017355|ENSXETG00000010064|ENSXETG00000017294|ENSXETG00000016079|ENSXETG00000015454|ENSXETG00000004222|ENSXETG00000002580|ENSXETG00000019540|ENSXETG00000030932|ENSXETG00000022101|ENSXETG00000018366|ENSXETG00000018971|ENSXETG00000008649|ENSXETG00000010528|…	http://www.genome.jp/kegg-bin/show_pathway?xtr04020/xtr:613090%09red/xtr:100127551%09red/xtr:100135711%09red/xtr:100125056%09red/xtr:100170183%09red/xtr:100038043%09red/xtr:100124862%09red/xtr:100158624%09red/xtr:549672%09red/xtr:394755%09red/xtr:395037%09red/xtr:100135023%09red/xtr:493416%09red/xtr:100125061%09red/xtr:549246%09red/xtr:780048%09red/xtr:394554%09red/xtr:779709%09red/xtr:100126441%…
ECM-receptor interaction	KEGG PATHWAY	xtr04512	13	77	0.999232	1	ENSXETG00000011217|ENSXETG00000005928|ENSXETG00000000500|ENSXETG00000003374|ENSXETG00000002008|ENSXETG00000010839|ENSXETG00000032329|ENSXETG00000026716|ENSXETG00000009195|ENSXETG00000032994|ENSXETG00000011490|ENSXETG00000007876|ENSXETG00000033005	http://www.genome.jp/kegg-bin/show_pathway?xtr04512/xtr:394767%09red/xtr:496414%09red/xtr:100135076%09red/xtr:100145523%09red/xtr:780130%09red/xtr:100135002%09red/xtr:100271750%09red/xtr:100158580%09red/xtr:100170549%09red/xtr:100496680%09red/xtr:100170153%09red/xtr:733808%09red/xtr:549272%09red
Aminoacyl-tRNA biosynthesis	KEGG PATHWAY	xtr00970	9	63	0.999512	1	ENSXETG00000002119|ENSXETG00000025033|ENSXETG00000002524|ENSXETG00000002320|ENSXETG00000002934|ENSXETG00000014411|ENSXETG00000018474|ENSXETG00000009868|ENSXETG00000007936	http://www.genome.jp/kegg-bin/show_pathway?xtr00970/xtr:448354%09red/xtr:394926%09red/xtr:100379697%09red/xtr:407892%09red/xtr:548548%09red/xtr:493218%09red/xtr:548428%09red/xtr:734080%09red/xtr:780288%09red
Ribosome	KEGG PATHWAY	xtr03010	24	131	0.999917	1	ENSXETG00000005326|ENSXETG00000023486|ENSXETG00000007489|ENSXETG00000020574|ENSXETG00000023711|ENSXETG00000005257|ENSXETG00000001399|ENSXETG00000026942|ENSXETG00000032139|ENSXETG00000019403|ENSXETG00000014017|ENSXETG00000000373|ENSXETG00000010088|ENSXETG00000030573|ENSXETG00000008103|ENSXETG00000011564|ENSXETG00000010811|ENSXETG00000025658|ENSXETG00000024210|ENSXETG00000012510|ENSXETG00000015468|…	http://www.genome.jp/kegg-bin/show_pathway?xtr03010/xtr:100127556%09red/xtr:394664%09red/xtr:549812%09red/xtr:100145126%09red/xtr:549809%09red/xtr:549205%09red/xtr:549101%09red/xtr:496986%09red/xtr:548880%09red/xtr:549865%09red/xtr:100038272%09red/xtr:733781%09red/xtr:549820%09red/xtr:549539%09red/xtr:780376%09red/xtr:100135132%09red/xtr:549550%09red/xtr:100216303%09red/xtr:448720%09red/xtr:44870…
Neuroactive ligand-receptor interaction	KEGG PATHWAY	xtr04080	50	271	1	1	ENSXETG00000010250|ENSXETG00000008421|ENSXETG00000014693|ENSXETG00000022933|ENSXETG00000023896|ENSXETG00000008524|ENSXETG00000024472|ENSXETG00000016079|ENSXETG00000003340|ENSXETG00000010723|ENSXETG00000013895|ENSXETG00000004893|ENSXETG00000015454|ENSXETG00000004222|ENSXETG00000002597|ENSXETG00000007732|ENSXETG00000012276|ENSXETG00000021618|ENSXETG00000027297|ENSXETG00000030265|ENSXETG00000026488|…	http://www.genome.jp/kegg-bin/show_pathway?xtr04080/xtr:394991%09red/xtr:100125027%09red/xtr:100127551%09red/xtr:100101688%09red/xtr:100158591%09red/xtr:734147%09red/xtr:100127678%09red/xtr:100170183%09red/xtr:779693%09red/xtr:779692%09red/xtr:100379831%09red/xtr:734095%09red/xtr:780260%09red/xtr:100379958%09red/xtr:548509%09red/xtr:780308%09red/xtr:100124773%09red/xtr:100127810%09red/xtr:1001354…
